# Supplementary material for: XRE transcription factors conserved in Caulobacter and φCbK modulate adhesin development and phage production
Source: PLoS Genet. 2023 Nov 16;19(11):e1011048. doi: 10.1371/journal.pgen.1011048 (PMC10688885; doi:10.1371/journal.pgen.1011048)
Supplement: S3 Table — (XLSX) [file pgen.1011048.s009.xlsx]

## Sheet: Legend
Table S3. phiCbk infection RNA-seq data
	Tab	Content
	CB15 expression browser	Differential RNA-seq analysis for all anontated genes in C. crescentus (GenBank accession CP001340) during infection by φCbK as performed by CLC Genomics Workbench 20 (QIAGEN). Comparison were performed against the 0 minute (uninfected) sample.
	CB15 significant	RNA-seq data for C. crescentus genes that are significantly regulated in at least one time point during infection by φCbK. Criteria: |fold-change| > 2 & FDR p-value < 0.0001
	CbK relative expression	Relative max expression of C. crescentus (GenBank accession CP001340) genes that were significantly regulated significantly regulated in at least one time point during infection by φCbK. Criteria: |fold-change| > 2 & FDR p-value < 0.0001
	CbK expression browser	Differential RNA-seq analysis for all anontated genes in φCbK (GenBank accession JX100813.1) during infection of C. crescentus as performed by CLC Genomics Workbench 20 (QIAGEN). Comparisons were performed against the 15 minute sample.
	CbK relative expression	Relative max expression of φCbK (GenBank accession JX100813.1) genes during infection of C. crescentus.
	Column	Content
	Gene	CCNA_XXXXX locus ID
	Gene ID	Name of the gene
	Operon no.	Operon numbers based on Bharmal et al., 2020
	Product	Annotation for associated gene
	Start	First base pair of the gene
	Stop	Last base pair of the gene
	Strand	Strand of the gene. (+) indicates forward strand and (-) indicates reverse strand.
	Promoters for operon with TgrL peaks	Promoters associated with the operon for the indicated gene that overlaps with a φCbK TgrL ChIP-seq peak. Promoters were designated as -300 to +100 bp around a transcription start site (TSS). Promoters are labeled as follows: P(type)_(operon number)_(TSS genomic position)_(strand). P1-P4 indicate promoters that are upstream the of the first gene in the operon. Pi indicate promoters that are withi…
	Associated TgrL peaks	Name of the φCbK TgrL peak (TgrL_XXX) that overlaps the promoters associated with the operon for the indicated gene.
	XX min vs. YY min	Indicates comparisons between time point XX and time point YY for the gene
	Fold-change [CB15 expression browswer]	Fold-change in transcript levels between pre-infected sample and designated time point as calculated by CLC Workbench.
	Fold-change [φCbK expression browswer]	Fold-change in transcript levels between 15 min post-infection sample and designated time point as calculated by CLC Workbench.
	log2(fold-change) [CB15 expression browswer]	log2(fold-change) in transcript levels between pre-infected sample and designated time point as calculated by CLC Workbench.
	log2(fold-change) [φCbK expression browswer]	log2(fold-change) in transcript levels between 15 min post-infection sample and designated time point as calculated by CLC Workbench.
	p-value	p-value for the comparison calculated by CLC Workbench.
	FDR p-value	False discovery rate (FDR) p-value for comparison as calculated by CLC Workbench.
	XX min (RPKM)	Indicates reads per kilobase pair of transcript per million reads (RPKM) for individual replicates or for the mean of three biological replicates at the time point designated by XX
	Cluster	Indicates gene clusters from hierarchical clustering. Clusters include A, B, C, D, E, and F. Genes not in a cluster are indicated with N/A.
	Column	Content
	Gene	CbK_gpXXXXX locus ID
	Module	Indicates the genomic module of the gene based on Gill et al., 2012. Module include Structural, Lysis, and DNA replication. Genes not in a module are indicated with N/A.
	Group	Indicates the temporal pattern that the gene expression profile was clustered with. Clusters include Early, Constitutive, Early Middle, Middle, Late Middle, and Late. Genes not in clusters are indicated with N/A.
	Mean RPKM	Average reads per kilobase pair of transcript per million reads (RPKM) for thre biological replicates at the designated time point.
	% max expression	Percent (%) max expression of the gene at the indicated time point. % max expression was calculated as RPKMX/RPKMMAX where RPKMX is the RPKM of the gene at the indicate time point and RPKMMAX is the max RPKM of the indicated gene over the time course.

## Sheet: CB15 expression browser
									15 min vs 0 min				30 min vs 0 min				45 min vs 0 min				60 min vs 0 min				75 min vs 0 min				90 min vs 0 min				0 min (RPKM)				15 min (RPKM)				30 min (RPKM)				45 min (RPKM)				60 min (RPKM)
Name	Gene ID	Operon no.	Product	Start	Stop	Strand	Promoters for operon with TgrL peaks	Associated TgrL peaks	Fold change	Log fold change	p-value	FDR p-value	Fold change	Log fold change	p-value	FDR p-value	Fold change	Log fold change	p-value	FDR p-value	Fold change	Log fold change	p-value	FDR p-value	Fold change	Log fold change	p-value	FDR p-value	Fold change	Log fold change	p-value	FDR p-value	SCR406 RPKM	SCR410 RPKM	SCR414 RPKM	Mean	SCD397 RPKM	SCR400 RPKM	SCR403 RPKM	Mean	SCR407 RPKM	SCR411 RPKM	SCR415 RPKM	Mean	SCR398 RPKM	SCR401 RPKM	SCR404 RPKM	Mean	SCR408 RPKM
CCNA_R0094		2425	small non-coding RNA ccnA	182	1	-	NA	NA	-1.5287	-0.612301	0.0438427	0.108889	-1.71686	-0.779772	0.0109496	0.0365215	-1.35402	-0.437247	0.154968	0.275272	-1.84188	-0.881179	0.00441028	0.0156403	-1.89135	-0.919414	0.00297964	0.0102609	-1.892	-0.919914	0.00307336	0.0103172	64.707	90.3802	69.3644	74.8172	45.9566	26.3533	48.7027	40.3375	27.7741	36.7544	31.9517	32.1601	27.8768	31.5565	66.0429	41.8254	22.9765
CCNA_00001		1	pyruvate, phosphate dikinase regulatory protein	202	1107	+	NA	NA	-1.04081	-0.0577069	0.586615	0.722472	-1.10894	-0.149176	0.161126	0.309059	-1.20625	-0.270527	0.0125068	0.0352385	-1.13913	-0.187938	0.0785848	0.174233	-1.09922	-0.136486	0.200428	0.329382	-1.13468	-0.182279	0.0882944	0.173011	138.318	149.069	146.02	144.469	114.979	111.987	114.607	113.858	91.4251	99.9776	95.9345	95.7791	92.6973	82.2939	85.3587	86.7833	86.9674
CCNA_00002		1	Maf-family nucleoside triphosphate pyrophosphatase	1104	1703	+	NA	NA	-1.1508	-0.202635	0.19907	0.343977	1.0297	0.0422198	0.788188	0.88041	-1.01686	-0.024114	0.879316	0.927581	-1.01333	-0.0191057	0.903506	0.953533	-1.20283	-0.266433	0.0923882	0.181194	-1.08031	-0.111441	0.480625	0.621185	131.187	139.438	129.895	133.507	96.1328	81.7831	107.211	95.0423	101.481	109.478	92.4204	101.126	88.5176	83.1906	114.906	95.5382	91.521
CCNA_00003		1	shikimate 5-dehydrogenase	1700	2557	+	NA	NA	-1.21088	-0.276054	0.0939162	0.198142	-1.14671	-0.197495	0.230017	0.400313	-1.10278	-0.141141	0.397106	0.551039	-1.09154	-0.126361	0.442807	0.607579	-1.08137	-0.112864	0.492441	0.630743	-1.21592	-0.282046	0.0887848	0.17374	63.1149	59.441	44.5058	55.6872	40.2595	39.5607	33.2064	37.6755	42.847	33.2305	31.4676	35.8484	34.5988	38.3372	37.0052	36.6471	36.4252
CCNA_00004		1	dephospho-CoA kinase	2559	3158	+	NA	NA	-1.1562	-0.20939	0.22877	0.37993	1.01394	0.0199726	0.907848	0.95311	1.06791	0.0947915	0.588151	0.713073	1.0032	0.00461126	0.978771	0.990019	-1.03818	-0.0540534	0.755377	0.840135	1.17338	0.230674	0.179895	0.30012	42.443	59.9465	48.1671	50.1855	31.3201	38.9443	37.566	35.9435	39.6349	39.4779	34.2682	37.7936	39.761	40.203	37.0422	39.002	32.28
CCNA_00005	dnaQ	1	DNA polymerase III, epsilon chain	3190	3903	+	NA	NA	1.06339	0.0886713	0.615865	0.746879	-1.05658	-0.079399	0.653602	0.797526	-1.00514	-0.00739158	0.966766	0.979903	1.00179	0.00257897	0.988371	0.994757	1.08201	0.113719	0.520091	0.654684	-1.01068	-0.0153271	0.930994	0.958882	258.687	305.227	283.19	282.368	244.786	234.252	260.525	246.521	189.381	195.669	205.359	196.803	202.441	237.951	166.439	202.277	182.484
CCNA_00006		2	enoyl-CoA hydratase/isomerase	4022	4810	+	NA	NA	1.07831	0.108773	0.497434	0.648078	1.19232	0.253767	0.112713	0.237513	1.3405	0.422771	0.00855295	0.0253447	1.26361	0.337548	0.0349043	0.0898852	1.26166	0.335328	0.0360412	0.0850495	1.37132	0.455561	0.00436325	0.0141404	101.548	69.0284	108.829	93.1353	81.2275	87.7553	75.591	81.5246	92.4602	69.7714	80.9424	81.058	80.8586	88.8061	98.0165	89.2271	76.153
CCNA_R0095		2426	small non-coding RNA	4950	4292	-	NA	NA	-1.34673	-0.42946	0.005318	0.0187536	-1.54117	-0.624027	5.21473e-05	0.00029728	-1.58049	-0.66037	1.96374e-05	0.000106042	-1.59745	-0.675771	1.1975e-05	7.10271e-05	-1.87883	-0.909833	3.92248e-09	3.53879e-08	-1.65429	-0.726213	2.56895e-06	1.54664e-05	687.939	759.216	733.499	726.884	484.113	319.492	523.225	442.277	331.576	351.946	356.596	346.706	329.251	295.681	366.854	330.595	318.447
CCNA_00007		3	SSU ribosomal protein S20P	4960	5235	+	NA	NA	1.33213	0.413739	0.0102421	0.0326869	1.23014	0.298827	0.0637092	0.152503	1.16821	0.224298	0.164247	0.287188	-1.01685	-0.0241139	0.881111	0.941044	-1.03401	-0.0482442	0.764768	0.846205	-1.21261	-0.27811	0.0846621	0.167309	3648.39	5791.61	4022.88	4487.63	5080.56	4712.53	5019.2	4937.43	3713.74	4329.61	4212.79	4085.38	3252.14	4031.27	4087.95	3790.45	2637.5
CCNA_00008	dnaA	4	chromosome replication initiator protein DnaA	5636	7108	+	NA	NA	1.09419	0.129857	0.195823	0.3397	1.21818	0.284727	0.00455315	0.0173945	1.12247	0.166676	0.0972816	0.191982	1.19559	0.257724	0.0102492	0.0329245	1.074	0.103	0.305027	0.446731	1.1742	0.231676	0.021028	0.0542464	969.107	900.264	909.108	926.16	842.081	837.581	804.378	828.013	839.126	833.511	809.243	827.293	796.531	702.323	742.414	747.089	769.495
CCNA_00009	alkB	5	alkylated DNA repair protein AlkB	7790	7170	-	NA	NA	1.10329	0.141818	0.381538	0.540788	1.13525	0.183014	0.258588	0.434204	-1.10424	-0.143059	0.391972	0.545218	-1.08344	-0.115618	0.482	0.645748	-1.21146	-0.276748	0.0942867	0.184097	-1.00918	-0.0131809	0.935935	0.962916	66.2931	52.4695	53.4267	57.3964	51.2512	55.0548	48.5302	51.6121	54.5744	46.2659	42.4737	47.7713	36.1566	36.3212	41.9979	38.1586	32.0744
CCNA_00010	dnaK	6	chaperone protein DnaK	8165	10060	+	NA	NA	-1.04841	-0.0682041	0.668312	0.790159	1.96265	0.9728	9.67276e-10	1.02086e-08	1.9976	0.998264	3.5305e-10	3.84597e-09	1.81679	0.861394	6.16353e-08	4.82664e-07	1.72343	0.785279	7.99505e-07	5.1399e-06	1.53072	0.614209	0.000113452	0.000534013	951.395	967.573	1032.16	983.71	737.8	759.168	804.576	767.181	1260.33	1364.4	1621.73	1415.48	1266.51	1308.87	1636.92	1404.1	1155.42
CCNA_00011	dnaJ	6	chaperone protein DnaJ	10223	11380	+	NA	NA	-1.26106	-0.334633	0.00608307	0.0209973	1.50346	0.588286	1.21053e-06	8.53774e-06	1.59904	0.677206	2.47604e-08	1.98128e-07	1.45562	0.541634	7.98604e-06	4.8545e-05	1.32183	0.402531	0.000911584	0.0035472	1.19792	0.26053	0.0320662	0.0770746	300.401	223.607	283.177	269.062	169.034	187.447	164.025	173.502	305.761	270.743	309.557	295.353	287.489	283.241	350.171	306.967	267.606
CCNA_00012	mutS	7	DNA mismatch repair protein MutS	11467	14178	+	NA	NA	-1.07945	-0.110301	0.284663	0.439734	-1.08797	-0.121634	0.23832	0.410026	-1.01166	-0.0167313	0.871838	0.922568	-1.1131	-0.154582	0.134687	0.263334	-1.10392	-0.142633	0.167257	0.287919	-1.15438	-0.207115	0.0453452	0.102288	109.971	88.6004	92.7534	97.1083	71.2949	78.4963	70.0837	73.2917	71.421	62.877	61.7239	65.3406	74.314	68.3064	63.4708	68.697	59.3644
CCNA_R0096		7	small non-coding RNA	13417	13499	+	NA	NA	#N/A	#N/A	#N/A	#N/A	#N/A	#N/A	#N/A	#N/A	#N/A	#N/A	#N/A	#N/A	#N/A	#N/A	#N/A	#N/A	#N/A	#N/A	#N/A	#N/A	#N/A	#N/A	#N/A	#N/A	0	0	0	0	0	0	0	0	0	0	0	0	0	0	0	0	0
CCNA_00013	glnD	7	protein-PII uridylyltransferase	14199	17021	+	NA	NA	-1.33864	-0.420766	3.90147e-05	0.000224449	-1.2341	-0.303455	0.00298429	0.0118537	-1.17263	-0.229742	0.0252415	0.0641523	-1.22046	-0.287421	0.00495245	0.0173948	-1.21215	-0.277569	0.00662962	0.0205183	-1.22074	-0.287755	0.00492025	0.0157258	154.352	138.841	132.754	141.982	86.8074	92.7049	80.4259	86.646	93.9254	78.9728	80.5216	84.4733	88.3318	86.5201	86.8433	87.2317	78.704
CCNA_00014	moaC	8	molybdenum cofactor biosynthesis protein C	17494	17018	-	NA	NA	-1.26431	-0.338348	0.00828644	0.0273788	-1.00774	-0.0111258	0.929656	0.962165	-1.20325	-0.266931	0.0417254	0.0976256	-1.07967	-0.110585	0.385222	0.555492	-1.09191	-0.126853	0.318759	0.461164	-1.0417	-0.0589343	0.64324	0.757701	96.435	88.6042	92.7406	92.5933	59.2084	62.9091	57.606	59.9078	73.9398	57.7041	70.5349	67.3929	55.2188	59.9832	49.4466	54.8829	57.9064
CCNA_00015	moaB	8	molybdenum cofactor biosynthesis protein B	18042	17491	-	NA	NA	-1.09621	-0.132525	0.38686	0.545696	-1.05673	-0.0796014	0.602998	0.76149	-1.00329	-0.00473724	0.975564	0.986322	-1.07805	-0.108424	0.480146	0.64346	1.02612	0.0371961	0.807723	0.877509	-1.01728	-0.0247227	0.871928	0.92516	105.214	122.334	104.711	110.753	83.6331	76.641	89.0059	83.0933	69.5129	82.6428	79.3873	77.181	80.7657	74.1557	87.5109	80.8108	71.968
CCNA_00016	moaE	8	molybdopterin converting factor, large subunit	18495	18043	-	NA	NA	-1.15567	-0.208731	0.393093	0.552717	-1.00392	-0.00564722	0.98134	0.991517	1.39885	0.484239	0.0434499	0.10035	1.3604	0.444026	0.0601595	0.141811	1.14293	0.19274	0.4205	0.565239	1.12777	0.173479	0.470941	0.612474	19.5534	22.065	18.195	19.9378	13.668	16.0175	13.1379	14.2745	13.9483	14.2825	15.8172	14.6827	18.1105	23.0515	20.0255	20.3958	15.3043
CCNA_00017	moaD	8	molybdopterin converting factor, small subunit	18731	18492	-	NA	NA	-1.26064	-0.334156	0.334567	0.493442	-1.0449	-0.0633618	0.852563	0.922204	-1.29842	-0.376757	0.293059	0.447208	1.2754	0.350947	0.294689	0.461733	1.13269	0.179758	0.594129	0.715785	1.23824	0.308295	0.359235	0.504304	20.1311	26.2348	18.693	21.6863	19.0093	10.2485	13.1903	14.1494	16.7539	12.3368	17.3072	15.466	11.2446	13.9231	11.3394	12.1691	17.4238
CCNA_00018	moaA	8	molybdenum cofactor biosynthesis protein A	19784	18735	-	NA	NA	-1.01792	-0.0256206	0.81051	0.891318	1.16419	0.219321	0.0390414	0.104008	1.1143	0.156143	0.147241	0.264494	1.25903	0.332309	0.00175746	0.00695555	1.22793	0.296233	0.00529791	0.0169819	1.18089	0.23987	0.0243766	0.0613037	109.091	111.46	109.202	109.918	91.555	91.3581	82.609	88.5074	94.7517	95.7703	91.8764	94.1328	90.2654	89.2073	86.8277	88.7668	96.9447
CCNA_00019		9	molybdopterin-guanine dinucleotide biosynthesis protein A	19815	20447	+	NA	NA	-1.36163	-0.44533	0.000789923	0.00350096	-1.42097	-0.506874	0.000138361	0.000729256	-1.63658	-0.710682	1.66136e-07	1.20854e-06	-1.42477	-0.510731	0.00012829	0.000643789	-1.48307	-0.568582	2.04417e-05	0.000110657	-1.43978	-0.525851	8.24573e-05	0.000399664	184.614	167.853	150.154	167.54	110.684	98.308	92.6197	100.537	93.8307	85.7536	80.22	86.6015	69.4075	82.3179	68.789	73.5048	83.2728
CCNA_00020		10	hypothetical protein	20668	20444	-	P1-10-20778,Pi-10-20611	TgrL_000	1.06153	0.0861389	0.671425	0.791785	-1.38985	-0.474926	0.0206629	0.0621339	-1.11165	-0.1527	0.458078	0.603594	-1.23833	-0.308402	0.132312	0.259494	-1.03238	-0.0459757	0.821512	0.887886	-1.12725	-0.172813	0.398094	0.543998	238.889	254.302	230.924	241.372	254.906	122.436	252.691	210.011	138.882	133.542	111.228	127.884	122.821	221.377	123.978	156.059	129.609
CCNA_03911		10	hypothetical protein	20778	20665	-	P1-10-20778,Pi-10-20611	TgrL_000	-1.41036	-0.496062	0.171657	0.308631	-1.36676	-0.450758	0.2137	0.379997	-1.11966	-0.163067	0.654903	0.766143	-1.212	-0.277393	0.441271	0.606506	1.09195	0.126901	0.71675	0.813204	-1.00814	-0.0116919	0.973681	0.983965	43.2641	41.4233	38.4385	41.042	38.1139	15.1031	16.6614	23.2928	31.2403	14.429	20.9508	22.2067	26.5136	28.3958	23.8725	26.2606	25.098
CCNA_00021		11	putative aerobic-type carbon monoxide dehydrogenase, large subunit CoxL	23032	20840	-	NA	NA	-1.70261	-0.76775	6.44738e-13	1.65935e-11	-1.33841	-0.420524	7.04457e-05	0.000394442	-1.46603	-0.551913	2.93734e-07	2.0552e-06	-1.45719	-0.543187	3.33288e-07	2.38892e-06	-1.32833	-0.409609	0.000110513	0.000528659	-1.24777	-0.319352	0.00255875	0.00877031	70.5001	80.4988	74.4082	75.1357	41.3596	31.9092	35.3955	36.2214	42.2235	39.9039	41.9539	41.3605	40.0191	35.9982	35.0576	37.025	36.2301
CCNA_00022		11	putative aerobic-type carbon monoxide dehydrogenase, small subunit CoxS	23559	23029	-	NA	NA	-1.69111	-0.757971	7.6238e-06	4.89101e-05	-1.43077	-0.516794	0.00203446	0.00849493	-1.3355	-0.417385	0.0141867	0.0392867	-1.22308	-0.290519	0.080937	0.178191	-1.31435	-0.394353	0.0182159	0.0481781	-1.22757	-0.295807	0.0761142	0.154226	72.4112	68.7736	69.9484	70.3778	37.0265	28.9506	36.0088	33.9953	42.4053	34.4884	31.8765	36.2567	43.9112	34.0212	36.3033	38.0785	37.0962
CCNA_00023		12	mliC-family lysozyme inhibitor protein	23742	24074	+	NA	NA	1.31066	0.390289	0.0546715	0.129499	1.01764	0.025222	0.902045	0.949835	1.19283	0.254394	0.21702	0.355058	1.07799	0.108345	0.5971	0.74513	1.24293	0.313749	0.123748	0.22883	1.18265	0.242018	0.23658	0.368563	106.398	66.6505	125.952	99.6669	105.036	100.085	112.177	105.766	84.179	83.9744	53.6367	73.93	90.7674	103.483	57.889	84.0463	78.3205
CCNA_00024		12	uroporphyrin-III C-methyltransferase/Precorrin-2dehydrogenase/Sirohydrochlorin ferrochelatase	24091	24981	+	NA	NA	-1.16269	-0.217462	0.264231	0.417852	1.03456	0.0490118	0.79995	0.889935	-1.00727	-0.0104452	0.957593	0.975255	1.04377	0.061797	0.749881	0.859581	-1.10341	-0.141966	0.466319	0.606822	1.07957	0.110451	0.568682	0.695794	51.062	32.2414	30.9135	38.0723	29.8687	28.7096	21.0334	26.5373	38.0367	20.5537	27.7381	28.7762	25.8058	26.3695	29.0168	27.064	28.5303
CCNA_00025		13	major facilitator superfamily transporter	26643	24991	-	NA	NA	1.20659	0.270934	0.0644383	0.146939	1.23494	0.304436	0.0377202	0.101285	1.07859	0.109149	0.458984	0.604425	1.15442	0.207164	0.157985	0.29688	1.11554	0.157749	0.282419	0.42173	1.15378	0.206364	0.159728	0.274703	108.632	119.366	107.931	111.976	110.99	111.673	110.157	110.94	107.725	98.7145	99.4456	101.962	93.1242	87.2405	81.0842	87.1496	91.4048
CCNA_00026		13	PAS-family sensor histidine kinase CckO	29403	26701	-	NA	NA	-1.15824	-0.211936	0.204252	0.35016	-1.38567	-0.470587	0.0051253	0.0192461	-1.20241	-0.265923	0.116106	0.220311	-1.32358	-0.404443	0.0162215	0.0482697	-1.1584	-0.212133	0.204795	0.334559	-1.14553	-0.196018	0.241886	0.375102	24.6518	27.6615	19.6469	23.9867	16.2354	18.1084	16.7243	17.0227	12.2407	13.2664	12.7547	12.7539	15.0161	17.4618	10.1522	14.2101	12.7429
CCNA_00027		14	2OG-Fe(II) oxygenase	30191	29502	-	NA	NA	-3.02928	-1.59898	1.55946e-11	2.72349e-10	-2.52578	-1.33673	1.4255e-08	1.27773e-07	-2.31427	-1.21056	3.51363e-07	2.42755e-06	-1.86953	-0.902673	0.000114799	0.00058139	-1.8593	-0.89476	0.000130366	0.000609714	-1.42646	-0.512439	0.0276137	0.0680066	104.302	143.037	48.5376	98.6255	23.1418	29.587	27.7111	26.8133	31.4681	30.1964	25.133	28.9325	37.3908	27.9976	27.2804	30.8896	36.2033
CCNA_R0097		14	small non-coding RNA	30354	30271	-	NA	NA	-1.72796	-0.789074	0.34789	0.507648	-1.29195	-0.369549	0.649656	0.793543	-1.32096	-0.401589	0.632886	0.748946	1.19311	0.254726	0.745739	0.856379	1.01049	0.0150562	0.984896	0.991655	2.88501	1.52857	0.04096	0.0938881	20.3707	0	13.6627	11.3445	10.3452	2.92815	1.50746	4.92694	5.47065	5.22194	7.41737	6.03665	2.5702	11.1882	2.69987	5.48609	11.7906
CCNA_00028		14	TonB-dependent receptor	32658	30337	-	NA	NA	-5.62535	-2.49194	8.55798e-26	1.39495e-23	-2.91685	-1.54441	5.69814e-11	7.48583e-10	-2.39839	-1.26207	8.88378e-08	6.75259e-07	-1.67182	-0.741418	0.00160865	0.00648321	-1.6454	-0.718434	0.00223547	0.00794695	-1.0582	-0.0816148	0.727998	0.822361	153.107	218.996	91.3926	154.499	20.6303	17.2662	29.8299	22.5755	38.5914	33.106	45.8394	39.179	42.5378	47.9394	49.2255	46.5675	69.4773
CCNA_00029		15	RhtB-family efflux protein	32914	33546	+	NA	NA	-1.02728	-0.0388232	0.721938	0.827409	-1.20471	-0.26869	0.0147262	0.0469296	-1.07696	-0.106968	0.336807	0.491801	-1.13114	-0.177771	0.106609	0.218865	-1.04939	-0.0695454	0.525627	0.659807	-1.10136	-0.139282	0.206094	0.333096	163.466	119.362	133.837	138.888	115.317	113.462	100.621	109.8	87.8415	79.3438	84.9775	84.0543	96.8636	92.3808	87.4194	92.2213	89.5313
CCNA_00030		15	Ribonuclease I	33595	34329	+	NA	NA	-1.114	-0.155751	0.396571	0.5551	1.13995	0.188972	0.298138	0.480097	1.09536	0.131401	0.477345	0.620445	1.09084	0.125439	0.492128	0.654338	1.19731	0.2598	0.152489	0.268227	1.29448	0.372368	0.0399965	0.0921595	50.67	37.157	31.087	39.638	30.5922	32.1259	24.1194	28.9459	43.9215	25.2145	30.3759	33.1706	32.1642	31.256	29.93	31.1167	29.1957
CCNA_00031	vapC	16	toxin protein VapC	34698	34312	-	NA	NA	-1.31762	-0.39794	0.0684103	0.154397	1.18388	0.243525	0.255735	0.431552	1.14622	0.19689	0.364876	0.518864	1.49404	0.579217	0.00655482	0.0221056	1.43572	0.521775	0.0143848	0.0395919	1.28546	0.362284	0.0909634	0.177294	69.4444	87.0425	43.4048	66.6305	42.9446	42.9007	39.2642	41.7032	60.262	57.5223	57.4223	58.4022	48.256	55.5845	63.2899	55.7101	67.9608
CCNA_00032	vapB	16	antitoxin protein VapB	34941	34699	-	NA	NA	1.20325	0.266936	0.189034	0.331715	1.44101	0.52708	0.00906354	0.0308258	1.5279	0.61155	0.00271067	0.00943801	1.62123	0.69709	0.000544412	0.00240076	1.54313	0.625858	0.00192601	0.00695924	1.64259	0.715976	0.000385098	0.00164545	84.0866	139.919	72.9903	98.9985	108.178	87.0491	101.614	98.947	95.9728	98.83	123.501	106.101	119.943	125.91	83.9959	109.949	119.555
CCNA_03912		2363	hypothetical protein	35667	35047	-	NA	NA	1.31448	0.394489	0.00642415	0.0220057	-1.0257	-0.0366112	0.803724	0.892431	1.03736	0.0529129	0.723462	0.819677	1.02492	0.0355105	0.809676	0.898257	1.17106	0.227815	0.118888	0.221989	1.07026	0.0979672	0.505913	0.644622	63.2135	60.961	62.6671	62.2805	66.1193	71.492	63.6194	67.0769	41.8095	44.1468	47.4903	44.4822	52.3228	44.897	41.2675	46.1624	44.4789
CCNA_00033	pnp	17	polyribonucleotide nucleotidyltransferase	37962	35824	-	NA	NA	1.22571	0.293615	0.0531551	0.126589	-1.12072	-0.164427	0.278938	0.458575	-1.55656	-0.638366	2.65189e-05	0.000140445	-1.45505	-0.541064	0.000367947	0.00168505	-1.60044	-0.678471	7.9538e-06	4.61195e-05	-1.64758	-0.720349	2.11792e-06	1.29623e-05	2320.96	2165.34	2431.9	2306.07	2115.36	2451.59	2352.34	2306.43	1485.54	1652.34	1387.1	1508.33	894.624	1057.17	1219.82	1057.21	1046.12
CCNA_00034		17	SSU ribosomal protein S15P	38480	38211	-	NA	NA	1.94952	0.963115	8.63942e-11	1.27591e-09	1.40823	0.493878	0.000879303	0.00396904	1.44266	0.528733	0.000370832	0.00160791	1.12462	0.169432	0.253942	0.419016	1.16193	0.216519	0.144848	0.25861	-1.04166	-0.05889	0.6918	0.796751	5466.7	6369.8	6385.96	6074.16	9824.09	8330.44	10971.1	9708.53	5830.13	6514.66	6530.96	6291.92	5869.99	7373.06	5739.44	6327.5	4098.17
CCNA_00035		17	tRNA pseudouridine synthase B	39427	38495	-	NA	NA	1.87639	0.907956	2.32146e-08	2.24072e-07	1.37911	0.463742	0.00433893	0.0166629	1.56161	0.643039	7.67301e-05	0.000376465	1.04766	0.067177	0.679577	0.81074	1.05923	0.0830183	0.609729	0.726229	-1.14568	-0.196201	0.227825	0.358475	1342.61	1855.92	1657.03	1618.52	2374.84	2497.74	2621.3	2497.96	1493.12	1796.53	1650.92	1646.86	1672.56	1570.04	2201.77	1814.79	1009.99
CCNA_00036		17	ribosome-binding factor A	39879	39430	-	NA	NA	1.16033	0.21453	0.132144	0.253959	1.00506	0.00728043	0.959434	0.978329	-1.09988	-0.13735	0.344395	0.499	-1.15544	-0.208442	0.148235	0.283539	-1.27452	-0.349949	0.0155178	0.0420658	-1.19102	-0.252199	0.0808806	0.161871	184.758	200.609	161.832	182.4	167.041	192.672	161.801	173.838	123.053	141.828	139.611	134.831	124.98	111.153	125.994	120.709	98.3071
CCNA_00037		18	Dienelactone hydrolase-family protein	40768	39980	-	NA	NA	-1.09274	-0.127947	0.477443	0.631743	-1.09322	-0.128582	0.47596	0.656502	-1.1145	-0.156399	0.397531	0.551382	1.01309	0.0187672	0.916903	0.960327	1.05729	0.0803644	0.653538	0.762924	1.02135	0.0304841	0.865589	0.921126	30.2349	25.337	32.133	29.235	23.6799	20.1073	21.3452	21.7108	23.1515	17.5124	18.0311	19.565	18.6071	21.0435	15.8091	18.4866	19.108
CCNA_00038		18	hypothetical protein	41403	40828	-	NA	NA	-2.17527	-1.12119	6.189e-12	1.16401e-10	-1.9124	-0.935388	7.65573e-09	7.1082e-08	-2.08422	-1.05951	1.83741e-10	2.11135e-09	-1.57396	-0.654398	4.67273e-05	0.000253885	-1.73788	-0.797327	7.85253e-07	5.0673e-06	-1.58731	-0.666587	3.47953e-05	0.000177239	109.742	112.454	97.4501	106.549	40.9228	38.0049	41.7693	40.2323	41.8847	37.1247	43.9891	40.9995	41.6051	34.9891	33.8608	36.8183	49.4822
CCNA_00039		18	hypothetical protein	41921	41403	-	NA	NA	-1.71705	-0.77993	0.00233551	0.00925166	-2.16014	-1.11112	1.58643e-05	9.77851e-05	-1.77602	-0.828645	0.00132494	0.00501382	-1.97726	-0.983501	0.000132118	0.000661493	-1.77954	-0.831502	0.00119735	0.00453646	-1.93622	-0.95324	0.000211787	0.000946267	231.953	103.423	135.894	157.09	81.2069	75.1162	64.6554	73.6595	76.5891	33.1729	48.8203	52.8608	66.3497	69.8167	51.5628	62.5764	61.0656
CCNA_00040		18	YcxB-like membrane protein	42511	41960	-	NA	NA	-1.18966	-0.250552	0.0446213	0.110387	-1.29729	-0.375502	0.00269169	0.0108283	-1.438	-0.524066	3.64236e-05	0.000187925	-1.37285	-0.457178	0.000272497	0.00128538	-1.37532	-0.459772	0.00024935	0.00110624	-1.45786	-0.543857	1.57569e-05	8.57181e-05	266.044	286.872	248.547	267.154	194.816	171.997	185.811	184.208	159.422	138.467	157.082	151.657	146.278	147.555	103.945	132.592	139.151
CCNA_00041		18	protein translation initiation factor 2 IF-2	45614	42585	-	NA	NA	1.01502	0.0215064	0.871374	0.925415	-1.07069	-0.0985424	0.458213	0.641206	-1.19985	-0.262857	0.0480133	0.108977	-1.27961	-0.355705	0.00743605	0.0248249	-1.48178	-0.56733	1.97103e-05	0.000107039	-1.49374	-0.57893	1.33077e-05	7.33007e-05	839.559	777.199	756.364	791.04	648.091	713.54	605.971	655.867	602.362	482.978	542.178	542.506	473.263	432.719	509.414	471.799	422.821
CCNA_R0098		19	small non-coding RNA	46002	45805	-	NA	NA	1.08131	0.11278	0.518027	0.664869	-1.16935	-0.22571	0.197621	0.359854	-1.18972	-0.250618	0.155473	0.27568	-1.25262	-0.324947	0.0643093	0.149511	-1.19139	-0.252645	0.149759	0.264589	-1.37876	-0.463372	0.00851035	0.0251877	561.738	465.866	618.622	548.742	549.706	362.735	539.124	483.855	331.306	362.213	335.655	343.058	280.229	473.069	238.243	330.514	277.336
CCNA_00042		19	RNA-binding protein, YlxR family	46543	45893	-	NA	NA	1.2969	0.375063	0.0180785	0.053578	1.12352	0.168031	0.290371	0.470344	-1.02915	-0.0414499	0.795554	0.87052	-1.21045	-0.275545	0.0845069	0.184299	-1.31324	-0.393131	0.0139426	0.0386164	-1.58428	-0.663829	3.57583e-05	0.000181723	279.237	189.688	283.831	250.919	258.463	272.034	262.007	264.168	206.473	209.214	200.668	205.452	136.801	156.394	227.137	173.444	128.978
CCNA_00043	nusA	19	Transcription termination/antitermination protein NusA	48268	46622	-	NA	NA	1.13542	0.183224	0.164251	0.298091	-1.00339	-0.00487933	0.970462	0.985692	-1.35441	-0.437665	0.000917667	0.00365159	-1.29985	-0.378345	0.00412218	0.0147374	-1.40094	-0.486395	0.000226725	0.00101818	-1.50584	-0.590568	7.63974e-06	4.37224e-05	773.341	791.774	765.11	776.742	691.254	770.897	702.33	721.494	549.028	593.18	562.594	568.267	358.714	430.564	444.627	411.302	397.887
CCNA_00044		19	ribosome maturation protein RimP	48846	48271	-	NA	NA	1.33803	0.42011	0.0144061	0.0440286	-1.11463	-0.156563	0.362379	0.548995	-1.18911	-0.249888	0.146675	0.263583	-1.39188	-0.477039	0.00556933	0.0191993	-1.42389	-0.509834	0.00305023	0.0104876	-1.59072	-0.669676	0.000100875	0.000478397	938.576	987.22	1016.16	980.653	1091.9	1056.02	1076.11	1074.68	598.751	681.952	656.772	645.825	570.664	682.196	528.387	593.749	453.555
CCNA_00045		20	inorganic pyrophosphatase	49105	49638	+	NA	NA	1.2863	0.363226	0.00240542	0.00947739	1.24688	0.31832	0.00783482	0.0273009	1.16685	0.222624	0.0635812	0.136431	1.06902	0.0962871	0.421785	0.589106	1.10297	0.141394	0.237989	0.373668	1.01079	0.0154847	0.897263	0.937748	940.958	1162.29	1029.07	1044.11	1038.85	1140.23	1128.74	1102.61	877.763	1017.34	980.87	958.657	836.903	908.131	891.866	878.967	694.481
CCNA_00046		21	hypothetical protein	50031	49645	-	NA	NA	1.14634	0.197029	0.181723	0.322354	-1.21706	-0.283406	0.056168	0.13833	-1.29571	-0.373744	0.0125459	0.035326	-1.43761	-0.523671	0.000446535	0.00200941	-1.38645	-0.471399	0.00155261	0.00571803	-1.48153	-0.567092	0.000146598	0.000674871	327.195	419.756	376.354	374.435	358.714	315.876	384.135	352.908	223.533	250.491	207.15	227.058	170.709	242.845	213.896	209.15	164.073
CCNA_00047		22.1	tRNA m7-G46 methyltransferase	50812	50132	-	NA	NA	1.02032	0.0290185	0.823505	0.899199	1.0376	0.0532438	0.682378	0.820756	-1.2572	-0.330215	0.0123592	0.0348449	-1.18035	-0.239209	0.0675494	0.155096	-1.41452	-0.500317	0.00014056	0.000655996	-1.3301	-0.411539	0.00172988	0.0062301	224.664	243.278	218.625	228.856	176.734	206.054	191.335	191.374	183.038	184.217	157.366	174.874	133.945	118.377	143.533	131.952	124.912
CCNA_00048	metK	22.1	S-adenosylmethionine synthetase	52125	50902	-	NA	NA	1.01358	0.0194541	0.874165	0.92655	1.02476	0.0352925	0.773881	0.872177	1.04118	0.0582153	0.635849	0.750343	1.02018	0.0288257	0.814504	0.900208	-1.02817	-0.0400725	0.744321	0.832678	-1.00232	-0.00334341	0.978292	0.986008	1116.91	1211.17	1259.07	1195.72	994.75	984.158	1000.08	992.997	867.634	945.017	889.114	900.589	925.41	808.428	950.697	894.845	790.906
CCNA_00049	hipB	22	HTH transcriptional regulator	52679	52245	-	NA	NA	1.01942	0.0277435	0.870037	0.925268	-1.19175	-0.253081	0.140481	0.278872	-1.14025	-0.189355	0.27801	0.428554	-1.12656	-0.171922	0.316918	0.486486	1.04796	0.0675864	0.69076	0.791882	-1.26993	-0.344754	0.046902	0.105207	68.0291	86.1224	70.0351	74.7289	70.4187	66.4386	51.5241	62.7938	51.7637	42.6038	45.118	46.4952	46.4054	52.8118	42.751	47.3227	46.2949
CCNA_00050		22	apolipoprotein N-acyltransferase Lnt	54299	52707	-	NA	NA	-1.49865	-0.583667	2.80112e-05	0.00016437	-1.4123	-0.498051	0.000346588	0.00170428	-1.34426	-0.426812	0.00231629	0.00826094	-1.29684	-0.375003	0.00703824	0.0235912	-1.40344	-0.488964	0.000448995	0.00187479	-1.30378	-0.382695	0.00598687	0.0186338	107.669	128.012	91.2997	108.994	55.3011	66.3161	57.63	59.7491	61.0838	52.6619	57.1691	56.9716	54.5502	55.522	66.3425	58.8049	55.6098
CCNA_00051	corC	22	magnesium and cobalt efflux protein CorC	55222	54296	-	NA	NA	-1.1486	-0.199877	0.0916712	0.194981	-1.19175	-0.253077	0.0330081	0.0910372	-1.10436	-0.143212	0.231256	0.372669	-1.09038	-0.124832	0.292618	0.460261	-1.17591	-0.23378	0.0491219	0.109019	-1.15001	-0.201645	0.0899155	0.175641	155.163	168.531	137.76	153.818	111.906	121.655	96.1655	109.909	107.82	87.7759	90.0646	95.22	106.085	103.747	91.2538	100.362	92.9509
CCNA_00052		22	YbeY-family hydrolase	55686	55231	-	NA	NA	1.20413	0.267988	0.0112786	0.0355311	1.05944	0.0832986	0.433159	0.620147	1.06327	0.0885141	0.410521	0.562661	-1.02257	-0.0321951	0.763192	0.868661	1.03916	0.055416	0.602898	0.72083	-1.00851	-0.0122232	0.908972	0.944824	285.632	226.793	295.839	269.421	257.984	253.246	280.468	263.899	186.434	217.879	219.528	207.947	212.819	226.48	172.081	203.793	175.928
CCNA_00053	phoH	22	phosphate starvation-inducible protein PhoH	56668	55724	-	NA	NA	1.12014	0.163677	0.12172	0.239897	1.05175	0.0727865	0.492502	0.671054	-1.00072	-0.00103836	0.992297	0.995964	-1.0518	-0.0728574	0.494729	0.657001	-1.07575	-0.105343	0.323559	0.467339	-1.11133	-0.152286	0.154893	0.26838	159.344	103.44	145.294	136.026	121.729	123.373	125.153	123.418	106.009	100.145	105.821	103.992	101.894	104.313	82.7959	96.3343	89.0843
CCNA_00054		22	tRNA 2-methylthioadenosine synthase	58011	56665	-	NA	NA	1.15585	0.208954	0.0416286	0.104974	1.06784	0.0946961	0.356632	0.542717	1.02854	0.0406032	0.694699	0.797852	1.00024	0.000350674	0.997283	0.998871	-1.05173	-0.0727664	0.480022	0.619706	-1.10688	-0.1465	0.155859	0.269842	208.26	191.239	212.074	203.858	197.25	193.375	186.697	192.441	154.628	155.169	168.292	159.363	168.374	153.34	127.285	149.666	147.462
CCNA_00055		23.1	ferric uptake regulation protein	58608	58201	-	NA	NA	-1.08044	-0.111613	0.532376	0.67736	1.22137	0.288504	0.106221	0.227008	1.21437	0.280211	0.117102	0.221567	1.23327	0.302485	0.0903788	0.194407	1.33354	0.415257	0.0200486	0.0523953	1.24044	0.310851	0.081837	0.163141	927.115	1207.19	996.024	1043.44	823.471	734.878	825.248	794.532	944.974	964.638	913.463	941.025	995.347	850.231	903.264	916.281	886.026
CCNA_00056		23	ribosomal-protein-S18-alanine acetyltransferase	59106	58654	-	NA	NA	1.16555	0.221014	0.273719	0.428088	1.04683	0.0660256	0.745232	0.85522	1.15359	0.206135	0.315604	0.470679	-1.14275	-0.192508	0.350275	0.520095	1.03524	0.0499632	0.80632	0.876207	-1.0593	-0.0831154	0.685788	0.791936	53.3273	56.1181	41.4569	50.3008	44.3611	52.9393	47.2405	48.1803	49.9604	32.4383	34.6144	39.0044	43.37	53.4795	26.0332	40.9609	28.6652
CCNA_00057		23	tRNA threonylcarbamoyl adenosine modification protein, YeaZ family	59750	59115	-	NA	NA	1.0993	0.136589	0.477545	0.631743	1.14838	0.199594	0.298935	0.480677	1.11467	0.156622	0.420956	0.571269	1.10712	0.146816	0.446431	0.610738	-1.11532	-0.157455	0.417718	0.563056	-1.1008	-0.138549	0.47643	0.617605	82.6134	40.8371	52.4947	58.6484	50.3841	62.2645	43.2045	51.951	58.5256	42.7608	45.2273	48.8379	51.9374	43.1813	43.8601	46.3263	44.641
CCNA_00058		23	hypothetical protein	60386	59754	-	NA	NA	-1.16318	-0.21808	0.121069	0.239042	1.01294	0.0185535	0.894705	0.946046	-1.08478	-0.117397	0.407476	0.560933	1.01406	0.020137	0.885943	0.943588	-1.15226	-0.204461	0.146671	0.260597	-1.07392	-0.102884	0.464882	0.607286	172.529	189.86	185.921	182.77	132.649	130.365	123.626	128.88	128.314	151.065	128.943	136.107	112.894	108.382	146.177	122.484	120.302
CCNA_00059		24	malonic semialdehyde reductase	61121	60534	-	NA	NA	-1.11463	-0.156567	0.136194	0.259588	1.59859	0.676802	6.64879e-11	8.55594e-10	1.72259	0.784578	5.03622e-14	1.28863e-12	1.68716	0.754598	3.40316e-13	7.37799e-12	1.7212	0.783412	4.0117e-14	1.03249e-12	1.66569	0.736124	1.30139e-12	2.66391e-11	305.903	239.727	302.708	282.779	202.84	200.787	215.567	206.398	322.573	307.162	359.742	329.826	389.018	335.469	320.898	348.462	323.211
CCNA_00060		25	mitochondrial-type Fe-S cluster assembly proteinNFU	61763	61191	-	NA	NA	-1.07656	-0.106422	0.427076	0.585898	1.64333	0.71662	7.54584e-08	6.20734e-07	1.65142	0.723711	6.11151e-08	4.71046e-07	1.72938	0.790253	3.0364e-09	2.80054e-08	1.66526	0.73575	3.39324e-08	2.61535e-07	1.61633	0.692717	2.05958e-07	1.45727e-06	393.663	402.724	428.258	408.215	313.741	302.411	314.91	310.354	455.525	492.038	528.821	492.128	456.096	473.641	523.633	484.456	453.625
CCNA_00061		26	cytochrome p450	61885	63153	+	NA	NA	-1.27901	-0.355027	0.00534169	0.018807	-1.45673	-0.542737	2.23984e-05	0.000135406	-1.72791	-0.789032	1.45633e-09	1.41174e-08	-1.64007	-0.713759	3.02461e-08	2.46506e-07	-1.65168	-0.723935	1.88988e-08	1.51225e-07	-1.94679	-0.961094	1.37188e-13	3.35425e-12	106.128	107.668	125.298	113.032	79.6067	73.8474	63.6627	72.3723	65.4538	54.6143	51.3078	57.1253	47.6368	46.8218	47.1807	47.2131	46.5676
CCNA_00062	trpS	27	tryptophanyl-tRNA synthetase	64361	63327	-	NA	NA	-1.01673	-0.0239381	0.814414	0.893602	-1.15746	-0.210966	0.0389742	0.103892	-1.28541	-0.362224	0.000435798	0.00186028	-1.25	-0.321932	0.00167085	0.00669102	-1.43254	-0.51858	4.35955e-07	2.91587e-06	-1.41978	-0.505671	8.50701e-07	5.47359e-06	383.366	337.174	397.575	372.705	309.082	300.742	287.511	299.111	238.536	240.194	228.555	235.762	215.167	187.962	225.912	209.68	203.61
CCNA_03913		27	hypothetical protein	64487	64440	-	NA	NA	-2.69291	-1.42917	0.609424	0.741741	-2.45387	-1.29506	0.634945	0.784281	-2.56626	-1.35967	0.646936	0.759571	-2.31044	-1.20817	0.658127	0.79441	-2.33148	-1.22125	0.651824	0.761842	-2.3243	-1.2168	0.659352	0.770937	0	1.63967	0	0.546558	0	0	0	0	0	0	0	0	0	0	0	0	0
CCNA_00063	mviN	28	Peptidoglycan biosynthesis protein MviN/MurJ	66091	64529	-	NA	NA	-1.05448	-0.0765296	0.456768	0.612621	-1.31709	-0.397358	0.000120526	0.000643731	-1.35619	-0.439555	2.49709e-05	0.000132886	-1.40423	-0.489775	2.30494e-06	1.50059e-05	-1.48675	-0.57216	3.50763e-08	2.69408e-07	-1.51868	-0.602821	6.67349e-09	5.7815e-08	198.477	166.674	175.424	180.192	146.153	148.554	123.386	139.365	108.121	100.82	91.7513	100.231	92.1325	94.8695	100.843	95.9485	86.952
CCNA_00064		29	methyl-accepting chemotaxis protein	68127	66331	-	P1-29-68127	TgrL_005	1.51797	0.602139	0.00417105	0.0152719	1.06057	0.0848362	0.693619	0.826819	1.42019	0.506084	0.0186484	0.0498309	1.36909	0.453222	0.0329465	0.0862567	1.31779	0.39812	0.0612772	0.130786	1.06599	0.0921974	0.670584	0.779925	9.4662	5.78129	8.36059	7.86936	10.3366	10.4025	8.17403	9.6377	7.22418	4.94297	6.00984	6.059	8.53014	9.76245	4.66955	7.65405	6.5525
CCNA_03914		2365	hypothetical protein	68196	68179	-	P1-2365-68196	TgrL_005	#N/A	#N/A	#N/A	#N/A	#N/A	#N/A	#N/A	#N/A	#N/A	#N/A	#N/A	#N/A	#N/A	#N/A	#N/A	#N/A	#N/A	#N/A	#N/A	#N/A	#N/A	#N/A	#N/A	#N/A	0	0	0	0	0	0	0	0	0	0	0	0	0	0	0	0	0
CCNA_00065		30	S-adenosylmethionine-dependent methyltransferase	69062	68289	-	NA	NA	-1.00069	-0.000988745	0.99251	0.995026	-1.16383	-0.218881	0.0387954	0.103478	-1.0283	-0.0402596	0.705854	0.806455	-1.23668	-0.306468	0.00398516	0.014329	-1.16855	-0.224724	0.0341975	0.0817278	-1.17397	-0.23139	0.0295323	0.0719268	194.158	163.306	216.485	191.316	166.867	155.714	144.787	155.789	112.954	126.096	121.016	120.022	130.821	138.152	131.854	133.609	100.804
CCNA_00066		30	Rieske (2Fe-2S) domain protein	69488	69120	-	NA	NA	1.68609	0.753685	0.00235259	0.00930255	1.37216	0.456448	0.0670855	0.158562	1.72029	0.782653	0.00173696	0.0063597	1.49439	0.579556	0.0199974	0.0572837	1.14356	0.193528	0.440938	0.583629	1.43652	0.522575	0.0362937	0.0855537	67.3763	29.4341	72.6657	56.492	78.8927	65.6571	85.4475	76.6658	51.0594	56.4649	60.2234	55.9159	77.5239	65.6537	63.3042	68.8272	57.5576
CCNA_00067		30	YciI-like protein	69774	69493	-	NA	NA	-1.02034	-0.0290434	0.875423	0.926585	1.07012	0.0977689	0.59627	0.756977	1.04898	0.0689898	0.713761	0.812636	1.19472	0.256675	0.163234	0.303375	1.03045	0.0432713	0.81545	0.883722	1.00828	0.011895	0.949054	0.96924	94.2305	85.1235	95.8237	91.7259	66.6385	76.7548	77.2335	73.5423	73.7374	69.6073	72.1747	71.8398	58.1849	67.7641	91.6806	72.5432	74.144
CCNA_00068	gpsA	30	NAD(P)H-dependent glycerol-3-phosphate dehydrogenase	70804	69794	-	NA	NA	1.36642	0.450401	0.190206	0.332974	1.06375	0.089158	0.795862	0.886507	1.21361	0.2793	0.418657	0.569255	-1.04766	-0.0671705	0.84575	0.919129	1.15871	0.212518	0.537306	0.667613	-1.16418	-0.219314	0.52598	0.661571	71.3847	22.8873	31.5786	41.9502	43.6218	57.416	36.3223	45.7867	50.2261	18.331	28.2462	32.2678	44.0976	42.3477	21.5348	35.9934	27.7562
CCNA_00069		30	tRNA threonylcarbamoyl adenosine modification protein TsaD	71904	70801	-	NA	NA	1.50299	0.587836	0.00112156	0.00483922	1.16771	0.223685	0.218781	0.386224	1.25858	0.331801	0.0704919	0.148013	1.16276	0.217554	0.232787	0.39313	1.18129	0.240363	0.186837	0.313007	1.18917	0.249958	0.170437	0.288275	43.8544	26.9477	37.8964	36.2328	49.0975	41.1054	42.0943	44.0991	35.0686	27.1172	30.1935	30.7931	38.4273	38.4021	19.3099	32.0464	28.4084
CCNA_00070		31	porphobilinogen deaminase	71977	72945	+	NA	NA	1.4955	0.580626	0.000253119	0.00126444	1.26542	0.339619	0.0337834	0.0928093	1.35758	0.441042	0.00643631	0.019878	1.17588	0.233744	0.146871	0.281926	1.34139	0.423732	0.00804268	0.0242437	1.05835	0.0818106	0.614306	0.733966	43.9393	27.778	32.086	34.6011	44.7278	41.3748	39.4648	41.8558	36.7533	29.0844	29.7919	31.8765	33.7547	37.8252	27.3832	32.9877	26.688
CCNA_00071		31	uroporphyrinogen-III synthase	72950	73636	+	NA	NA	1.1569	0.21026	0.385234	0.543925	1.1108	0.151595	0.53342	0.709454	-1.11728	-0.159993	0.531386	0.667036	1.03045	0.0432726	0.860663	0.92944	-1.01949	-0.0278546	0.910262	0.946129	-1.06291	-0.0880154	0.724188	0.819741	17.8747	11.4562	10.6307	13.3206	11.8586	15.2161	10.5062	12.527	13.0436	10.0562	9.37158	10.8238	8.17076	9.72794	7.26252	8.38707	9.93131
CCNA_00072		31	hypothetical protein	73680	74576	+	NA	NA	1.18211	0.241362	0.331699	0.490362	1.23159	0.300522	0.226563	0.395991	1.36383	0.447661	0.0732225	0.152293	1.13101	0.177617	0.476489	0.639628	1.30776	0.387097	0.11919	0.222308	1.23431	0.3037	0.2227	0.352682	44.7731	25.7961	25.4726	32.0139	29.3056	36.1954	26.2571	30.586	44.4422	19.3159	22.8061	28.8547	41.3982	35.0406	16.6868	31.0419	26.6219
CCNA_00073		31	HemY domain membrane protein	74573	76108	+	NA	NA	1.14432	0.194494	0.269533	0.423195	1.04771	0.0672392	0.703291	0.831158	1.21898	0.285678	0.106916	0.206286	1.11384	0.155542	0.378304	0.548753	1.22705	0.295189	0.093747	0.183206	1.19957	0.262522	0.136618	0.244215	61.1403	44.1175	40.2117	48.4898	45.331	48.2801	41.6319	45.081	45.1008	30.3423	36.0341	37.1591	50.7413	48.8804	27.0198	42.2138	37.3266
CCNA_R0001		2427	tRNA-Thr	76150	76225	+	NA	NA	1.5062	0.590915	0.0177799	0.0529069	-1.26332	-0.337215	0.181013	0.337509	-1.00705	-0.0101293	0.968015	0.980717	-1.5662	-0.647272	0.0108026	0.0344261	-2.04666	-1.03327	5.44088e-05	0.000272415	-1.84859	-0.886428	0.000521738	0.00217235	531.089	569.571	685.03	595.23	724.641	826.893	653.129	734.887	264.535	434.314	336.124	344.991	278.393	285.79	707.223	423.802	217.195
CCNA_00074		32	multifunctional fatty acid oxidation complex subunit alpha FadJ	78678	76477	-	NA	NA	-1.24776	-0.319345	0.012631	0.0392579	-1.09612	-0.132405	0.300596	0.482467	-1.11795	-0.160851	0.210247	0.346554	-1.04961	-0.0698586	0.585028	0.735816	-1.10554	-0.144752	0.258009	0.395506	-1.02928	-0.0416377	0.744843	0.835453	182.524	167.559	166.592	172.225	108.427	113.599	115.931	112.653	127.666	109.711	108.7	115.359	110.939	93.8956	126.783	110.539	113.843
CCNA_00075		32	3-ketoacyl-CoA thiolase	79908	78703	-	NA	NA	-1.31466	-0.39469	0.000173212	0.000892632	-1.07819	-0.108615	0.2988	0.480636	-1.19613	-0.258374	0.0147761	0.0406434	-1.02411	-0.034368	0.742423	0.854447	-1.10807	-0.148053	0.157555	0.274395	1.09798	0.134854	0.196095	0.31999	159.913	141.093	155.375	152.127	95.024	98.712	89.5629	94.433	109.263	97.1125	103.671	103.349	99.4449	85.8072	90.0762	91.7761	107.034
CCNA_00076		33	hypothetical protein	80358	79975	-	NA	NA	-1.39846	-0.483839	0.089267	0.191268	-1.5157	-0.59998	0.0357814	0.0973262	-1.40617	-0.491768	0.0883033	0.177941	-1.67751	-0.746321	0.00950041	0.0308571	-1.44317	-0.529242	0.0639898	0.13494	-1.45408	-0.540102	0.0592525	0.126649	74.1809	29.3092	93.4651	65.6517	43.563	39.713	30.3377	37.8712	38.5937	24.5594	31.0989	31.4173	34.015	41.6062	23.0332	32.8848	24.9321
CCNA_00077		33	acyl-CoA dehydrogenase, long-chain specific	81530	80355	-	NA	NA	-2.29101	-1.19599	1.61191e-13	4.89243e-12	-2.2329	-1.15892	8.68542e-13	1.85556e-11	-2.34015	-1.2266	6.33813e-14	1.57594e-12	-2.52753	-1.33773	2.07256e-16	8.07198e-15	-2.24363	-1.16583	6.72333e-13	1.33285e-11	-2.24871	-1.1691	6.13129e-13	1.32925e-11	158.258	140.343	242.379	180.327	74.9104	64.0009	54.2687	64.3933	66.527	57.3481	54.0408	59.3053	54.7085	54.5203	56.8901	55.373	48.3788
CCNA_00078		33	acyl-CoA dehydrogenase	83326	81533	-	NA	NA	-2.29301	-1.19724	4.83404e-12	9.45539e-11	-1.5678	-0.648743	0.000171544	0.00089029	-1.87795	-0.909155	1.61961e-07	1.18207e-06	-1.68351	-0.751472	1.37676e-05	8.04664e-05	-1.64738	-0.720174	3.07313e-05	0.000162754	-1.54489	-0.627505	0.000280897	0.00122642	142.623	188.118	228.905	186.549	72.9614	66.2897	61.6901	66.9804	89.1405	87.0439	87.3463	87.8436	73.7707	65.9485	75.7227	71.814	78.3321
CCNA_00079		33	MerR-family transcriptional regulator	83893	83414	-	NA	NA	-1.29187	-0.369466	0.0269501	0.0743621	-1.44108	-0.527153	0.00169622	0.00724061	-1.16785	-0.223858	0.184352	0.314348	-1.5522	-0.634317	0.000175804	0.00086352	-1.36211	-0.445844	0.00790136	0.0238504	-1.31475	-0.394789	0.0187251	0.0493469	105.059	105.267	149.762	120.029	81.9211	66.1029	79.6695	75.8978	62.7073	62.3695	58.1954	61.0908	76.4634	70.2682	76.0688	74.2668	49.7496
CCNA_00080		34	LexA-related transcriptional repressor	84087	84728	+	NA	NA	1.58702	0.666322	7.08219e-05	0.00038767	1.20369	0.267461	0.112405	0.237263	1.60378	0.681476	5.28806e-05	0.000264764	1.43786	0.523922	0.00183456	0.0072282	1.52474	0.608563	0.000290544	0.00125855	1.45254	0.538576	0.00136421	0.00507084	157.882	100.894	130.985	129.92	174.781	146.736	179.684	167.067	120.431	105.903	115.166	113.833	168.648	176.967	100.324	148.646	133.528
CCNA_00081		35	hypothetical protein	84972	84763	-	NA	NA	1.24885	0.320603	0.0458367	0.11286	1.07174	0.0999577	0.534637	0.709999	1.20084	0.264046	0.102229	0.199252	1.23021	0.298903	0.0630256	0.147149	1.50574	0.590477	0.000229755	0.00102864	1.19718	0.259641	0.106643	0.200927	470.684	666.363	438.696	525.248	601.056	469.089	554.144	541.43	452.423	368.147	431.196	417.255	408.147	590.24	373.662	457.35	437.561
CCNA_00082	lysS	36	class 1 lysyl-tRNA synthetase	86880	85222	-	NA	NA	1.03189	0.0452921	0.788715	0.878324	-1.06366	-0.0890366	0.598457	0.758367	-1.20591	-0.270121	0.110772	0.212422	-1.21004	-0.27506	0.103999	0.215286	-1.27678	-0.352515	0.0372255	0.0872825	-1.32664	-0.407782	0.0159934	0.0431293	365.126	346.65	368.971	360.249	306.951	306.677	297.905	303.845	244.102	250.785	250.062	248.316	202.623	206.392	236.631	215.215	206.094
CCNA_00083		37	phosphoglucomutase/phosphomannomutase	88683	87043	-	NA	NA	1.15474	0.207568	0.0535645	0.127426	1.09087	0.125484	0.244708	0.418399	1.18206	0.241305	0.0267842	0.06732	1.09089	0.125512	0.24593	0.408275	1.00245	0.00352559	0.974077	0.985044	1.11382	0.15551	0.150626	0.263162	66.9196	45.707	63.7062	58.7776	57.9861	54.334	52.7805	55.0335	52.8563	44.5058	42.9041	46.7554	54.6649	45.8164	48.5088	49.6634	43.2536
CCNA_00084	purH	38	phosphoribosylaminoimidazolecarboxamide formyltransferase/IMP cyclohydrolase	89053	90642	+	NA	NA	1.13795	0.186436	0.0803339	0.176822	-1.18055	-0.239464	0.0266169	0.0764629	-1.16975	-0.226198	0.0391245	0.092591	-1.20821	-0.272872	0.0118861	0.037232	-1.27701	-0.35277	0.00116934	0.00444795	-1.23409	-0.303448	0.00526124	0.0166581	74.2571	60.0925	74.4112	69.5869	68.1807	64.7396	60.0483	64.3229	44.7251	40.4848	43.7578	42.9892	42.6362	43.6739	42.0772	42.7958	38.6889
CCNA_00085		38	dienelactone hydrolase-related protein	90655	91413	+	NA	NA	-1.78459	-0.835592	4.14376e-15	1.84209e-13	-1.88981	-0.918244	8.21751e-18	5.97374e-16	-1.8334	-0.87452	6.79427e-16	2.76867e-14	-1.72102	-0.783265	2.08907e-13	4.69081e-12	-1.84628	-0.884625	1.29709e-16	5.59658e-15	-1.64951	-0.722035	1.24989e-11	1.92827e-10	278.493	203.138	234.921	238.851	117.641	107.103	101.268	108.671	100.807	89.5779	86.4675	92.2841	87.3258	96.3061	98.9026	94.1782	99.1712
CCNA_00086	gdhZ	39	NAD-specific glutamate dehydrogenase GdhZ	96290	91467	-	NA	NA	-1.21027	-0.27533	0.0298448	0.0802854	-1.09495	-0.130864	0.301826	0.484088	-1.20162	-0.26498	0.036679	0.0875403	-1.17115	-0.227922	0.0721768	0.163316	-1.21092	-0.276102	0.0294039	0.0723345	-1.22131	-0.28843	0.0229	0.0582898	577.016	609.029	548.744	578.263	393.044	407.493	373.529	391.355	406.356	386.722	372.234	388.437	347.968	335.003	354.522	345.831	342.682
CCNA_R0002		2428	small non-coding RNA	96584	96456	-	NA	NA	2.27443	1.18551	1.55136e-06	1.11744e-05	3.32239	1.73222	1.51919e-12	3.0145e-11	5.1749	2.37153	2.93645e-22	2.43836e-20	3.74536	1.9051	6.92099e-15	2.16023e-13	3.63085	1.86031	2.93089e-14	7.81749e-13	4.08492	2.03031	9.91999e-17	4.11867e-15	143.57	62.8414	146.39	117.601	218.933	205.924	220.861	215.239	213.737	284.778	344.534	281.016	406.689	444.406	439.513	430.203	235.446
CCNA_00087		40	PerM-family permease	97737	96628	-	NA	NA	-1.04308	-0.0608564	0.564767	0.703322	-1.0811	-0.112498	0.288081	0.468013	-1.16818	-0.224259	0.0370943	0.0883398	-1.13798	-0.18648	0.0795289	0.175953	-1.04377	-0.0618078	0.55957	0.68828	-1.01983	-0.0283228	0.789346	0.869864	116.615	132.663	131.591	126.956	93.652	96.3914	109.515	99.8529	84.662	90.1984	84.4778	86.4461	78.2868	84.7616	71.9186	78.3224	76.2386
CCNA_00088		41	HerA helicase-related ATPase	97841	99385	+	NA	NA	-1.11474	-0.156705	0.137376	0.260825	-1.0019	-0.0027328	0.979273	0.990754	-1.01806	-0.0258252	0.808195	0.879106	1.03414	0.0484286	0.645524	0.785426	1.12123	0.16508	0.115785	0.216379	1.06141	0.0859828	0.414095	0.559714	108.538	99.0299	90.152	99.2401	77.0567	76.5753	64.6658	72.7659	81.8685	66.7901	69.632	72.7636	76.6468	71.508	61.5045	69.8864	71.013
CCNA_00089		42	MHYT/PAS-family GGDEF/EAL protein	101895	99466	-	NA	NA	-1.03696	-0.0523645	0.609665	0.741741	-1.00133	-0.00192272	0.98504	0.993214	1.04027	0.0569552	0.580509	0.70751	1.00751	0.0107969	0.916218	0.960327	1.09767	0.134442	0.189469	0.316291	1.02492	0.0355127	0.729366	0.823273	128.657	130.235	118.115	125.669	98.9244	107.344	91.5571	99.275	102.497	84.1635	90.5102	92.3902	98.575	98.579	84.8358	93.9966	87.7192
CCNA_00090		43	UDP-glucose 4-epimerase	102943	101960	-	NA	NA	1.01623	0.0232252	0.868055	0.923884	1.0478	0.067368	0.629717	0.780452	-1.05566	-0.0781484	0.584284	0.710144	1.04682	0.0660173	0.637676	0.778919	1.09739	0.134081	0.337205	0.480738	1.00269	0.0038696	0.978056	0.986008	57.0789	50.9498	53.651	53.8933	45.481	47.6181	41.0508	44.7166	42.3809	41.1228	40.6297	41.3778	38.0671	36.3996	36.4153	36.9607	37.6883
CCNA_00091		44	transporter, drug/metabolite exporter family	104042	103149	-	NA	NA	1.00488	0.0070221	0.953319	0.968566	-1.08069	-0.111959	0.355511	0.541573	-1.20432	-0.268222	0.033726	0.0817786	-1.07665	-0.106548	0.382212	0.552279	-1.10816	-0.148165	0.224544	0.357661	-1.10971	-0.150189	0.220796	0.350297	47.7381	37.5034	41.1964	42.146	35.2362	33.9783	34.1355	34.45	29.4277	28.2125	27.7612	28.4671	25.357	25.113	25.6216	25.3638	27.2036
CCNA_00092		44	short chain dehydrogenase	104929	104039	-	NA	NA	-1.24455	-0.315623	0.085424	0.184471	-1.50092	-0.585847	0.00159594	0.00685242	-1.29289	-0.370605	0.0477325	0.108507	-1.47239	-0.558155	0.00270687	0.0102345	-1.26655	-0.3409	0.0643003	0.135465	-1.1998	-0.262789	0.153645	0.266953	45.0746	29.4147	53.279	42.5895	31.9413	24.4308	26.7182	27.6967	20.1143	21.1691	20.5122	20.5985	20.475	29.8855	19.3445	23.235	21.6138
CCNA_00093		45	hypothetical protein	105237	105028	-	NA	NA	-1.6037	-0.681407	0.000139309	0.000730747	-1.72511	-0.786692	1.28378e-05	8.01409e-05	-1.39964	-0.485057	0.00746685	0.0226788	-1.46741	-0.55327	0.0019743	0.00770291	-1.49217	-0.577408	0.00123515	0.00465402	-1.32092	-0.401545	0.0238276	0.0600603	146.19	157.409	134.639	146.079	77.0718	57.3916	90.4479	74.9704	67.8361	56.9191	62.8004	62.5185	74.0217	80.5551	72.3564	75.6444	71.7914
CCNA_00094	hfsJ	47	WecG/TagA-family glycosyltransferase HfsJ	106230	105310	-	NA	NA	-1.5411	-0.623962	5.04802e-09	5.39232e-08	-1.67278	-0.74225	4.48601e-12	7.80352e-11	-1.57678	-0.656982	1.44803e-09	1.40679e-08	-1.48047	-0.566058	1.20593e-07	9.0414e-07	-1.45311	-0.539141	4.42035e-07	2.95205e-06	-1.44474	-0.530809	6.94646e-07	4.50905e-06	162.513	177.747	161.994	167.418	87.1592	93.3382	87.0303	89.1759	79.3333	71.3211	70.6945	73.783	81.3422	85.0353	60.5755	75.651	77.426
CCNA_00095		47	quinone oxidoreductase	107332	106334	-	NA	NA	-1.08208	-0.113807	0.517969	0.664869	-1.11417	-0.155969	0.377494	0.563743	-1.06163	-0.0862866	0.631956	0.748438	1.01832	0.0261951	0.881601	0.941044	1.0648	0.0905778	0.60477	0.72169	1.16301	0.21786	0.211877	0.340317	21.1588	24.4228	23.2896	22.957	18.0497	18.4658	15.8442	17.4532	17.8248	14.1604	13.825	15.27	17.9374	13.4841	16.3451	15.9222	16.303
CCNA_00096		48	L-asparaginase	107402	108280	+	NA	NA	1.51135	0.595838	0.103691	0.213928	1.21917	0.285898	0.437582	0.623235	1.52509	0.608899	0.0990922	0.194864	-1.00805	-0.0115739	0.975141	0.988173	1.32922	0.410581	0.264386	0.402338	-1.22545	-0.293317	0.433686	0.57838	22.5587	7.07354	10.0891	13.2404	16.1887	17.7687	13.9736	15.977	19.3433	6.73683	8.97847	11.6862	18.4212	16.8693	7.22422	14.1716	11.1422
CCNA_00097		48	hypothetical protein	108334	108792	+	NA	NA	1.84316	0.882184	0.00655607	0.0223842	1.62918	0.704146	0.0312958	0.0871176	1.60711	0.684468	0.0400014	0.0943947	1.54539	0.627968	0.0565365	0.134714	1.3764	0.460904	0.164236	0.283898	1.53512	0.618356	0.0609468	0.129608	17.7627	5.14407	12.0472	11.6513	16.8025	16.0761	18.2078	17.0288	13.0151	13.8569	13.5743	13.4821	11.5239	16.6076	10.376	12.8358	12.9465
CCNA_00098		49.1	hypothetical protein	109233	108943	-	NA	NA	-1.14447	-0.194679	0.348412	0.508241	-1.11465	-0.156595	0.450465	0.635212	1.18964	0.25053	0.226138	0.367102	-1.00562	-0.00808085	0.968806	0.986058	1.06583	0.0919766	0.653169	0.762736	1.28657	0.363532	0.0719741	0.147037	44.6204	37.5942	44.8167	42.3437	32.8487	27.4702	29.5898	29.9696	31.1883	24.4947	27.4774	27.7201	38.2085	31.5782	42.8639	37.5502	25.715
CCNA_00099	fzlC	49.1	FtsZ-binding protein FzlC	110969	109239	-	NA	NA	1.06135	0.0858978	0.671303	0.791785	-1.05299	-0.0744942	0.713601	0.836589	1.17451	0.232063	0.254009	0.399819	1.04626	0.0652384	0.747717	0.858071	1.04536	0.064002	0.752247	0.837783	1.04485	0.0632956	0.755124	0.84296	47.333	23.5522	33.8736	34.9196	30.8742	34.7419	24.1403	29.9188	32.0559	17.1681	23.1562	24.1268	31.9916	29.8611	25.4171	29.0899	23.2678
CCNA_00100		49.1	Ribulose-5-phosphate 3-epimerase	111638	110979	-	NA	NA	1.27852	0.354472	0.00344927	0.0129856	1.09086	0.125472	0.302858	0.484507	1.12511	0.170066	0.166355	0.290296	1.095	0.130931	0.283173	0.450721	1.07608	0.105781	0.385866	0.531517	1.06136	0.0859146	0.482067	0.621798	197.345	124.138	186.851	169.445	174.129	189.691	162.505	175.441	147.26	129.931	126.342	134.511	131.501	140.022	136.761	136.094	118.549
CCNA_00101	rsmB	49	16S rRNA m5C methyltransferase RsmB	113034	111745	-	NA	NA	1.25408	0.326628	0.32063	0.479638	-1.37714	-0.461671	0.162461	0.310865	1.01762	0.0251983	0.939218	0.965094	-1.48123	-0.566791	0.0868926	0.188474	-1.39124	-0.476376	0.149757	0.264589	-1.60473	-0.682332	0.0395871	0.0913597	72.4875	26.8449	36.1527	45.1617	47.0707	55.6756	33.5709	45.4391	37.1368	12.4112	21.8151	23.7877	34.3092	36.8315	26.195	32.4452	21.0707
CCNA_00102		50	conserved hypothetical protein	113151	113375	+	NA	NA	1.22152	0.288678	0.508528	0.657472	1.59362	0.672304	0.113505	0.238783	2.01754	1.01259	0.0173635	0.0469389	2.11643	1.08163	0.00934228	0.0304108	1.87217	0.904708	0.0311561	0.0758396	1.5506	0.632822	0.141196	0.250869	8.49978	8.04533	6.49184	7.67899	8.20719	8.74539	6.19065	7.71441	11.2331	5.36119	10.6151	9.06978	8.1561	10.2103	20.159	12.8418	9.29271
CCNA_00103		51	gamma-glutamyltranspeptidase	113463	115160	+	NA	NA	-1.05593	-0.0785105	0.597681	0.731274	1.03581	0.0507595	0.732288	0.846991	1.17225	0.229284	0.124882	0.231999	1.1689	0.225155	0.128412	0.253527	1.14857	0.199839	0.177156	0.300797	1.26079	0.334323	0.0237375	0.0599707	44.5184	28.9231	39.3861	37.6092	27.6999	32.5924	26.2501	28.8475	32.1377	27.8995	25.074	28.3704	34.3934	31.3024	28.1817	31.2925	30.2657
CCNA_00104		52	orotidine 5'-phosphate decarboxylase	115990	115289	-	NA	NA	1.2254	0.293254	0.0720908	0.161133	1.0933	0.128692	0.432483	0.619784	1.118	0.160926	0.332748	0.487653	-1.02547	-0.0362803	0.826317	0.907793	-1.11853	-0.161605	0.330041	0.473439	-1.05462	-0.0767221	0.643556	0.757701	66.8168	44.3973	62.8674	58.0272	63.1323	59.7392	49.785	57.5521	47.1318	44.5204	46.5963	46.0828	49.0534	47.1541	41.9979	46.0685	37.9358
CCNA_00105		53	MarC family integral membrane protein	116088	116786	+	NA	NA	1.19773	0.260304	0.0685388	0.154607	1.13032	0.176735	0.217708	0.384638	1.05584	0.0783846	0.591437	0.715873	1.10526	0.144382	0.315835	0.485501	1.17424	0.231721	0.106144	0.202751	1.05294	0.0744171	0.606455	0.728839	83.3755	61.252	76.5707	73.7327	74.9028	69.6723	69.9256	71.5002	63.4408	56.9483	61.3551	60.5814	60.692	56.6186	46.7204	54.677	54.4716
CCNA_00106		53	2-polyprenyl-6-methoxyphenol hydroxylase	116834	118099	+	NA	NA	1.03829	0.0542098	0.728674	0.833999	-1.13799	-0.186493	0.235421	0.406947	-1.07476	-0.104016	0.512024	0.652125	-1.07956	-0.110437	0.482461	0.645973	-1.13148	-0.178209	0.257504	0.394962	-1.22016	-0.287072	0.0693902	0.142704	67.1831	47.6826	53.4852	56.117	51.3093	47.794	42.9091	47.3375	43.7393	32.3092	32.1536	36.0674	39.2229	40.9115	31.17	37.1015	36.6818
CCNA_00107		54	Trm112p-like protein	118457	118260	-	NA	NA	1.45931	0.545283	0.000611538	0.00280945	1.36623	0.450197	0.00479032	0.0181743	1.42954	0.515555	0.00138316	0.00517625	1.33598	0.417895	0.00905014	0.0296572	1.38239	0.46716	0.00345847	0.0117083	1.25254	0.324859	0.04319	0.097979	227.237	201.928	214.463	214.543	280.339	217.393	268.603	255.445	208.879	230.952	204.015	214.615	220.258	252.093	180.973	217.775	176.739
CCNA_00108		54	lon endopeptidase-related protein	119144	118467	-	NA	NA	-1.1325	-0.179508	0.238535	0.390531	1.05257	0.0739178	0.625246	0.777758	1.21219	0.277615	0.0683601	0.144502	1.22371	0.291259	0.0535311	0.129091	1.16972	0.226162	0.134185	0.243626	1.32341	0.404257	0.00726471	0.0220649	87.4425	90.777	72.0176	83.4123	67.2896	50.2449	63.687	60.4072	65.7446	63.7261	64.4808	64.6505	76.9012	67.4593	75.9308	73.4304	68.0073
CCNA_00109		54	chaperedoxin CnoX	120059	119160	-	NA	NA	1.01424	0.0204053	0.848713	0.913248	1.26155	0.335194	0.00160004	0.00686332	1.47022	0.556028	1.91296e-07	1.37789e-06	1.44393	0.530002	5.69795e-07	3.97412e-06	1.47814	0.563784	9.99467e-08	7.19911e-07	1.36442	0.448293	2.45157e-05	0.000128598	148.187	104.502	122.302	124.997	106.331	99.7521	102.568	102.884	124.713	101.741	118.381	114.945	143.931	128.209	120.954	131.031	131.198
CCNA_00110		54	RNA-binding protein ProXp-ala	120675	120169	-	NA	NA	1.18424	0.243956	0.159821	0.291728	-1.08356	-0.115785	0.509484	0.68696	1.00551	0.00792335	0.964378	0.978884	-1.07416	-0.103213	0.557587	0.711718	-1.06082	-0.0851863	0.627816	0.741604	-1.13869	-0.187374	0.289134	0.431203	66.7065	78.3938	80.4621	75.1875	70.2739	67.1914	81.9204	73.1286	40.5605	57.3177	54.8914	50.9232	54.2935	62.8188	45.1788	54.097	43.6274
CCNA_00111		56	hypothetical protein	120752	121498	+	NA	NA	1.13223	0.179172	0.101042	0.210154	1.20534	0.269439	0.0134774	0.0436455	1.16509	0.220436	0.0469115	0.106973	1.17208	0.229074	0.0364867	0.0932508	1.23974	0.31004	0.00449386	0.0146935	1.24576	0.317024	0.0037369	0.0123007	110.222	98.6175	106.289	105.043	104.408	88.7381	97.8096	96.9851	87.047	96.5954	94.1122	92.5849	85.4049	96.1757	81.3647	87.6484	82.0552
CCNA_00112		56	glyoxalase family protein	121503	121892	+	NA	NA	1.15829	0.211993	0.548109	0.690194	1.20344	0.267163	0.448709	0.633751	1.58401	0.663581	0.0601376	0.130635	1.16658	0.222288	0.530458	0.68744	1.35506	0.438353	0.212262	0.343564	1.34627	0.428966	0.223334	0.353432	19.6149	10.6957	25.4145	18.575	17.5471	17.9743	16.5589	17.3601	24.7442	10.1225	14.112	16.3262	20.7593	26.7752	14.5377	20.6907	14.6727
CCNA_00113		58	hypothetical protein	121972	122544	+	NA	NA	1.29868	0.377044	0.0907204	0.193616	1.49953	0.584507	0.0082186	0.0283464	1.27975	0.355863	0.118835	0.224461	1.38953	0.474595	0.0334332	0.0870133	1.42917	0.515175	0.0205367	0.0534173	1.37428	0.458678	0.0403222	0.0926674	27.4035	15.109	19.847	20.7865	21.8008	25.1115	18.3421	21.7515	27.6683	20.2863	19.935	22.6299	16.2017	22.2332	18.2064	18.8804	20.5495
CCNA_00114		58	MarR/EmrR-family transcriptional regulator	122547	122852	+	NA	NA	-1.02818	-0.0400866	0.897102	0.939587	1.06746	0.094178	0.75973	0.863749	-1.18294	-0.242382	0.455075	0.600355	1.09077	0.125348	0.685109	0.813762	1.11716	0.159839	0.603558	0.72083	1.23804	0.30806	0.314616	0.45796	22.6968	18.2615	15.0022	18.6535	13.8443	17.2818	13.6559	14.9273	13.8912	14.3347	15.6104	14.6121	13.7581	11.6026	6.67026	10.677	14.385
CCNA_00115		59	TolB protein	122939	126268	+	NA	NA	-1.1948	-0.256774	0.0129905	0.0402047	-1.13365	-0.180974	0.0797739	0.180699	-1.20045	-0.26357	0.0114757	0.0327739	-1.19963	-0.262586	0.0112398	0.035485	-1.23327	-0.302487	0.00350254	0.011812	-1.142	-0.191564	0.0642399	0.134885	84.0004	74.2846	74.3491	77.5447	56.2695	53.8093	48.8636	52.9808	54.4059	46.8939	49.2397	50.1798	50.6028	48.1978	39.0921	45.9642	46.5958
CCNA_R0099		2429	small non-coding RNA	124282	124027	-	NA	NA	#N/A	#N/A	#N/A	#N/A	#N/A	#N/A	#N/A	#N/A	#N/A	#N/A	#N/A	#N/A	#N/A	#N/A	#N/A	#N/A	#N/A	#N/A	#N/A	#N/A	#N/A	#N/A	#N/A	#N/A	0	0	0	0	0	0	0	0	0	0	0	0	0	0	0	0	0
CCNA_00116		60	phosphoglucosamine mutase	127753	126407	-	NA	NA	-1.40713	-0.492751	0.00107775	0.0046636	-1.46665	-0.552527	0.000248776	0.00124984	-1.51438	-0.598723	7.79701e-05	0.000381698	-1.44938	-0.535437	0.000388198	0.0017741	-1.47184	-0.557625	0.000219753	0.000988887	-1.47684	-0.562513	0.000195056	0.000876856	230.528	188.668	223.073	214.09	119.269	137.864	114.782	123.972	107.037	100.787	112.169	106.664	106.987	105.043	91.0859	101.039	102.938
CCNA_00117		61	glucosamine-fructose-6-phosphate aminotransferase, isomerizing	127915	129735	+	NA	NA	1.27845	0.354396	0.000762259	0.00341459	1.34882	0.4317	4.05663e-05	0.000233987	1.09114	0.12584	0.23982	0.38352	1.07387	0.102816	0.3327	0.501443	-1.04906	-0.069103	0.516545	0.651753	1.06292	0.0880341	0.407466	0.553646	66.8825	72.6535	72.0764	70.5374	69.3146	77.4632	75.2391	74.0056	70.5326	71.5414	68.0312	70.0351	59.6354	56.5411	49.8163	55.3309	51.5478
CCNA_00118		61	O-linked N-acetylglucosamine transferase, SPINDLY family	129746	131989	+	NA	NA	-1.28853	-0.365727	0.000468614	0.0022176	-1.17606	-0.233957	0.0249395	0.0724959	-1.46557	-0.551464	2.11739e-07	1.51031e-06	-1.42623	-0.512205	1.11649e-06	7.52475e-06	-1.37918	-0.463809	9.96774e-06	5.71198e-05	-1.406	-0.491593	2.98104e-06	1.78498e-05	85.7185	89.4718	94.8018	89.9974	54.748	60.0661	56.7677	57.1939	55.0356	60.4991	53.1247	56.2198	40.0236	50.7691	41.8407	44.2111	41.0463
CCNA_00119		61	S-adenosylmethionine-dependent methyltransferase	131977	132438	+	NA	NA	-1.2461	-0.317417	0.0970083	0.203488	1.02704	0.038497	0.837915	0.91381	-1.20703	-0.271461	0.165214	0.288648	1.00589	0.00847058	0.964304	0.983635	1.10408	0.142848	0.446947	0.588749	-1.05335	-0.0749866	0.693719	0.797768	55.9923	44.1221	42.2301	47.4482	30.8005	29.2815	33.1642	31.0821	42.2732	29.4327	35.5134	35.7398	26.8703	35.2598	19.1445	27.0915	33.5852
CCNA_00120		61	N-acetyltransferase family protein	132435	132953	+	NA	NA	-1.63034	-0.70517	0.00428394	0.0156015	-1.1774	-0.235604	0.325246	0.509942	-1.44712	-0.533186	0.0339717	0.0821933	-1.19913	-0.26199	0.277584	0.44359	-1.147	-0.197866	0.409313	0.554614	-1.08249	-0.114347	0.633185	0.750309	29.2851	23.2019	17.0873	23.1914	13.6042	12.0849	9.02736	11.5722	16.6017	12.0437	14.8061	14.4838	12.4796	12.6757	8.30248	11.1526	14.6303
CCNA_00121		63	hypothetical protein	133408	132950	-	NA	NA	-1.23448	-0.303902	0.0873854	0.188152	1.02298	0.0327798	0.851694	0.922017	-1.06553	-0.0915663	0.610608	0.731127	1.00611	0.0087824	0.960249	0.982675	-1.01704	-0.0243809	0.88996	0.9329	1.10014	0.137687	0.432734	0.577459	63.1563	58.128	59.3267	60.2037	36.9182	39.6544	43.5884	40.0536	47.8056	46.349	41.6277	45.2608	39.0401	41.4053	44.4684	41.638	40.7575
CCNA_00122		63	YkvA-family membrane protein	133827	133417	-	NA	NA	-1.41775	-0.503604	0.00202393	0.00816438	-1.14223	-0.191859	0.233746	0.405291	-1.24545	-0.316663	0.0552794	0.122008	1.00641	0.00922354	0.954154	0.979984	-1.18631	-0.246482	0.127925	0.235072	-1.02473	-0.0352502	0.826629	0.895037	90.1245	104.556	86.0558	93.5788	47.0442	55.3569	61.0028	54.468	62.3335	63.7686	55.5851	60.5624	58.5705	50.052	56.2834	54.9686	62.6535
CCNA_00123		64	3-hydroxyacyl CoA dehydrogenase	133900	134682	+	NA	NA	-1.17855	-0.237008	0.0262918	0.0729573	-1.10111	-0.138958	0.19184	0.351786	-1.23284	-0.30199	0.00537913	0.0170459	-1.08761	-0.121157	0.256108	0.421674	-1.13598	-0.183934	0.0849875	0.169551	-1.03022	-0.0429547	0.68688	0.792343	181.642	137.104	184.282	167.676	121.11	108.846	116.762	115.573	116.351	112.462	104.506	111.106	109.051	88.9532	94.4229	97.4758	111.17
CCNA_00124		65.1	hypothetical protein	135413	134826	-	NA	NA	-2.12307	-1.08615	3.22536e-26	5.45955e-24	-1.68496	-0.752718	1.71635e-13	4.52315e-12	-1.75479	-0.811298	3.07906e-15	1.067e-13	-1.51023	-0.594767	5.6406e-09	4.94508e-08	-1.5222	-0.606154	2.85596e-09	2.65731e-08	-1.28889	-0.36613	0.000325504	0.00140583	994.228	736.983	876.718	869.31	340.099	318.959	339.61	332.889	367.51	383.439	377.756	376.235	392.322	323.748	347.511	354.527	416.039
CCNA_00125		65.1	amino acid efflux permease	136177	135509	-	NA	NA	-1.25808	-0.331221	0.0533683	0.127027	-1.14489	-0.195206	0.253319	0.428792	-1.23359	-0.302859	0.0818565	0.16748	-1.07717	-0.107249	0.530316	0.68744	-1.32825	-0.409527	0.0175376	0.0466081	-1.20357	-0.267321	0.120072	0.220734	64.6963	80.1161	67.2161	70.6762	43.6772	48.8987	46.1838	46.2532	45.8504	50.1587	40.8232	45.6108	44.5347	36.3687	44.7476	41.8837	49.3477
CCNA_00126		65	glutathione S-transferase	136591	136184	-	NA	NA	-1.21379	-0.279519	0.0833527	0.181487	-1.14935	-0.200821	0.21267	0.378931	-1.2094	-0.274291	0.0951652	0.188744	-1.14791	-0.199011	0.218335	0.37686	-1.03222	-0.0457544	0.775762	0.852892	-1.15196	-0.20409	0.207519	0.334719	103.122	120.95	104.589	109.554	82.5334	81.3852	58.6581	74.1922	74.8996	73.6447	62.8658	70.47	74.6113	72.9428	43.9125	63.8222	68.2389
CCNA_00127		66	KTSC domain protein	136811	137011	+	NA	NA	1.69506	0.761339	0.00142941	0.00600271	1.03261	0.0462993	0.851823	0.922017	1.14474	0.195014	0.438398	0.58555	-1.34374	-0.42625	0.0988443	0.207446	-1.06615	-0.0924169	0.712812	0.809779	-1.63	-0.704874	0.00800101	0.0239704	57.0881	29.3673	52.4261	46.2938	57.8251	66.6918	64.2585	62.9251	33.1505	40.3726	29.448	34.3237	35.4457	40.003	37.234	37.5609	22.447
CCNA_00128		67	argininosuccinate synthase	138472	137246	-	NA	NA	1.38862	0.473649	0.00592556	0.0205504	1.36915	0.453281	0.00845578	0.0289828	1.1144	0.156262	0.364891	0.518864	1.06817	0.0951442	0.580817	0.732219	1.07298	0.101621	0.555304	0.684838	-1.01518	-0.0217331	0.899668	0.939368	383.672	377.871	402.282	387.941	430.161	446.825	444.278	440.421	363.19	400.391	404.624	389.402	291.205	311.908	328.631	310.582	263.678
CCNA_00129		68	hypothetical protein	138917	138555	-	NA	NA	1.06897	0.0962278	0.548377	0.690334	1.16041	0.214631	0.179967	0.335808	1.0531	0.0746418	0.645044	0.758236	1.00373	0.00536988	0.973392	0.987778	-1.16277	-0.21756	0.178475	0.302507	-1.20639	-0.270695	0.0950875	0.183463	197.983	173.019	206.654	192.552	168.174	177.189	158.371	167.911	175.965	142.287	172.786	163.679	114.788	143.546	184.305	147.546	138.239
CCNA_00130		68	Kup system potassium uptake protein	140918	138921	-	NA	NA	1.14223	0.191847	0.0573917	0.13463	1.17799	0.236322	0.0192304	0.0586101	1.00169	0.00242896	0.98088	0.98965	1.01858	0.0265574	0.792792	0.888258	-1.05036	-0.070888	0.483368	0.622747	-1.08385	-0.116163	0.251053	0.386188	348.717	325.453	332.843	335.671	316.088	313.857	309.786	313.244	303.251	278.488	288.609	290.116	237.13	230.536	256.982	241.549	237.165
CCNA_00131		72	Rrf2 family protein	141119	141541	+	NA	NA	-1.04515	-0.0637054	0.763442	0.859149	1.4154	0.501214	0.0165344	0.0517185	1.77234	0.825657	8.18345e-05	0.000398841	1.58381	0.663396	0.00149028	0.00602823	1.67617	0.745169	0.00035023	0.00149502	1.48086	0.566431	0.00682182	0.0208782	95.8962	63.8193	58.4562	72.7239	63.4286	59.6013	46.4	56.4766	94.2426	56.5154	74.8751	75.211	106.162	107.879	61.1204	91.7206	85.0705
CCNA_00132	hetN	72	ketoacyl reductase hetN	141633	142433	+	NA	NA	-1.16682	-0.222582	0.17213	0.30895	1.15912	0.213034	0.186445	0.345056	1.34113	0.423448	0.00902471	0.0265139	1.34729	0.430056	0.00748236	0.0249469	1.40798	0.493629	0.00209866	0.00749082	1.45777	0.543765	0.000705926	0.00283465	77.9105	57.5789	55.0973	63.5289	46.1078	45.293	41.4186	44.2731	69.2744	47.5059	45.245	54.0085	66.0358	56.1878	61.1565	61.1267	64.2961
CCNA_00133		72	radical SAM family enzyme	142680	143894	+	NA	NA	-1.1959	-0.258096	0.0421482	0.105936	-1.00182	-0.00262177	0.983499	0.99252	-1.16985	-0.226327	0.0761902	0.15735	-1.02861	-0.0406898	0.748485	0.858729	-1.19209	-0.253493	0.0461366	0.103754	-1.14968	-0.201234	0.113456	0.2115	226.827	256.259	214.591	232.559	157.439	170.758	150.493	159.563	176.06	171.035	165.893	170.996	129.094	133.902	167.618	143.538	153.882
CCNA_00134		72	YjfL-family membrane protein	143989	144417	+	NA	NA	-1.09457	-0.130364	0.225931	0.37678	-1.0048	-0.00690713	0.9487	0.97236	-1.08813	-0.12185	0.265098	0.412551	1.02674	0.0380684	0.723259	0.84008	-1.13043	-0.176867	0.101916	0.196122	-1.05398	-0.0758523	0.482511	0.622189	285.073	232.077	242.471	253.207	207.121	174.01	184.185	188.438	205.934	173.054	174.766	184.585	187.966	157.974	153.836	166.592	200.082
CCNA_00135		72	trypsin-like peptidase	144443	145276	+	NA	NA	1.03173	0.0450634	0.830295	0.902476	1.04878	0.0687154	0.743819	0.854935	1.13757	0.185957	0.378385	0.531526	1.15316	0.205587	0.327983	0.497239	-1.04422	-0.0624292	0.767033	0.847156	1.1052	0.144309	0.492761	0.631704	132.276	57.4711	82.6909	90.8127	81.4034	74.1727	70.6014	75.3925	92.7059	55.4878	59.1433	69.1123	73.6482	84.7657	60.9121	73.1087	80.3568
CCNA_00136		74	AmpG-family major facilitator transporter	146952	145273	-	NA	NA	-1.17927	-0.237892	0.0255947	0.0713829	-1.07397	-0.102957	0.332616	0.517991	-1.10896	-0.14921	0.166257	0.29024	1.02054	0.0293265	0.782357	0.883313	1.00447	0.00643	0.951695	0.971113	1.07226	0.100657	0.342629	0.488471	84.4786	78.6106	73.4058	78.8317	52.2433	55.1955	56.9068	54.7819	56.8948	51.7625	53.1578	53.9383	53.7171	50.5956	49.8125	51.3751	56.5292
CCNA_00137	shkA	74	hybrid two-component histidine kinase/receiver protein ShkA	148530	146986	-	NA	NA	1.27314	0.348388	0.0556564	0.131549	1.00258	0.00372278	0.983799	0.992595	1.32838	0.409673	0.0255679	0.0647808	1.02076	0.0296461	0.871723	0.935948	1.09063	0.125159	0.494289	0.632374	-1.06271	-0.0877509	0.63391	0.75092	43.9756	23.5858	30.726	32.7625	36.841	37.8896	26.3909	33.7072	27.4382	21.7192	22.3817	23.8464	34.5155	31.5636	26.422	30.8337	21.2968
CCNA_00138		75	TonB-dependent receptor	148752	150944	+	NA	NA	-3.64687	-1.86666	3.05943e-21	3.45244e-19	-1.67799	-0.746734	0.000120937	0.000645144	-1.50933	-0.593908	0.00230878	0.00824081	-1.12403	-0.168687	0.38326	0.553388	-1.10356	-0.14216	0.462299	0.602659	1.29635	0.374458	0.0522211	0.114855	80.5518	93.3829	49.4786	74.4711	14.8102	13.9077	21.4221	16.7133	34.2084	26.4026	37.5029	32.7046	35.6382	36.141	34.9542	35.5778	50.8828
CCNA_00139	chlI	76	magnesium chelatase subunit ChlI-like ATPase	152600	150993	-	NA	NA	-1.07898	-0.109673	0.541151	0.683779	1.10228	0.140484	0.431767	0.61896	1.17651	0.234509	0.192581	0.324855	1.18983	0.250756	0.160403	0.299379	1.25845	0.331652	0.0628723	0.133414	1.24052	0.310942	0.0816192	0.162979	42.6909	34.5555	27.1214	34.7893	27.1562	30.2866	21.4195	26.2874	35.7225	21.823	26.9295	28.1583	33.4989	34.0285	20.0274	29.1849	29.1538
CCNA_00140		77	glutathione synthetase	153662	152709	-	NA	NA	-1.18708	-0.24742	0.0896342	0.191681	1.12328	0.167716	0.248089	0.422866	1.18011	0.238918	0.10122	0.197985	1.14238	0.192043	0.186258	0.334463	1.14321	0.193093	0.183752	0.308969	1.14435	0.194534	0.180752	0.30098	189.916	175.146	180.888	181.983	130.714	120.662	124.371	125.249	150.649	147.249	151.628	149.842	153.436	143.5	170.448	155.795	136.461
CCNA_00141		77	SirB1-family tetratricopeptide repeat protein	154533	153718	-	NA	NA	1.21154	0.27684	0.140312	0.265255	-1.00209	-0.0030175	0.987305	0.9936	1.45151	0.53755	0.00443053	0.014465	1.21285	0.2784	0.139548	0.270551	1.19325	0.254896	0.176047	0.299607	1.19006	0.25103	0.183697	0.304433	38.8559	22.6661	41.5543	34.3588	35.4095	32.2527	33.2086	33.6236	24.7788	23.2491	26.4698	24.8326	39.4223	37.3672	28.9045	35.2313	27.5113
CCNA_00142		77	endonuclease	154912	154535	-	NA	NA	1.21391	0.279662	0.459017	0.61477	-1.08319	-0.115282	0.762165	0.865556	1.12172	0.165716	0.664746	0.773584	1.15094	0.202818	0.592633	0.74096	1.27213	0.347249	0.358089	0.502852	1.10845	0.148539	0.695716	0.798812	50.594	16.657	26.7733	31.3414	30.1735	31.5589	29.4793	30.4039	34.3435	10.1538	18.4061	20.9678	30.2712	24.5864	19.1991	24.6856	23.8723
CCNA_00143		77	ribosomal RNA small subunit methyltransferase I	155784	154912	-	NA	NA	1.10846	0.148554	0.386745	0.545696	1.09321	0.128576	0.454124	0.637716	1.27698	0.352739	0.0408083	0.0957666	1.07684	0.1068	0.534883	0.692333	1.1525	0.20477	0.233115	0.367713	1.09075	0.125324	0.466634	0.609032	102.731	61.3948	71.1091	78.4115	75.4027	71.4226	64.2563	70.3605	78.1683	51.376	57.9285	62.4909	66.8958	79.1847	67.5431	71.2079	59.6236
CCNA_00144		77	oxygen-independent coproporphyrinogen-III oxidase	156973	155819	-	NA	NA	1.21848	0.28508	0.108276	0.220408	1.00602	0.00865482	0.961489	0.979517	1.18719	0.247547	0.170118	0.295476	1.125	0.16993	0.341978	0.512269	1.04913	0.0691899	0.699509	0.79879	-1.00375	-0.00540428	0.976073	0.985477	35.9048	19.6931	27.6415	27.7465	28.5904	26.513	26.7506	27.2847	25.5629	14.9063	20.409	20.2927	26.917	23.0545	19.8318	23.2677	21.4374
CCNA_00145		77	xanthosine triphosphate pyrophosphatase	157568	156966	-	NA	NA	1.29123	0.36875	0.0279105	0.0762471	1.31829	0.398667	0.0174562	0.0540258	1.39021	0.475307	0.00526067	0.0167406	1.41543	0.501244	0.00279116	0.010508	1.37898	0.4636	0.00569956	0.0180459	1.47271	0.558475	0.000855393	0.00336725	40.2288	29.6283	43.4289	37.762	34.9472	43.2375	40.319	39.5013	36.5799	35.2806	36.1643	36.0082	38.131	37.5785	36.8579	37.5225	34.4918
CCNA_00146		78	glutathione S-transferase	157593	158186	+	NA	NA	1.41392	0.499697	0.00064505	0.00293195	1.41553	0.50134	0.000623347	0.00291188	1.56214	0.643528	1.29276e-05	7.24768e-05	1.51102	0.595524	4.82171e-05	0.000261334	1.58785	0.667072	5.074e-06	3.02174e-05	1.57531	0.655634	7.58646e-06	4.35306e-05	104.383	81.8843	96.7804	94.3494	113.014	110.56	102.112	108.562	112.369	83.6301	97.2	97.7331	104.314	115.674	95.8316	105.273	90.2223
CCNA_00147		79	hypothetical protein	158354	158470	+	NA	NA	1.40409	0.489637	0.0226251	0.0641994	1.60394	0.681618	0.0014018	0.00609618	1.93228	0.950303	9.5204e-06	5.4842e-05	2.3105	1.2082	9.21249e-09	7.87266e-08	2.24614	1.16745	2.8714e-08	2.23269e-07	1.98904	0.992071	2.87303e-06	1.72499e-05	138.509	107.63	84.715	110.284	158.759	106.164	113.64	126.188	153.178	104.037	132.245	129.82	148.544	163.329	147.316	153.063	182.468
CCNA_00148		80	hypothetical protein	158546	159079	+	NA	NA	1.29632	0.374418	0.00897001	0.0292856	1.55189	0.63403	9.17433e-06	5.85163e-05	1.8713	0.904043	2.7462e-10	3.08317e-09	1.88335	0.913303	1.5504e-10	1.7909e-09	1.81305	0.858419	1.80686e-09	1.74769e-08	1.80795	0.854358	2.2007e-09	2.09185e-08	221.291	227.565	212.379	220.411	253.864	205.431	243.295	234.197	251.711	255.054	248.134	251.633	314.344	281.786	300.262	298.797	289.539
CCNA_00149		80	Cro/CI-family transcriptional regulator	159096	159323	+	NA	NA	-1.17578	-0.233624	0.276091	0.43042	1.5369	0.620023	0.00286394	0.0114168	1.54267	0.625425	0.00300799	0.0103342	2.05546	1.03946	4.60505e-07	3.2531e-06	1.78505	0.835968	5.40195e-05	0.000270774	1.84591	0.884334	1.96221e-05	0.000104675	80.7892	104.939	56.7426	80.8236	68.1286	53.9395	48.3182	56.7954	114.884	81.7646	81.0705	92.5729	97.5323	84.7294	90.5166	90.9261	121.146
CCNA_00150		81	Periplasmic serine protease, S1-C subfamily	160297	159320	-	NA	NA	1.28051	0.356724	0.00680933	0.0231055	1.61892	0.695032	1.15364e-07	9.24803e-07	1.68392	0.751821	1.23932e-08	1.04288e-07	1.74348	0.801968	9.50025e-10	9.48086e-09	1.69533	0.761565	6.31208e-09	5.42568e-08	1.53537	0.618584	2.58255e-06	1.5527e-05	96.3327	82.6476	75.2095	84.7299	89.632	93.3054	82.7348	88.5574	124.633	80.7318	97.1538	100.84	113.357	102.074	91.3648	102.265	104.194
CCNA_00151		82	ribonuclease PH	161180	160464	-	NA	NA	1.75989	0.815485	3.86484e-08	3.57335e-07	1.56302	0.64434	1.46146e-05	9.04625e-05	1.59915	0.67731	5.84775e-06	3.48254e-05	1.36304	0.446824	0.00274281	0.0103348	1.31383	0.393775	0.0083229	0.0249092	1.22084	0.287872	0.0543154	0.118511	162.284	111.525	124.269	132.693	203.463	198.967	166.717	189.715	194.517	115.778	144.975	151.757	155.223	154.814	144.234	151.424	124.472
CCNA_00152		83	winged helix-turn-helix transcription repressor HrcA	161320	162396	+	NA	NA	1.19079	0.251922	0.0908029	0.193616	1.36224	0.445976	0.00268124	0.0108026	1.75812	0.814037	4.44239e-08	3.47264e-07	1.67225	0.74179	5.49378e-07	3.85002e-06	1.74422	0.802581	5.79558e-08	4.32311e-07	1.72192	0.78402	1.19846e-07	8.74695e-07	85.2346	58.1696	70.9117	71.4386	75.543	65.7732	65.8413	69.0525	76.8024	64.9615	71.0607	70.9415	102.837	108.011	56.8551	89.2341	81.3334
CCNA_00153	grpE	83	adenine nucleotide exchange factor GrpE	162409	163035	+	NA	NA	1.11488	0.156885	0.200868	0.34586	1.20785	0.272445	0.0262016	0.0754669	1.46291	0.548845	7.81833e-06	4.55138e-05	1.45097	0.537022	1.13795e-05	6.78605e-05	1.3794	0.464039	0.000149973	0.000692581	1.40876	0.494426	5.38757e-05	0.000267012	351.892	263.352	358.76	324.668	313.747	293.823	276.075	294.548	279.788	273.889	304.408	286.029	371.019	357.071	290.811	339.633	312.936
CCNA_00154		84	conserved hypothetical membrane protein	163235	162975	-	NA	NA	-1.21779	-0.284264	0.112233	0.226293	1.03954	0.0559434	0.751951	0.859791	1.16521	0.22059	0.216801	0.354953	1.26507	0.339212	0.0538944	0.129753	1.00023	0.000333412	0.998503	0.99873	1.24981	0.321706	0.0679524	0.140707	137.678	110.367	143.508	130.518	87.3991	82.4593	91.6954	87.1846	111.802	92.0142	93.8965	99.2377	122.011	78.8176	132.076	110.968	118.056
CCNA_00155		85	DNA polymerase III, beta chain	163413	164531	+	NA	NA	1.09183	0.126745	0.366339	0.525209	1.41566	0.50147	0.00034615	0.00170403	1.36054	0.444176	0.00155817	0.00576216	1.42745	0.513436	0.000249681	0.0011931	1.30791	0.387267	0.00574967	0.0181915	1.43306	0.519099	0.000213367	0.000952359	434.014	369.045	441.761	414.94	375.381	344.987	387.35	369.239	421.548	436.389	430.499	429.479	425.04	396.23	394.195	405.155	394.649
CCNA_00156		85	ArsR-family transcriptional regulator	164664	164951	+	NA	NA	1.61429	0.6909	0.000339793	0.00166344	1.28578	0.362643	0.0662902	0.15702	1.78111	0.832773	2.17588e-05	0.000116497	1.21781	0.284294	0.1553	0.292834	1.50894	0.593538	0.00234811	0.00829377	1.30185	0.380559	0.0559561	0.121192	32.5033	34.9797	33.6909	33.7246	44.5059	44.4102	45.7264	44.8808	34.7044	25.5113	35.6961	31.9706	44.2288	45.6852	40.1605	43.3582	25.9829
CCNA_00157		85.1	glyoxalase family protein	165022	165393	+	NA	NA	-1.04664	-0.0657692	0.720785	0.826518	1.31191	0.391671	0.0295635	0.0831898	1.29404	0.371884	0.0431199	0.0998267	1.28051	0.356722	0.0488503	0.119972	1.41888	0.50475	0.00494411	0.0159993	1.4686	0.554445	0.00203604	0.00721467	50.5983	47.6034	51.8861	50.0293	42.0482	33.3903	41.5282	38.9889	49.4123	46.8711	48.0135	48.099	49.041	55.2994	26.8245	43.7217	41.1191
CCNA_R0100	chvR	2430	small non-coding RNA	165492	165575	+	NA	NA	1.16148	0.21596	0.537447	0.680467	1.20039	0.263507	0.45144	0.63564	1.14396	0.194031	0.587629	0.713029	1.4055	0.491086	0.158285	0.297054	1.63354	0.708	0.0401938	0.0929059	1.33336	0.415062	0.235139	0.36661	85.0777	43.1	86.9443	71.7073	95.6931	40.994	63.3135	66.6669	71.1184	53.5249	61.8114	62.1516	52.6891	74.5881	43.1979	56.825	82.534
CCNA_00158	recF	86	DNA replication and repair protein recF	165621	166784	+	NA	NA	1.0291	0.0413891	0.747349	0.848352	1.28269	0.35917	0.00502352	0.0189223	1.34893	0.431814	0.00078944	0.00319625	1.23006	0.298731	0.0198484	0.056992	1.17938	0.238029	0.0635767	0.134381	1.18405	0.243732	0.0576768	0.124217	151.069	114.811	127.817	131.233	115.81	105.021	108.786	109.872	128.997	124.546	115.352	122.965	152.927	133.669	92.7418	126.446	110.423
CCNA_00159	gyrB	86	DNA gyrase subunit B	166781	169246	+	NA	NA	-1.18786	-0.248364	0.0136474	0.0420015	1.2159	0.28202	0.00502616	0.0189223	1.19729	0.259773	0.00988578	0.0288128	1.16467	0.219922	0.0287689	0.0772494	1.12343	0.167904	0.095058	0.185357	1.09996	0.137455	0.171889	0.290062	434.214	450.651	382.174	422.346	289.137	305.061	279.185	291.128	416.162	353.751	363.998	377.971	368.539	359.977	362.715	363.744	345.844
CCNA_00160		87	methyl-accepting chemotaxis protein	169387	170526	+	NA	NA	-1.14877	-0.200084	0.145075	0.272101	-1.04322	-0.0610391	0.655697	0.799591	-1.00717	-0.0103058	0.940658	0.965672	1.03631	0.0514554	0.706879	0.82915	-1.10321	-0.141706	0.302527	0.444104	-1.01128	-0.0161877	0.906087	0.94285	73.3725	58.8211	69.3724	67.1887	46.7848	50.0559	45.9856	47.6088	50.186	46.7501	44.27	47.0687	47.3458	51.3873	44.1641	47.6324	46.1418
CCNA_00161		88	hypothetical protein	170951	171577	+	NA	NA	1.42039	0.506291	0.00468659	0.0168236	1.08872	0.122637	0.493497	0.671634	1.10804	0.148011	0.408777	0.561382	-1.00801	-0.0115103	0.948767	0.976038	-1.02482	-0.035365	0.843498	0.902122	-1.16668	-0.222403	0.214534	0.342709	2274.94	1638.1	1674.32	1862.46	2227.76	2415.51	1810.75	2151.34	2011.29	1058.3	1390.87	1486.82	1640.92	1667.28	1136.48	1481.56	1251.22
CCNA_00162		89	beta-barrel type 2 porin	171649	172917	+	NA	NA	1.1786	0.237072	0.122942	0.24144	1.12839	0.174266	0.256851	0.432607	-1.10201	-0.140142	0.361948	0.515512	-1.19108	-0.252267	0.100757	0.210057	-1.38251	-0.46729	0.00236634	0.00833808	-1.40053	-0.485978	0.00157001	0.00573887	5294.99	6002.43	6045.9	5781.11	5431.15	5668.61	5655.51	5585.09	4507.71	4868.02	5014.67	4796.8	3580.24	3246.83	4437.31	3754.79	3142.92
CCNA_00163		89	exopolysaccharide transport family protein	172964	175183	+	NA	NA	1.07657	0.106446	0.438316	0.596116	-1.02254	-0.0321598	0.814878	0.897242	-1.29673	-0.374876	0.00637755	0.0197428	-1.30239	-0.381158	0.00553263	0.0191274	-1.41419	-0.499976	0.000273869	0.00119219	-1.49206	-0.577307	2.65516e-05	0.000138288	1624.31	1740.25	1680.7	1681.76	1469.86	1467.59	1510.4	1482.61	1177.3	1230.37	1218.24	1208.64	918.63	881.954	992.354	930.98	870.101
CCNA_00164		89	O-antigen polymerase	175173	177098	+	NA	NA	1.0934	0.128822	0.201691	0.346736	1.06942	0.0968238	0.337375	0.522444	-1.15367	-0.206236	0.0419434	0.0980312	-1.08458	-0.117141	0.246506	0.408923	-1.2911	-0.368602	0.000270926	0.00118878	-1.24388	-0.314847	0.00186869	0.0066646	397.709	366.306	364.516	376.177	331.965	346.534	329.388	335.962	308.802	287.361	289.154	295.106	245.21	223.865	234.796	234.624	237.803
CCNA_00165	pssY	90	polyisoprenylphosphate hexose-1-phosphotransferase pssY	177745	177092	-	NA	NA	-1.17606	-0.23396	0.0264881	0.0733169	-1.31403	-0.393999	0.000199624	0.00102179	-1.241	-0.3115	0.00360464	0.0120547	-1.28557	-0.36241	0.000636198	0.00276495	-1.32314	-0.40397	0.000141157	0.000658084	-1.28982	-0.367175	0.000546907	0.00226642	231.015	268.485	229.884	243.128	180.709	161.532	167.481	169.907	139.652	139.675	130.201	136.509	140.465	151.366	132.814	141.548	126.199
CCNA_03915		2366	hypothetical protein	177944	178090	+	NA	NA	1.19892	0.26174	0.364933	0.524116	-1.68678	-0.75427	0.0111952	0.0371848	-1.15483	-0.207687	0.48299	0.625556	-1.6643	-0.734918	0.0137205	0.0420502	-1.50932	-0.593896	0.0450244	0.101773	-1.66669	-0.73699	0.0135994	0.0376185	152.01	56.7528	166.791	125.185	113.797	143.897	104.23	120.642	57.0511	46.2515	57.2197	53.5074	68.2938	91.6368	69.4252	76.4519	41.1734
CCNA_00166	hvyA	91	transglutaminase-like cysteine proteinase HvyA	179070	178252	-	NA	NA	1.48322	0.568732	9.64547e-05	0.000517679	1.14325	0.193141	0.187615	0.346348	1.23889	0.309051	0.0359609	0.0862005	1.12184	0.165868	0.258637	0.424883	1.41938	0.505257	0.000544128	0.00221938	1.39492	0.480178	0.00102783	0.00396448	138.632	111.089	132.996	127.572	159.953	144.755	157.549	154.086	99.5939	112.74	107.013	106.449	131.805	132.984	73.6579	112.815	92.8465
CCNA_00167		92	metallophosphatase family protein	179311	180120	+	NA	NA	-1.11835	-0.161374	0.115213	0.230164	-1.05323	-0.0748228	0.464886	0.647867	1.00318	0.00458733	0.964426	0.978884	-1.01857	-0.0265465	0.795508	0.889529	-1.05666	-0.0795159	0.437711	0.581983	-1.03789	-0.0536531	0.600682	0.72368	406.225	397.311	437.555	413.697	302.272	313.073	292.336	302.56	291.322	285.93	287.427	288.227	328.376	281.685	286.706	298.922	275.928
CCNA_00168		92.1	polysaccharide export protein	180205	180801	+	NA	NA	-1.13487	-0.182526	0.108575	0.220863	1.04922	0.069314	0.541966	0.715247	1.00609	0.00876653	0.938649	0.964793	1.00022	0.000316596	0.997779	0.999141	1.01613	0.0230916	0.839066	0.898912	1.00139	0.00200327	0.985947	0.990449	1376.8	1365.53	1307.92	1350.08	1000.55	940.597	978.231	973.125	1074.94	1027.17	1018.95	1040.35	1022.34	854.802	1046.57	974.573	901.56
CCNA_00169		93	hypothetical protein	181379	182917	+	NA	NA	2.09136	1.06444	9.65823e-24	1.41686e-21	1.16397	0.219058	0.0426533	0.111736	-1.00328	-0.00472399	0.965925	0.979501	1.09342	0.128851	0.235787	0.395917	-1.02238	-0.0319347	0.769885	0.848763	-1.00159	-0.00229483	0.983251	0.988417	57.5547	52.0604	65.8268	58.4807	102.061	86.1434	110.994	99.7327	50.1636	47.9543	51.348	49.822	49.3799	39.5574	35.9561	41.6311	46.9069
CCNA_00170		94	TonB-dependent receptor	182997	185663	+	NA	NA	2.03147	1.02253	1.99363e-21	2.37135e-19	1.00291	0.00419897	0.969818	0.985492	1.02404	0.0342669	0.761461	0.848208	1.0127	0.0182067	0.870103	0.935216	1.00923	0.0132519	0.905152	0.944072	-1.12248	-0.166689	0.138293	0.246807	27.0981	27.3562	25.7801	26.7448	47.0829	41.3629	45.2002	44.5487	19.298	19.4075	20.4416	19.7157	20.5616	18.4415	21.2588	20.0873	18.6916
CCNA_00171		95	type II secretion pathway protein C	185853	186290	+	NA	NA	1.93205	0.950129	0.00598094	0.0206935	1.05008	0.0704927	0.842056	0.916829	1.43878	0.524848	0.137562	0.250066	-1.1108	-0.151603	0.671885	0.804397	1.21716	0.283523	0.420631	0.565239	-1.02003	-0.0286051	0.936081	0.962916	26.8874	11.8596	17.6271	18.7913	31.7442	33.4129	22.55	29.2357	23.3439	6.25917	13.5138	14.3723	25.3851	22.4105	8.80231	18.866	14.5722
CCNA_00172	pulD	95	type II secretion pathway protein D	186287	188350	+	NA	NA	1.45244	0.538478	2.71048e-05	0.000159476	1.0725	0.100979	0.438983	0.624221	1.0208	0.0296964	0.82389	0.890676	1.12739	0.172991	0.18527	0.333694	-1.00202	-0.00290644	0.982355	0.99052	1.06402	0.0895263	0.495228	0.633816	24.0422	23.0698	21.8372	22.9831	29.3139	27.1109	25.5831	27.336	18.869	17.533	18.0115	18.1378	17.3638	18.0616	14.8336	16.753	16.9013
CCNA_00173	pulE	95	type II secretion pathway protein E	188347	189822	+	NA	NA	1.44401	0.530077	0.00232495	0.0092181	-1.10819	-0.148207	0.409754	0.597722	-1.22233	-0.289629	0.119354	0.225344	-1.00051	-0.000736664	0.996721	0.998536	-1.04013	-0.0567685	0.75177	0.837783	-1.02917	-0.0414759	0.817772	0.888866	16.2303	13.9705	14.42	14.8736	18.2513	16.7476	17.5871	17.5286	11.753	8.24684	9.5682	9.85601	7.53298	9.9754	9.06541	8.85793	11.7054
CCNA_00174	pulF	95	type II secretion pathway protein F	189809	191020	+	NA	NA	1.50365	0.588472	0.000693914	0.00313544	-1.11862	-0.161718	0.368061	0.554739	-1.22397	-0.291566	0.116354	0.220437	-1.10702	-0.146686	0.416313	0.585366	-1.20391	-0.26773	0.140002	0.252314	-1.25278	-0.325135	0.0754412	0.153215	18.603	18.1176	17.9054	18.2086	25.0948	18.2647	23.8209	22.3935	12.986	11.9432	11.0526	11.994	10.3317	11.6313	10.2916	10.7515	11.0772
CCNA_00175		95	type II secretion pathway protein G	191032	191484	+	NA	NA	1.6983	0.764091	3.30744e-05	0.000192032	1.05541	0.077801	0.680641	0.819339	1.05081	0.0714958	0.711049	0.810496	1.17451	0.232054	0.218301	0.37686	1.04343	0.0613369	0.746453	0.834004	1.04799	0.0676255	0.722295	0.818651	49.9944	43.7825	43.2994	45.6921	67.3808	46.6952	76.0321	63.3694	34.4905	38.7323	32.7805	35.3344	37.4126	32.2721	34.544	34.7429	30.3657
CCNA_00176		95	type II secretion pathway protein H	191399	191956	+	NA	NA	1.46233	0.548264	0.0568627	0.133611	1.10972	0.150198	0.608634	0.764441	1.01711	0.02447	0.935449	0.964373	-1.04827	-0.0680038	0.819698	0.90411	-1.07013	-0.0977915	0.743031	0.831658	1.14387	0.193927	0.510375	0.647333	10.1016	14.2458	15.893	13.4135	19.4668	13.0035	15.8851	16.1185	12.9707	11.7915	8.37445	11.0456	11.027	9.54407	8.9415	9.83751	7.49412
CCNA_00177		95	type II secretion pathway protein I	191925	192308	+	NA	NA	1.38148	0.466216	0.276927	0.43157	-1.29974	-0.378221	0.406171	0.593921	-1.19075	-0.251875	0.587925	0.713073	1.00317	0.00457154	0.991801	0.995874	-1.17681	-0.234878	0.603314	0.72083	-1.13904	-0.187816	0.678364	0.786256	7.07733	5.5339	7.87933	6.83018	7.63767	8.32691	6.92491	7.62983	4.18847	2.2846	4.86765	3.78024	6.74677	2.71936	1.77179	3.74597	5.73153
CCNA_00178		95	type II secretion pathway protein J	192305	192895	+	NA	NA	1.8525	0.889474	0.0105319	0.0334907	1.28212	0.358532	0.315281	0.498402	1.25418	0.326744	0.372363	0.52609	1.04233	0.0598171	0.870101	0.935216	-1.11021	-0.150834	0.683906	0.786243	-1.04798	-0.0676118	0.855052	0.914261	5.79066	8.3898	5.47264	6.55103	9.7413	9.36412	11.3557	10.1537	7.38677	5.19543	6.32547	6.30256	6.57553	5.12399	6.90727	6.20226	5.39985
CCNA_00179		95	type II secretion pathway protein K	192892	193866	+	NA	NA	2.12154	1.08511	1.54505e-08	1.53148e-07	1.01295	0.0185582	0.926778	0.961063	-1.03368	-0.0477952	0.818558	0.886872	-1.05642	-0.0791785	0.698661	0.823683	-1.22644	-0.294481	0.155409	0.271627	-1.00328	-0.00472532	0.981518	0.988028	16.0016	12.8349	13.269	14.0352	25.1786	21.9476	25.715	24.2804	12.6077	8.66038	10.0115	10.4266	9.07873	10.0675	10.9324	10.0262	7.78782
CCNA_00180		95	type II secretion pathway protein L	193848	194954	+	NA	NA	2.15298	1.10634	5.17295e-10	6.59889e-09	-1.05301	-0.0745125	0.690879	0.826145	-1.27319	-0.348443	0.0756231	0.156399	-1.10227	-0.140478	0.457849	0.621093	1.02968	0.0421896	0.821266	0.887839	-1.04584	-0.0646591	0.731909	0.824662	18.0943	13.6506	17.813	16.5193	32.1851	25.5518	28.5969	28.7779	13.9064	10.9958	9.47439	11.4589	8.67877	10.3763	8.60445	9.21984	9.34441
CCNA_00181		95	type II secretion pathway protein M	194951	195427	+	NA	NA	1.45116	0.537206	0.159593	0.291439	1.06948	0.0969085	0.803656	0.892431	-1.48055	-0.566136	0.175322	0.302521	-1.06048	-0.0847112	0.830433	0.909713	-1.08518	-0.117932	0.765607	0.846805	-1.20738	-0.271875	0.497869	0.636584	7.38561	12.7049	7.21802	9.10284	13.6635	8.5082	10.8841	11.0186	12.2832	5.51752	4.35401	7.3849	6.7892	3.72159	2.37724	4.29601	4.84476
CCNA_00182		95	type II secretion pathway protein N	195424	196140	+	NA	NA	1.5763	0.656538	0.00180751	0.00741367	-1.14573	-0.196271	0.369918	0.556965	-1.31179	-0.391533	0.085238	0.173191	-1.07982	-0.110792	0.612902	0.757692	-1.0006	-0.000860591	0.99684	0.997519	-1.03	-0.0426392	0.845335	0.906396	24.1461	20.3073	17.7526	20.7353	29.3908	29.3305	21.3694	26.6969	17.1444	11.012	11.8761	13.3441	11.4422	12.8162	9.17277	11.1437	16.8828
CCNA_00183	pulO	97	type II secretory pathway, prepilin signal peptidase	197011	196250	-	NA	NA	1.12681	0.172245	0.255224	0.408748	-1.08169	-0.113289	0.459778	0.642784	-1.18014	-0.238958	0.12879	0.237854	-1.07362	-0.102479	0.505229	0.667121	-1.19101	-0.252189	0.102959	0.197957	-1.16333	-0.21826	0.158849	0.273833	55.3472	47.6151	49.0174	50.6599	47.6124	44.7061	47.5267	46.615	37.0884	33.6753	32.2977	34.3538	31.1662	33.5744	26.4885	30.4097	33.2158
CCNA_00184		97	hypothetical protein	197267	197070	-	NA	NA	-1.00116	-0.00167244	0.99777	0.998224	3.20932	1.68227	0.00203426	0.00849493	1.49647	0.581568	0.323738	0.478754	1.5222	0.606158	0.293303	0.460846	1.01385	0.0198404	0.973702	0.985044	1.16613	0.221734	0.709472	0.809571	5.0836	5.56495	6.32322	5.65726	3.29166	6.83234	3.83718	4.65373	13.9253	13.846	12.587	13.4528	3.27116	5.2739	12.5994	7.04815	5.55784
CCNA_00185		97	TonB-dependent receptor	199810	197285	-	NA	NA	1.40375	0.489289	0.00191079	0.0078009	1.979	0.984773	2.83977e-10	3.24619e-09	1.47044	0.556251	0.000481095	0.00204176	1.35332	0.4365	0.0058379	0.019941	1.32383	0.404721	0.0105919	0.0306676	1.37187	0.456146	0.00398269	0.0129932	18.9277	14.6441	16.728	16.7666	20.5553	18.6469	18.197	19.1331	30.3355	21.88	20.7604	24.3253	19.4444	17.1972	16.1607	17.6008	15.0299
CCNA_R0003		2431	tRNA-Arg	200201	200125	-	NA	NA	1.50233	0.587203	0.118074	0.234861	-1.08919	-0.123258	0.754226	0.860827	-1.00152	-0.00218541	0.995657	0.997471	-1.30363	-0.382531	0.345611	0.515605	-1.37877	-0.463378	0.255222	0.392157	-1.45785	-0.543842	0.188358	0.310125	44.4452	28.6198	56.909	43.3247	52.1963	51.1094	52.6242	51.9766	19.3959	34.18	31.0181	28.198	22.4308	40.6844	26.5078	29.8743	12.8624
CCNA_00186		98	guanine-hypoxanthine permease	201602	200286	-	NA	NA	-1.05678	-0.0796712	0.590858	0.725346	1.06485	0.0906481	0.538775	0.713207	1.05945	0.08332	0.578208	0.705878	1.16858	0.224762	0.126974	0.251491	1.25536	0.328096	0.0252862	0.063664	1.35188	0.434963	0.00298594	0.0100544	36.7617	33.4658	36.1245	35.4507	29.7749	27.4539	24.8062	27.345	31.4905	26.3119	25.3891	27.7305	29.0977	25.6896	26.6912	27.1595	29.6629
CCNA_00187		98	NUP-family purine nucleoside permease	202681	201599	-	NA	NA	-1.00857	-0.0123173	0.920225	0.951708	1.30523	0.384309	0.00137305	0.00598888	1.21775	0.284218	0.0218516	0.0569384	1.41144	0.497163	3.39757e-05	0.000188893	1.38398	0.46882	9.23434e-05	0.000447581	1.43915	0.525213	1.20358e-05	6.70503e-05	32.1577	26.7435	31.3096	30.0702	23.8713	24.6418	24.3199	24.2777	29.9143	27.0355	28.9572	28.6356	28.6068	25.5514	24.2913	26.1498	29.6706
CCNA_00188		98	ABC transporter ATP-binding protein	203725	202763	-	NA	NA	-1.05021	-0.0706724	0.51643	0.663982	1.07481	0.104087	0.336934	0.521946	1.19636	0.258654	0.0180588	0.048491	1.17894	0.237494	0.0282537	0.0762383	1.10462	0.143554	0.185712	0.311597	1.16971	0.226148	0.036992	0.0866889	107.763	88.5934	85.6984	94.0182	77.2667	72.6654	69.0334	72.9885	78.8558	69.1215	74.0812	74.0195	90.013	79.8085	70.6507	80.1574	71.0781
CCNA_00189		99	zinc-finger domain protein	203869	204135	+	NA	NA	1.56694	0.647946	0.00812868	0.0269182	1.08448	0.117008	0.633882	0.783772	1.42617	0.51215	0.0372052	0.0885561	1.3008	0.3794	0.122062	0.243405	1.20399	0.267825	0.275347	0.413711	1.47285	0.558607	0.0226917	0.0578598	354.744	165.662	303.621	274.676	383.644	318.28	340.518	347.48	277.958	155.661	216.243	216.62	341.23	332.043	166.482	279.918	253.475
CCNA_00190		99	acyl-CoA hydrolase	204137	204571	+	NA	NA	1.10238	0.140627	0.350554	0.510519	1.2265	0.294549	0.0497616	0.126663	1.11793	0.160834	0.292475	0.446783	1.20384	0.267639	0.0755774	0.169443	1.09119	0.125903	0.404751	0.549787	1.17951	0.238185	0.114479	0.212762	128.422	98.0638	115.846	114.111	108.625	106.302	91.1132	102.013	110.394	96.5518	99.3074	102.084	104.226	87.3795	79.2458	90.2837	101.191
CCNA_00191		99	N-acetylglutamate synthase domain protein	204697	205173	+	NA	NA	1.03272	0.0464506	0.842873	0.91008	-1.02576	-0.0366896	0.876166	0.934691	1.32505	0.406041	0.0842256	0.17153	1.1632	0.218095	0.35106	0.520733	1.23655	0.306326	0.188275	0.315103	1.0594	0.083245	0.723764	0.819682	36.295	26.2348	34.3403	32.29	27.5547	26.8137	26.812	27.0601	30.5875	16.3227	22.2054	23.0385	41.1878	30.2105	18.067	29.8218	23.0703
CCNA_00192		100	long-chain-fatty-acid--CoA ligase	206793	205174	-	NA	NA	-1.09159	-0.126427	0.456725	0.612621	-1.07138	-0.0994746	0.558194	0.729398	-1.04672	-0.0658767	0.703242	0.804459	-1.06169	-0.0863667	0.612441	0.757547	-1.19411	-0.255941	0.13582	0.246289	-1.00428	-0.00615837	0.971128	0.982739	19.6961	18.6073	18.7413	19.0149	14.3492	13.4369	15.0076	14.2646	13.5449	13.3353	12.2432	13.0411	13.5269	12.8273	13.2993	13.2178	14.401
CCNA_00193	leuB	101	3-isopropylmalate dehydrogenase	208041	206989	-	NA	NA	1.3691	0.453228	0.0116058	0.0364057	1.25495	0.327633	0.0692071	0.162126	1.25096	0.323038	0.0771876	0.159186	1.16778	0.223765	0.217276	0.375582	1.21179	0.277139	0.12552	0.231523	1.12425	0.168959	0.352961	0.496923	31.5444	31.0931	27.0493	29.8956	35.4861	37.2567	27.8988	33.5472	32.294	23.8483	26.8237	27.6553	31.5746	30.4444	17.2299	26.4163	23.2004
CCNA_00194		101	YgiN-family quinol monooxygenase	208345	208043	-	NA	NA	1.01413	0.0202358	0.950325	0.967113	1.09806	0.134961	0.676525	0.816636	-1.01052	-0.015091	0.963882	0.978884	1.2797	0.355808	0.268574	0.434716	-1.13246	-0.179461	0.586478	0.708701	1.14465	0.194912	0.548133	0.680671	23.9181	20.2605	21.3487	21.8424	17.5664	15.4235	21.3135	18.1011	12.8912	19.1816	20.2203	17.431	16.3882	14.4745	16.4665	15.7764	17.0697
CCNA_00195	leuD	102	3-isopropylmalate dehydratase small subunit	209095	208487	-	NA	NA	1.27543	0.350982	0.0358334	0.0935554	1.21495	0.280893	0.0936298	0.203791	1.08457	0.117118	0.490788	0.633604	1.0053	0.00762298	0.964003	0.983635	1.07956	0.110437	0.511898	0.647817	-1.04082	-0.0577268	0.733205	0.82591	83.4663	76.895	103.134	87.8317	93.8203	87.0366	93.3588	91.4052	74.8913	85.3517	74.0031	78.082	66.1161	65.1574	75.5963	68.9566	50.7762
CCNA_00196	leuC	102	3-isopropylmalate dehydratase large subunit	210531	209092	-	NA	NA	1.53328	0.616624	8.23315e-09	8.46591e-08	1.32522	0.406236	0.00016	0.000835304	1.23268	0.301796	0.00580553	0.0181981	1.186	0.246104	0.023178	0.0646837	1.11325	0.154773	0.154118	0.270229	1.1511	0.203018	0.0617235	0.130688	63.6785	55.257	66.3675	61.7677	76.6407	74.8141	80.0212	77.1587	59.1172	57.8003	62.3059	59.7411	59.3716	56.3451	45.8302	53.849	52.6536
CCNA_R0004		2432	cell cycle regulated sRNA	210769	210637	-	P1-2432-210993	TgrL_011	1.80693	0.853543	0.0772011	0.170992	2.07241	1.05131	0.0278873	0.079295	2.04247	1.03032	0.0356233	0.0856962	1.47588	0.561575	0.259088	0.425465	1.64243	0.715832	0.144425	0.258344	1.42987	0.515886	0.303069	0.446294	12.8657	4.73409	12.5514	10.0504	11.4342	12.9455	19.0417	14.4738	7.77408	19.7884	16.3963	14.6529	12.9863	9.42165	25.5777	15.9952	11.5837
CCNA_00197	rplS	103	LSU ribosomal protein L19P	211522	211121	-	NA	NA	1.03971	0.0561848	0.757529	0.856159	1.02286	0.0326085	0.85781	0.923941	-1.14028	-0.189394	0.298878	0.453261	-1.09185	-0.126776	0.486312	0.649942	-1.08111	-0.112512	0.536632	0.667529	-1.29172	-0.369297	0.0427045	0.0970778	1330.55	1587.6	1241.88	1386.68	1238.92	1227.68	1087.98	1184.86	1142.55	995.403	1002.53	1046.83	900.106	933.576	801.659	878.447	875.709
CCNA_00198	trmD	103	tRNA (guanine-N1)-methyltransferase	212256	211519	-	NA	NA	1.16003	0.214156	0.105888	0.216953	1.11856	0.161645	0.222326	0.390757	1.01081	0.0155095	0.906868	0.945765	-1.12909	-0.175165	0.186269	0.334463	-1.25887	-0.332124	0.0122275	0.0346735	-1.27196	-0.347053	0.00885019	0.0260011	2177.05	2015.07	2433.17	2208.43	2055.63	2137.19	2084.03	2092.28	1724.97	1897.67	1806.56	1809.73	1589.68	1435.47	1766.37	1597.17	1260.3
CCNA_00199	cpaL	104	TadG/vWA-family protein CpaL	212387	214267	+	NA	NA	-1.32723	-0.408423	0.00685586	0.023215	-1.19725	-0.259719	0.0854516	0.190706	-1.2905	-0.367932	0.0150117	0.04124	-1.26457	-0.338652	0.0249894	0.0689087	-1.33815	-0.420244	0.00541612	0.0173003	-1.29871	-0.377075	0.0125837	0.0353872	396.735	390.802	397.697	395.078	243.467	248.187	238.713	243.456	242.105	247.713	236.78	242.199	209.412	210.346	239.931	219.896	208.741
CCNA_00200		105	2OG-Fe(II) oxygenase superfamily protein	215255	214320	-	NA	NA	-1.14843	-0.199658	0.0476112	0.116023	-1.11215	-0.153352	0.128123	0.260809	-1.17224	-0.229268	0.0233059	0.0600876	-1.12198	-0.16605	0.0996077	0.20865	-1.1843	-0.244029	0.015541	0.0420899	-1.11837	-0.161393	0.109524	0.205199	993.864	959.587	994.621	982.691	692.134	680.606	725.535	699.425	611.117	678.116	653.679	647.637	622.548	607.574	578.845	602.989	585.145
CCNA_00201		106	outer membrane protein	215418	216098	+	NA	NA	1.37245	0.456759	0.00590713	0.0205026	1.55849	0.640146	0.000108194	0.000581394	1.66691	0.73718	9.74904e-06	5.5942e-05	1.69324	0.759789	4.27394e-06	2.70087e-05	1.47382	0.559564	0.000742613	0.00294436	1.635	0.709289	1.83498e-05	9.81259e-05	68.4338	45.7664	63.4272	59.2091	68.2692	58.5113	70.6582	65.8129	75.7456	58.4535	67.3989	67.1993	71.173	63.7887	77.9274	70.963	71.4244
CCNA_00202		107	DesA-family fatty acid desaturase	216215	217270	+	NA	NA	1.16888	0.22513	0.0364433	0.0948054	1.46395	0.549863	2.63745e-07	2.00128e-06	1.57486	0.655221	1.18112e-09	1.16549e-08	1.58745	0.666708	4.23916e-10	4.55037e-09	1.51217	0.596624	2.36063e-08	1.8552e-07	1.40598	0.49158	4.62458e-06	2.72096e-05	90.4564	85.4121	90.8963	88.9216	82.1885	81.4058	91.3729	84.9891	92.799	92.8378	100.5	95.3788	108.664	99.1824	94.0658	100.637	91.1834
CCNA_00203		107	sterol desaturase family protein	217328	218332	+	NA	NA	-1.09606	-0.132331	0.337258	0.496578	-1.12801	-0.173782	0.208505	0.373476	1.06631	0.092623	0.504776	0.646166	-1.08838	-0.122178	0.377149	0.547257	1.00216	0.00311177	0.981976	0.99052	-1.07754	-0.107741	0.436398	0.580765	86.0328	68.5237	64.5724	73.0429	58.1493	54.4548	50.2728	54.2923	52.6979	46.2648	43.5005	47.4877	58.4317	59.7447	47.6144	55.2636	47.303
CCNA_00204	kefB	108	glutathione-regulated potassium-efflux system protein kefB	220237	218336	-	NA	NA	-1.03104	-0.0441029	0.777354	0.870739	-1.02968	-0.0422029	0.786839	0.880244	-1.03831	-0.0542352	0.731386	0.825341	-1.04887	-0.0688344	0.660116	0.795501	-1.02326	-0.0331662	0.831926	0.894966	-1.11702	-0.159661	0.309383	0.452449	37.4679	28.1382	34.7777	33.4613	28.0985	23.9886	27.0297	26.3723	27.9659	20.2371	23.0944	23.7658	26.0506	21.5764	21.4627	23.0299	22.1016
CCNA_00205		108	NAD(P)H-quinone reductase	220822	220241	-	NA	NA	-1.05899	-0.082692	0.623905	0.7531	-1.07201	-0.100324	0.552664	0.724297	-1.07355	-0.102392	0.551886	0.686698	-1.00625	-0.00898325	0.9576	0.98169	1.0109	0.0156371	0.926104	0.955722	-1.13794	-0.186419	0.274281	0.41453	56.3808	59.9072	56.2897	57.5259	45.1669	50.7143	37.8576	44.5796	46.1903	34.2925	38.3613	39.6147	42.1036	40.011	32.7324	38.2823	37.8162
CCNA_03916		108	hypothetical protein	221085	220822	-	NA	NA	1.29122	0.368733	0.235447	0.386754	-1.01933	-0.0276207	0.930962	0.962165	-1.00162	-0.00233386	0.994305	0.99657	1.05419	0.0761323	0.81112	0.899178	1.23111	0.299959	0.338679	0.482215	-1.00175	-0.00252301	0.993731	0.995767	19.0635	22.6573	17.7841	19.835	22.6301	20.0312	21.1045	21.2553	15.666	11.2153	16.5205	14.4672	13.9024	17.4039	10.3086	13.8716	11.2546
CCNA_00206		109	succinyl-CoA:3-ketoacid-coenzyme A transferase subunit A	220931	221641	+	NA	NA	1.88619	0.915472	4.62316e-10	5.96088e-09	1.70076	0.766178	1.93665e-07	1.50321e-06	1.40268	0.488187	0.00103216	0.00402778	1.37235	0.456644	0.00202754	0.00788964	1.35306	0.43623	0.00319293	0.0109185	1.23792	0.307923	0.0379891	0.0885072	123.306	127.632	109.763	120.234	210.374	161.036	186.468	185.959	159.641	144.055	147.805	150.5	120.246	113.823	131.416	121.828	115.772
CCNA_00207		109	succinyl-CoA:3-ketoacid-coenzyme A transferase subunit B	221641	222282	+	NA	NA	1.62063	0.696554	2.90203e-07	2.32215e-06	1.72572	0.787199	6.47185e-09	6.1253e-08	1.25397	0.326507	0.0185489	0.0496856	1.3599	0.443504	0.00119681	0.00495034	1.398	0.483368	0.000405204	0.00171307	1.26641	0.34074	0.0131341	0.036492	98.6172	95.6221	91.0071	95.0821	132.143	128.154	118.146	126.148	140.831	117.006	104.814	120.883	82.0542	83.7664	94.3187	86.7131	88.7904
CCNA_00208		110	type 1 glutamine amidotransferase (GATase1)-likedomain protein	223272	222283	-	NA	NA	2.03744	1.02676	9.05571e-08	7.97084e-07	1.60066	0.678665	0.000460267	0.00220898	1.30943	0.38894	0.0497179	0.112037	1.3002	0.37873	0.0532672	0.128666	1.12707	0.172577	0.381364	0.526634	1.0609	0.0852891	0.667132	0.777144	31.5183	21.3058	18.7589	23.861	43.3401	37.7642	37.3486	39.4843	38.1785	18.7199	27.0621	27.9868	25.9512	18.7751	22.4498	22.392	23.8987
CCNA_00209		111	undecaprenyl-phosphomannose:protein mannosyltransferase	224927	223353	-	NA	NA	1.079	0.109693	0.304775	0.463002	1.1409	0.190177	0.0748141	0.171846	1.03476	0.0492994	0.649857	0.76186	1.07543	0.104914	0.32799	0.497239	1.06353	0.0888675	0.407174	0.552225	1.04512	0.0636673	0.553671	0.684829	74.5169	61.964	71.8077	69.4296	64.0023	61.1397	57.7258	60.9559	61.2713	57.2324	55.2511	57.9183	56.5444	55.6261	38.4461	50.2055	54.0095
CCNA_00210		112	TonB-dependent receptor	225115	227526	+	NA	NA	1.1377	0.186124	0.244199	0.395622	1.46601	0.551894	0.000553791	0.00260946	1.1552	0.208147	0.192831	0.325153	1.20725	0.271729	0.0890985	0.192217	1.06047	0.0847035	0.596136	0.717467	1.11064	0.151389	0.343538	0.489292	3075.5	4002.17	3530.89	3536.19	3292.83	3231.65	3397.4	3307.29	3765.82	3849.13	3860.92	3825.29	2578.54	2636.91	3567.51	2927.65	2861.54
CCNA_00211		112	Agmatine/peptidylarginine deiminase	227686	228693	+	NA	NA	1.39407	0.479305	4.73152e-06	3.1743e-05	1.51437	0.598715	1.03445e-08	9.48465e-08	1.34772	0.430517	4.73879e-05	0.000239717	1.27465	0.350107	0.000876015	0.00370706	1.14971	0.201268	0.056361	0.122129	1.12768	0.173355	0.10096	0.192514	157.074	121.18	131.659	136.637	160.243	161.902	142.832	154.992	164.006	140.557	149.171	151.245	134.828	131.876	129.819	132.174	117.578
CCNA_00212		112	N-carbamoylputrescine amidase	228693	229571	+	NA	NA	1.10513	0.144218	0.352742	0.512519	1.38341	0.468225	0.00249819	0.0101519	1.11368	0.155331	0.319064	0.473912	1.1638	0.218843	0.158654	0.297249	-1.10505	-0.144114	0.354769	0.4989	-1.01317	-0.0188751	0.903473	0.941554	177.95	184.181	199.527	187.219	166.582	161.598	179.784	169.322	186.506	188.507	195.636	190.216	154.247	133.885	163.319	150.484	138.965
CCNA_00213		112	ribosomal-protein-alanine acetyltransferase	229568	230116	+	NA	NA	1.34599	0.428665	0.0189598	0.0557161	1.60724	0.684589	0.00016831	0.000874537	1.42359	0.509535	0.00568353	0.0178793	1.23531	0.304878	0.0968537	0.204732	1.06773	0.0945438	0.608198	0.725191	1.1665	0.222186	0.227581	0.35822	85.6212	53.9031	85.519	75.0145	84.0901	78.1799	83.0341	81.768	79.5187	88.4876	94.3856	87.464	62.9207	64.6702	102.861	76.8171	58.7309
CCNA_00214		113	TonB-dependent receptor	230262	232307	+	NA	NA	-1.09275	-0.12797	0.234177	0.385421	1.6444	0.71756	1.04188e-11	1.6494e-10	1.07575	0.105343	0.330905	0.486086	1.03773	0.0534324	0.618751	0.76214	-1.06917	-0.0964936	0.370578	0.516354	-1.20712	-0.271573	0.0124392	0.0350963	57.6579	46.661	57.011	53.7766	37.9071	44.0596	38.248	40.0716	67.212	60.7797	65.676	64.5559	41.6809	42.4124	40.5693	41.5542	38.9945
CCNA_R0101		2433	small non-coding RNA	232420	232497	+	NA	NA	1.57332	0.653811	0.324457	0.482247	1.26126	0.33486	0.622355	0.775351	1.28755	0.364624	0.601663	0.72506	-2.0633	-1.04496	0.192599	0.342707	-1.26362	-0.337565	0.642563	0.753399	-1.11183	-0.152942	0.831473	0.898272	5.16181	7.06321	18.7265	10.3172	20.8894	1.57669	16.2342	12.9001	10.3101	9.84135	7.98793	9.37978	11.0716	6.6938	11.6302	9.79854	1.41084
CCNA_00215		114	SapC surface layer protein	232614	233402	+	NA	NA	1.10185	0.139929	0.260635	0.414698	1.18361	0.243194	0.05056	0.128177	1.16587	0.221401	0.0752631	0.155792	1.16917	0.225481	0.0698979	0.159141	1.21787	0.284363	0.0222471	0.0572906	1.14989	0.2015	0.105302	0.19907	2153.69	2411.7	2378.37	2314.59	2029.72	2037.86	2201.13	2089.57	1965.4	1966.39	2113.85	2015.21	1908.04	1996.09	1925.55	1943.23	1816.93
CCNA_00216		115	YdeM-like hot dog superfamily protein	233862	233470	-	NA	NA	1.15777	0.211344	0.343617	0.503385	1.37856	0.463159	0.0364818	0.0986218	1.42802	0.514013	0.0219898	0.0572308	1.4946	0.579757	0.00879119	0.0289163	1.14746	0.19844	0.375778	0.521045	1.41715	0.502997	0.0235299	0.0595525	51.4802	30.8409	44.335	42.2187	41.1834	42.8716	34.4761	39.5104	52.9108	34.8794	39.3705	42.3869	40.3776	33.4792	57.7071	43.8546	46.7622
CCNA_00217		116	thiol:disulfide interchange protein DsbD	233977	236127	+	NA	NA	-1.18186	-0.241055	0.0449131	0.111046	1.0645	0.0901708	0.450154	0.635181	-1.02516	-0.0358493	0.767048	0.852469	1.06489	0.0907021	0.448341	0.612399	-1.04352	-0.0614521	0.608442	0.725218	1.0664	0.0927444	0.438524	0.582713	69.4901	49.579	48.6985	55.9225	39.8442	39.2216	36.2632	38.443	47.9617	39.4595	42.9662	43.4625	42.005	37.3807	37.7454	39.0437	38.5747
CCNA_00218		117	conserved hypothetical protein	236877	236131	-	NA	NA	-1.47433	-0.560055	0.000347589	0.00169594	-1.12043	-0.164053	0.293215	0.474228	-1.20485	-0.268859	0.0865936	0.175379	-1.104	-0.142742	0.360691	0.531336	-1.13126	-0.177937	0.254561	0.391311	-1.07016	-0.097827	0.531004	0.666177	279.463	306.915	288.557	291.645	157.193	145.537	183.414	162.048	181.169	187.025	205.74	191.311	156.359	169.426	198.858	174.881	181.936
CCNA_00220		118	thiol-disulfide isomerase and thioredoxin	237030	237635	+	NA	NA	-1.28239	-0.358839	0.0205167	0.0596788	1.27975	0.355861	0.0191766	0.0584866	1.33329	0.414986	0.00682128	0.0209494	1.62261	0.698319	3.84427e-06	2.44136e-05	1.5726	0.653155	1.56395e-05	8.6796e-05	1.88916	0.917746	1.12159e-09	1.1244e-08	102.649	80.1329	87.8051	90.1955	58.9728	53.5764	59.1344	57.2278	88.3429	69.488	94.9325	84.2544	93.6977	87.881	75.222	85.6003	108.229
CCNA_00221		119	hypothetical protein	238136	237642	-	NA	NA	1.06379	0.0892086	0.556955	0.697541	1.09966	0.137059	0.366651	0.554417	1.10743	0.147211	0.336746	0.491801	1.15527	0.208235	0.170368	0.312934	-1.02206	-0.0314858	0.836471	0.897361	1.13105	0.177664	0.242723	0.376135	174.266	134.831	148.385	152.494	142.419	124.721	128.929	132.023	140.413	100.135	127.549	122.699	101.188	124.253	139.739	121.727	125.607
CCNA_00222		120	glucose-6-phosphate isomerase/glucose-6 phosphate 1-epimerase	238241	239860	+	NA	NA	1.16093	0.215283	0.133868	0.256043	1.25529	0.328025	0.02217	0.0659704	1.169	0.225279	0.120288	0.22641	1.31117	0.390853	0.00644648	0.0217736	1.12067	0.164356	0.253736	0.390406	1.19864	0.261402	0.0693135	0.142613	59.6476	40.2267	52.231	50.7018	49.8869	42.816	50.4945	47.7324	54.0379	39.3966	45.8961	46.4435	51.8418	41.1892	33.1784	42.0698	46.1239
CCNA_00223		120	MhpC-family ACP methyl ester carboxylesterase	239869	240651	+	NA	NA	1.108	0.147961	0.352435	0.512241	1.07553	0.105045	0.510456	0.687514	1.03945	0.0558229	0.732343	0.825786	1.2068	0.271182	0.0883106	0.190985	1.13993	0.18894	0.236047	0.371015	1.1855	0.245498	0.123831	0.225946	45.7641	34.5776	34.5112	38.2843	37.873	32.1984	33.3144	34.4619	35.6535	28.4306	26.5244	30.2028	32.674	28.9398	21.4334	27.6824	32.3249
CCNA_00224		121	TonB-dependent receptor protein	242693	240648	-	P1-121-242707	TgrL_014	1.08701	0.120371	0.245162	0.396636	1.20424	0.268119	0.00951344	0.0321819	1.17434	0.231852	0.026076	0.0658786	1.44612	0.532183	2.4956e-07	1.80347e-06	1.34683	0.429573	3.18697e-05	0.000168377	1.54848	0.63085	9.42917e-10	9.58378e-09	112.758	96.0147	95.8682	101.547	105.014	77.7204	87.5125	90.0824	90.009	85.7562	92.6772	89.4808	99.0845	85.6924	71.1625	85.3132	106.818
CCNA_00225		122	hypothetical protein	243024	243056	+	P1-122-243002	TgrL_014	#N/A	#N/A	#N/A	#N/A	#N/A	#N/A	#N/A	#N/A	#N/A	#N/A	#N/A	#N/A	#N/A	#N/A	#N/A	#N/A	#N/A	#N/A	#N/A	#N/A	#N/A	#N/A	#N/A	#N/A	0	0	0	0	0	0	0	0	0	0	0	0	0	0	0	0	0
CCNA_00226		123	YjhX toxin domain protein	243157	243432	+	P1-123-243002	TgrL_014	1.35387	0.437092	0.0274576	0.0753842	-1.01556	-0.0222792	0.912826	0.955374	1.09143	0.126218	0.541305	0.676977	-1.27384	-0.349185	0.0956003	0.202667	1.13248	0.179486	0.373766	0.519237	-1.15213	-0.204304	0.325521	0.46925	47.0454	51.0437	56.3248	51.4713	55.0995	65.0557	51.3849	57.18	40.3758	33.7723	37.6243	37.2575	46.9341	36.6995	37.7981	40.4772	32.2959
CCNA_00227		124	methyltransferase	244056	243490	-	NA	NA	1.30603	0.385191	0.121656	0.239879	1.1471	0.19799	0.429377	0.61694	1.1769	0.23499	0.355138	0.509274	1.32356	0.404424	0.105198	0.217055	1.12776	0.173464	0.489999	0.628713	1.06969	0.0971949	0.700415	0.802381	37.4573	19.572	22.8171	26.6155	33.3345	26.2449	24.5661	28.0485	31.8108	16.8262	18.1313	22.2561	28.7481	19.5218	17.9991	22.0897	26.9776
CCNA_00228		124	conserved membrane spanning protein	244670	244056	-	NA	NA	1.22592	0.29386	0.00720322	0.0242365	1.09597	0.132207	0.229702	0.400047	1.17279	0.229941	0.0391318	0.092591	1.09352	0.128973	0.242987	0.404691	1.17351	0.230835	0.0357329	0.0845033	1.00431	0.00619828	0.95554	0.972504	119.313	118.888	122.994	120.399	124.698	118.783	119.009	120.83	95.643	104.133	91.0105	96.9288	117.778	93.3867	93.2969	101.487	84.9943
CCNA_00229		125	CAAX amino terminal protease family protein	244790	245764	+	NA	NA	1.07625	0.106011	0.445329	0.601933	-1.08002	-0.111053	0.428799	0.616714	-1.18152	-0.240639	0.0953953	0.189115	-1.091	-0.125655	0.373036	0.543462	-1.26097	-0.334534	0.0187569	0.0494306	-1.16465	-0.219902	0.121442	0.222787	46.3531	39.554	47.7257	44.5443	38.882	40.1111	38.053	39.0154	32.8744	27.6682	29.8216	30.1214	29.8934	26.6681	23.493	26.6848	27.4267
CCNA_00230		126	ribosomal large subunit pseudouridine synthase B	247003	245765	-	NA	NA	1.00505	0.00727228	0.956975	0.971097	-1.09982	-0.137262	0.310187	0.492928	-1.14493	-0.195263	0.153789	0.273575	-1.37604	-0.460517	0.000748749	0.00319927	-1.31153	-0.391252	0.00408531	0.0135331	-1.38789	-0.472891	0.000546245	0.00226581	102.686	70.5734	78.9867	84.0822	75.6603	67.794	62.3426	68.599	64.906	49.9182	52.634	55.8194	55.1504	53.4337	48.5061	52.3634	45.1195
CCNA_00231		127	tRNA-specific adenosine deaminase	247055	247540	+	NA	NA	1.4159	0.501717	0.0183943	0.0543675	1.03723	0.0527338	0.80698	0.893719	1.3644	0.448268	0.0380082	0.0903209	-1.12105	-0.164846	0.450326	0.614348	1.14012	0.189184	0.379568	0.525507	-1.04334	-0.0612117	0.778655	0.860804	56.1267	36.5991	42.0768	44.9342	51.4067	63.0093	40.3852	51.6004	40.6584	28.2049	33.1187	33.994	43.9789	46.4104	40.598	43.6624	26.266
CCNA_00232		128	hypothetical protein	247953	247537	-	NA	NA	1.28456	0.361272	0.033131	0.0877313	1.04538	0.064031	0.708346	0.833096	1.13529	0.183064	0.289952	0.443391	-1.01245	-0.0178575	0.917396	0.960385	1.20889	0.273683	0.108263	0.206155	-1.03623	-0.0513373	0.766154	0.85126	84.2415	81.9129	98.0782	88.0775	96.1211	93.1951	88.0619	92.4594	71.9056	67.8476	63.0031	67.5855	85.9445	83.138	40.7894	69.9573	50.4044
CCNA_00233		129	UDP-N-acetylglucosamine 4,6-dehydratase	248082	249119	+	NA	NA	-1.28431	-0.360995	0.00331826	0.0125599	-1.13699	-0.18522	0.130777	0.26523	-1.26777	-0.342289	0.00586569	0.0183605	-1.113	-0.154457	0.208173	0.362265	-1.05496	-0.0771912	0.528541	0.661426	-1.15986	-0.21395	0.0818483	0.163141	146.91	141.486	135.291	141.229	93.2414	91.7034	84.906	89.9503	95.0723	92.546	86.0357	91.218	92.4528	78.569	68.6047	79.8755	93.0826
CCNA_00234		129	WecE-family cell wall biogenesis enzyme	249116	250276	+	NA	NA	-1.16709	-0.222917	0.110913	0.22453	-1.0501	-0.0705316	0.612961	0.767684	1.00516	0.00743096	0.957881	0.975255	-1.03738	-0.0529502	0.704614	0.827156	-1.0216	-0.0308342	0.825076	0.890863	-1.16385	-0.218909	0.118929	0.219654	86.9572	67.3156	68.2973	74.19	51.3651	57.3069	46.5717	51.7479	62.7358	44.2988	48.2991	51.7779	60.0643	56.8437	41.9979	52.9686	52.7952
CCNA_00235		130	hypothetical protein	250548	250273	-	NA	NA	-1.41863	-0.504496	0.0187848	0.0552619	-1.30055	-0.379118	0.0764901	0.174693	-1.44177	-0.527841	0.0157805	0.0431634	-1.21337	-0.279018	0.192226	0.342366	-1.16474	-0.220011	0.302509	0.444104	-1.25221	-0.324471	0.130428	0.235647	109.408	134.025	100.553	114.662	80.2878	62.3822	56.8904	66.5201	70.7617	61.5848	63.2089	65.1851	58.6676	62.427	50.9453	57.3466	51.0355
CCNA_00236		130	conserved hypothetical protein	252308	250611	-	NA	NA	1.02221	0.0316956	0.756065	0.854724	-1.16523	-0.22062	0.031057	0.0866173	-1.01944	-0.0277789	0.786655	0.865519	-1.26217	-0.335908	0.00105579	0.00441266	-1.19401	-0.255812	0.0125076	0.0353765	-1.30569	-0.384808	0.00017833	0.000809104	213.819	215.162	219.542	216.174	185.135	191.788	165.853	180.926	137.752	142.404	128.673	136.276	152.069	150.731	155.867	152.889	112.962
CCNA_00237	chvI	131	two-component response regulator chvI	252525	253232	+	NA	NA	-2.96021	-1.5657	1.03924e-52	5.08187e-50	-2.99484	-1.58248	9.73088e-54	2.85504e-51	-2.79049	-1.48052	9.95668e-47	2.73871e-44	-2.51306	-1.32945	1.29909e-38	3.57332e-36	-2.24517	-1.16683	2.8503e-30	4.646e-28	-2.26085	-1.17687	1.03099e-30	1.89059e-28	1066.12	880.199	945.335	963.885	276.011	279.836	240.556	265.468	260.111	190.977	255.941	235.676	262.095	252.061	228.07	247.409	269.207
CCNA_00238	chvG	131	two-component sensor histidine kinase chvG	253207	254811	+	NA	NA	-2.93159	-1.55168	2.36857e-22	3.25753e-20	-2.57833	-1.36644	9.85246e-18	6.88265e-16	-2.74352	-1.45603	1.01932e-19	6.91248e-18	-2.34705	-1.23085	1.09708e-14	3.24043e-13	-2.24942	-1.16955	2.01523e-13	4.39061e-12	-2.05409	-1.0385	6.67741e-11	8.49344e-10	325.421	210.614	277.637	271.224	76.4095	79.5361	69.1912	75.0456	80.3828	73.6537	75.7634	76.6	72.4364	62.5889	77.2919	70.7724	83.3739
CCNA_00239	hprK	131	serine kinase/phosphatase HprK	254808	255242	+	NA	NA	-2.14358	-1.10003	1.07665e-09	1.28472e-08	-1.86829	-0.901719	4.54105e-07	3.38732e-06	-1.87001	-0.903042	7.9015e-07	5.28488e-06	-1.75342	-0.81017	5.83193e-06	3.59976e-05	-1.68575	-0.75339	2.2975e-05	0.000123459	-1.4801	-0.565695	0.00138723	0.0051434	108.291	86.3034	82.747	92.4472	32.7122	42.1249	30.8562	35.2311	40.6715	32.0159	36.0467	36.2447	39.9533	36.2481	27.6317	34.611	39.7175
CCNA_00240		131.1	PTS system, IIA component	255318	255725	+	NA	NA	1.35423	0.43747	1.95136e-05	0.000117643	1.14945	0.200942	0.0504426	0.128026	1.07536	0.104817	0.311139	0.466232	-1.01238	-0.0177547	0.863302	0.931223	1.13673	0.184895	0.072133	0.148692	-1.01255	-0.0179867	0.861603	0.919253	649.819	665.129	618.583	644.51	732.684	728.85	683.103	714.879	545.979	531.102	555.866	544.316	553.235	566.65	372.423	497.436	423.728
CCNA_00241		131.1	phosphocarrier protein HPr	255722	256000	+	NA	NA	1.08942	0.123562	0.45032	0.606629	1.1635	0.218474	0.181672	0.338357	-1.01404	-0.0201177	0.902944	0.944133	1.02463	0.0350996	0.830586	0.909713	1.10606	0.145433	0.374625	0.51988	1.0116	0.0166404	0.91926	0.951733	391.437	536.826	341.794	423.352	393.229	369.387	378.066	380.227	359.886	365.536	367.359	364.26	293.279	299.796	314.578	302.551	319.092
CCNA_03917		2367	hypothetical protein	256344	256240	-	NA	NA	1.9589	0.97004	2.83435e-08	2.69396e-07	1.44758	0.533648	0.00250853	0.0101845	1.90843	0.932383	1.32549e-07	9.83724e-07	1.36645	0.450428	0.0111265	0.0352286	1.86017	0.895434	3.27128e-07	2.22518e-06	1.70324	0.768282	1.28462e-05	7.11147e-05	312.511	278.838	283.19	291.513	485.19	453.277	460.681	466.383	283.38	311.228	331.309	308.639	459.551	490.292	233.269	394.371	238.955
CCNA_00243		132	hypothetical protein	256810	256412	-	NA	NA	-1.19574	-0.257906	0.112961	0.227109	-1.58036	-0.660253	6.87968e-05	0.0003857	-1.57653	-0.656754	0.00010744	0.000514519	-1.52078	-0.604811	0.000273384	0.0012868	-1.78982	-0.839813	5.8046e-07	3.8015e-06	-1.51488	-0.5992	0.00031842	0.00137794	118.062	82.6494	107.994	102.902	68.8773	74.2824	66.0111	69.7236	49.5238	42.6	49.7094	47.2777	48.4279	42.3974	52.2922	47.7058	45.7833
CCNA_00244		133	HAD superfamily phophatase	256953	257594	+	NA	NA	-1.03046	-0.0432849	0.831905	0.903127	-1.07154	-0.0996858	0.626821	0.778617	-1.13599	-0.183954	0.385235	0.538742	1.01301	0.018651	0.927398	0.965117	1.03955	0.0559551	0.783655	0.859209	-1.0753	-0.104733	0.61261	0.733034	21.793	19.247	26.4896	22.5099	17.5965	19.5392	15.9763	17.704	15.3894	12.4692	17.7924	15.217	15.6374	14.9641	10.2444	13.6153	14.0556
CCNA_00245		133	pterin-4-alpha-carbinolamine dehydratase	257623	257907	+	NA	NA	1.11644	0.158907	0.359603	0.51923	1.18539	0.245361	0.156371	0.302138	1.18151	0.240635	0.171448	0.297065	1.1874	0.247808	0.153587	0.290976	1.14752	0.19852	0.253297	0.390186	1.09927	0.136548	0.434271	0.578809	104.54	117.918	84.5648	102.341	104.051	89.7554	88.4167	94.0744	88.6821	95.0393	85.2607	89.6607	83.3285	86.1034	97.0815	88.8378	76.4525
CCNA_00246		133	cyclohexanol dehydrogenase	257952	258737	+	NA	NA	-1.03242	-0.0460318	0.734972	0.838852	-1.05958	-0.0834936	0.539966	0.713845	-1.07846	-0.108977	0.430669	0.57927	-1.05554	-0.0779849	0.568035	0.720024	-1.1832	-0.242698	0.0768544	0.156229	-1.22287	-0.290277	0.0350508	0.0831776	89.0019	90.3197	89.5991	89.6402	72.5546	66.6544	74.4296	71.2129	61.8267	64.178	60.6412	62.2153	62.3518	57.5258	62.6122	60.8299	53.6226
CCNA_00247	spdR	134	two-component receiver protein SpdR	259436	258879	-	NA	NA	1.04618	0.065126	0.601726	0.735202	1.13669	0.18484	0.137165	0.274767	1.20151	0.264847	0.0356364	0.0856962	1.25928	0.332597	0.00736135	0.0245993	1.29935	0.377795	0.00227101	0.00805374	1.29965	0.378128	0.00230417	0.00799736	115.447	78.8454	104.52	99.6042	91.1045	83.9716	77.6101	84.2288	88.1186	75.662	83.0001	82.2602	89.3766	88.7037	76.0027	84.6943	87.3657
CCNA_00248		135	sensor histidine protein kinase SpdS	260914	259514	-	NA	NA	-1.12786	-0.17359	0.112476	0.226585	1.03718	0.0526732	0.627741	0.778661	1.14491	0.19524	0.0751272	0.155593	1.10828	0.148326	0.172057	0.315116	1.19519	0.257241	0.0173756	0.0462701	1.20366	0.267427	0.0135622	0.0375391	68.3968	61.4017	62.7042	64.1676	44.5818	52.4934	42.3898	46.4883	56.4168	46.9639	43.3606	48.9138	56.4013	48.224	54.8761	53.1671	48.5425
CCNA_00249		136	SCO1/SenC family protein	260971	261561	+	NA	NA	1.26399	0.33798	0.00173136	0.00713035	1.36083	0.444492	3.64753e-05	0.000214037	1.07471	0.103941	0.346565	0.501391	1.15436	0.207089	0.0567576	0.135095	1.18578	0.245842	0.0234144	0.0598414	1.11526	0.15738	0.148812	0.260821	160.095	131.973	150.233	147.433	158.434	138.797	157.909	151.713	142.098	147.513	149.703	146.438	120.369	117.145	100.923	112.812	109.487
CCNA_00250		136	poly(3-hydroxyalkanoate) depolymerase	261642	262904	+	NA	NA	-1.01273	-0.0182552	0.858842	0.918104	-1.04592	-0.06477	0.528393	0.704257	-1.04706	-0.0663503	0.521069	0.659921	-1.10823	-0.148257	0.149912	0.286108	-1.14928	-0.200731	0.0513203	0.112987	-1.09883	-0.135962	0.186838	0.308198	232.87	218.041	245.509	232.14	183.965	185.69	192.196	187.284	157.544	170.178	159.999	162.574	157.863	159.818	163.403	160.361	139.147
CCNA_00251		136	zinc metalloprotease	262953	263672	+	NA	NA	-1.03978	-0.0562774	0.705162	0.816259	-1.10814	-0.148146	0.320893	0.505639	1.21012	0.275146	0.0653251	0.139426	1.04177	0.0590366	0.691478	0.817844	-1.00474	-0.00682673	0.963435	0.979459	-1.07926	-0.110047	0.462138	0.604959	97.8594	71.0525	86.0749	84.9956	64.5713	69.0066	65.5998	66.3926	64.7816	52.3934	50.912	56.029	66.7181	78.1724	77.4862	74.1256	64.9573
CCNA_00252	pbpX	137	multimodular transpeptidase-transglycosylase PbpX	265745	263784	-	NA	NA	-1.10399	-0.142729	0.39252	0.552264	-1.04123	-0.0582867	0.72692	0.843442	-1.1122	-0.153416	0.35873	0.512588	-1.09804	-0.134935	0.419006	0.587276	-1.10859	-0.148725	0.373056	0.518742	-1.05638	-0.0791229	0.635571	0.751922	332.491	262.067	339.003	311.187	227.768	227.41	233.118	229.432	212.377	233.574	208.798	218.249	201.977	196.446	202.977	200.467	185.54
CCNA_00253		138	aspartate-semialdehyde dehydrogenase	265999	267027	+	NA	NA	1.07984	0.11082	0.529848	0.674923	-1.03066	-0.0435747	0.80496	0.892953	-1.20412	-0.267975	0.129609	0.238947	-1.30244	-0.381212	0.0309321	0.0818594	-1.37962	-0.464268	0.00859741	0.0256176	-1.38039	-0.465078	0.00849524	0.0251599	527.731	488.441	584.732	533.635	469.123	452.847	489.649	470.54	360.84	402.942	373.997	379.259	286.184	304.644	362.333	317.72	268.215
CCNA_00254		139	RarD family membrane permease	267164	268066	+	NA	NA	-1.1399	-0.188901	0.121833	0.240006	-1.04458	-0.0629191	0.605301	0.763072	-1.20547	-0.269595	0.0302579	0.0747277	-1.12435	-0.169091	0.167437	0.309499	-1.25462	-0.32725	0.00780812	0.0236013	-1.25771	-0.330802	0.00730983	0.0221713	97.5343	101.714	94.1656	97.8047	72.0555	72.727	66.3284	70.3703	69.4645	73.9572	63.3639	68.9285	60.2502	54.4666	63.2899	59.3356	56.0585
CCNA_00255		140	beta-lactamase class C family protein	269187	268063	-	NA	NA	1.27909	0.355123	0.0208923	0.0605266	1.06614	0.0924021	0.549935	0.722027	1.2108	0.275962	0.075817	0.156727	1.05979	0.0837766	0.588567	0.738869	1.03679	0.0521261	0.736466	0.826994	1.01807	0.0258315	0.867813	0.92249	77.6612	49.881	61.487	63.0098	63.823	70.4004	61.6814	65.3016	52.0806	50.3952	44.2141	48.8966	64.3852	60.6119	36.4878	53.8283	45.5832
CCNA_00256		140	pyridoxine kinase	270057	269206	-	NA	NA	1.23423	0.303614	0.0421461	0.105936	-1.06833	-0.0953511	0.526037	0.702476	1.10599	0.145342	0.33566	0.490614	-1.0931	-0.12842	0.394202	0.565083	-1.1112	-0.152115	0.312822	0.455418	-1.20714	-0.271598	0.0725768	0.147944	144.013	98.3804	102.986	115.126	117.294	125.003	103.739	115.345	100.86	64.0975	71.5445	78.8341	100.22	89.7158	82.5171	90.8175	76.8509
CCNA_00257		141	adenosylhomocysteinase	271567	270176	-	NA	NA	1.09017	0.124551	0.313817	0.471689	1.02336	0.0333181	0.787603	0.88041	-1.04641	-0.065452	0.596784	0.72101	-1.03315	-0.0470548	0.703604	0.826686	-1.08103	-0.112401	0.36346	0.508612	-1.13282	-0.179925	0.145784	0.256657	2513.78	2433.9	2651.43	2533.03	2283.15	2250.43	2239.81	2257.79	1801.99	1991.15	1907.97	1900.37	1838.46	1707.53	1672.73	1739.57	1576.45
CCNA_00259		143	hypothetical protein	272620	271910	-	NA	NA	1.1758	0.233643	0.0952258	0.200329	1.12981	0.176077	0.210334	0.375987	1.17381	0.231196	0.105847	0.204761	1.07737	0.107512	0.447764	0.612181	1.32345	0.404303	0.00377176	0.0126232	1.09493	0.13084	0.355855	0.500677	49.549	51.8054	50.4791	50.6112	46.5971	50.5074	49.8672	48.9906	42.9804	41.1806	42.2091	42.1234	45.8515	44.3542	37.0007	42.4021	37.92
CCNA_00260		144	glutathione S-transferase	273558	272872	-	NA	NA	1.10519	0.1443	0.38306	0.541898	1.15519	0.208129	0.207631	0.372062	1.17084	0.227542	0.176601	0.304282	1.31205	0.391825	0.0172204	0.0506937	1.39683	0.482155	0.00321876	0.0109983	1.30384	0.382768	0.0202169	0.0526788	38.3868	28.4115	42.8267	36.5416	33.9946	31.3273	32.4401	32.5873	32.9433	31.7649	27.2078	30.6387	32.0545	31.9198	26.0791	30.0178	30.9152
CCNA_00261		145	ribonucleoside-diphosphate reductase beta chain	273695	274738	+	NA	NA	1.14122	0.190583	0.200808	0.34586	1.26256	0.336346	0.0239256	0.0702445	1.09201	0.12699	0.394828	0.548324	1.13464	0.182229	0.221422	0.379797	1.2101	0.275131	0.0647878	0.136231	1.15331	0.205785	0.167351	0.284478	523.041	524.092	510.073	519.069	490.996	496.523	466.846	484.788	505.422	459.651	479.727	481.6	407.908	412.492	402.746	407.715	398.967
CCNA_00262		146	ketopantoate reductase panE/ApbA family protein	274921	275793	+	NA	NA	1.13896	0.187715	0.33244	0.491292	1.00018	0.000261398	0.998928	0.999382	1.0545	0.0765569	0.696324	0.798676	1.04441	0.0626856	0.747378	0.857906	-1.09102	-0.125679	0.519916	0.654684	1.05428	0.0762561	0.695328	0.798575	62.4916	42.3723	52.2263	52.3634	48.0288	56.9127	40.3234	48.4216	54.8757	25.4996	34.8523	38.4092	41.2998	38.5158	38.4476	39.4211	39.581
CCNA_00263		147	hypothetical protein	276237	275815	-	NA	NA	1.09417	0.129838	0.416026	0.575041	1.24811	0.319744	0.0442212	0.114978	1.48155	0.56711	0.000385242	0.00166058	1.3568	0.440207	0.00557089	0.0191993	1.60017	0.678227	1.72168e-05	9.45956e-05	1.45286	0.5389	0.000676568	0.00273674	105.89	95.2639	103.347	101.5	94.2441	85.4769	92.2012	90.6407	101.304	86.3286	91.0775	92.9034	121.729	120.469	71.8433	104.681	93.9157
CCNA_00264		148	C4-dicarboxylate transport protein	277637	276384	-	NA	NA	-1.24038	-0.310777	0.00204726	0.00824336	-1.15824	-0.21193	0.0354431	0.096645	-1.32811	-0.40937	5.15954e-05	0.000258623	-1.2267	-0.294788	0.00346393	0.0127358	-1.27765	-0.353493	0.000456852	0.00190398	-1.30555	-0.384655	0.00013784	0.000637888	740.226	822.567	746.806	769.866	514.278	539.297	473.69	509.088	506.807	508.427	452.885	489.373	452.195	388.048	412.886	417.71	422.542
CCNA_00265		149	AMP nucleosidase	278017	279471	+	NA	NA	1.03899	0.0551839	0.609775	0.741741	-1.06757	-0.0943311	0.383124	0.570409	-1.1029	-0.141307	0.191989	0.324105	-1.15069	-0.202497	0.0612961	0.143951	-1.21692	-0.283237	0.00886706	0.0263118	-1.28488	-0.361636	0.000836921	0.0033034	985.454	1149.57	985.464	1040.16	877.508	910.997	872.029	886.845	730.834	753.23	669.52	717.861	698.734	690.845	651.687	680.422	626.01
CCNA_00266		150	3-ketoacyl-CoA thiolase	280837	279599	-	NA	NA	-1.05186	-0.0729423	0.610759	0.74237	-1.16867	-0.224867	0.117939	0.245646	-1.30781	-0.387149	0.00802944	0.0240719	-1.14809	-0.199237	0.166583	0.308167	-1.35558	-0.43891	0.00242852	0.00852306	-1.39805	-0.483416	0.000868683	0.00340706	85.1387	73.9401	72.7553	77.278	56.2849	71.0696	52.5313	59.9619	55.8192	44.8733	44.9233	48.5386	44.4339	36.9991	46.8587	42.7639	43.9648
CCNA_00267		151	NADH pyrophosphatase	281872	280931	-	P1-151-281872	TgrL_015	1.12497	0.169889	0.110202	0.223296	1.24062	0.311061	0.00336545	0.0132362	1.34183	0.424197	7.28433e-05	0.000358594	1.24055	0.310975	0.00344265	0.0126681	1.31241	0.392217	0.000216734	0.000976572	1.19172	0.253046	0.0175592	0.0466936	140.191	110.203	117.735	122.709	115.889	117.238	104.044	112.39	131.592	101.977	101.087	111.552	136.024	104.978	113.154	118.052	107.125
CCNA_R0005		2303	4.5S signal recognition particle RNA	281946	282042	+	P1-2303-281946	TgrL_015	1.45745	0.543444	0.0843774	0.182839	-1.22712	-0.295272	0.356539	0.542717	-1.01229	-0.0176215	0.956306	0.975255	-1.33374	-0.415474	0.197126	0.34835	-1.48555	-0.571002	0.0774233	0.157023	-1.43411	-0.520157	0.107876	0.202804	229.328	51.9286	249.539	176.932	227.328	177.5	214.091	206.306	85.2745	104.008	119.901	103.061	125.754	159.326	81.831	122.304	103.238
CCNA_00268	dnaX	2303	DNA polymerase III subunit gamma/tau	282130	283956	+	P1-2303-281946	TgrL_015	1.17916	0.237757	0.0213934	0.0614973	1.06935	0.0967372	0.350304	0.536612	1.20746	0.271981	0.00894123	0.0262878	1.08262	0.114529	0.269364	0.434765	1.10455	0.143458	0.16614	0.286401	1.12381	0.168393	0.104285	0.197619	137.843	93.0925	119.409	116.782	116.116	109.991	109.092	111.733	102.119	80.1898	90.9409	91.0831	112.439	102.594	86.2716	100.435	89.8071
CCNA_00269		2303	YbaB/EbfC-family DNA-binding protein	284102	284431	+	P1-2303-281946	TgrL_015	1.15357	0.20611	0.0515389	0.123609	1.22699	0.295125	0.00524664	0.019685	1.2697	0.344487	0.00124621	0.00475678	1.29326	0.371011	0.000451476	0.00202957	1.42936	0.515366	1.00807e-06	6.42046e-06	1.39751	0.482857	4.81339e-06	2.82827e-05	401.401	343.914	376.548	373.954	362.74	316.399	376.044	351.728	355.095	327.321	325.69	336.035	381.09	371.494	257.027	336.537	342.141
CCNA_00270	recR	2303	Recombination protein recR	284558	285160	+	P1-2303-281946	TgrL_015	1.05194	0.0730582	0.701609	0.81343	1.08895	0.122943	0.518953	0.695467	1.19097	0.252134	0.188065	0.319307	1.18566	0.24569	0.197259	0.348369	-1.01848	-0.0264197	0.890105	0.9329	1.08144	0.112948	0.554274	0.684829	154.906	82.2284	104.16	113.765	86.4674	112.377	90.7178	96.5206	116.217	67.1058	87.1387	90.1539	100.967	91.9549	95.5296	96.1504	90.8832
CCNA_00271		152	hypothetical protein	285270	285422	+	NA	NA	1.08013	0.111199	0.648851	0.773873	1.10255	0.140842	0.564126	0.733881	1.09703	0.133599	0.593788	0.718521	1.18053	0.239432	0.326689	0.49595	1.32214	0.402873	0.095208	0.185567	1.1025	0.140782	0.567358	0.694754	64.4721	65.8441	47.7341	59.3501	54.6673	40.1902	63.7273	52.8616	47.305	53.7552	44.1164	48.3922	42.3327	42.9978	63.738	49.6895	52.5053
CCNA_00272		152	RmuC family protein	285476	286765	+	NA	NA	-1.30943	-0.388942	0.000246244	0.0012329	-1.24159	-0.312194	0.00321453	0.0127337	-1.19085	-0.251991	0.018634	0.0498309	-1.13763	-0.186035	0.0788702	0.174689	-1.29385	-0.371675	0.000471824	0.00196266	-1.16343	-0.218379	0.0394819	0.0912465	127.731	113.847	115.009	118.862	76.7109	75.8866	69.7921	74.1299	80.2404	64.6063	66.1698	70.3388	72.384	70.1822	75.4205	72.6622	73.4488
CCNA_00273		152	peptide deformylase	286774	287295	+	NA	NA	1.0822	0.113962	0.494928	0.645577	1.27423	0.34962	0.0361831	0.0979948	1.47218	0.557958	0.000834858	0.00335851	1.39345	0.478656	0.00412739	0.014744	1.37704	0.46157	0.00567614	0.0179846	1.31214	0.391918	0.0188835	0.049675	851.328	849.615	852.254	851.066	775.979	755.327	730.167	753.824	754.887	822.875	808.862	795.542	965.745	889.399	849.806	901.65	782.544
CCNA_00274		153	hypothetical protein	287636	287998	+	NA	NA	-1.05792	-0.0812277	0.587915	0.723745	1.11382	0.155517	0.294787	0.475571	1.33208	0.413684	0.00564421	0.0177811	1.45117	0.537218	0.00025012	0.0011939	1.67442	0.743663	3.1998e-07	2.17993e-06	1.46883	0.554671	0.000157805	0.000722686	97.6052	85.6424	87.6629	90.3035	66.7308	74.5346	68.3716	69.879	75.3232	78.2428	67.7984	73.7881	88.024	88.3139	84.343	86.8936	87.0055
CCNA_00275		154	transposase, DDE family	289527	288082	-	NA	NA	1.00845	0.0121351	0.939117	0.963416	1.22323	0.2907	0.0654395	0.155423	1.49894	0.583945	0.000227161	0.00102959	1.82445	0.867459	2.77198e-08	2.26756e-07	1.6742	0.743474	2.00795e-06	1.23078e-05	1.92065	0.941593	1.59807e-09	1.54914e-08	31.2547	32.984	32.2524	32.1637	27.1186	28.5768	24.0819	26.5924	33.2892	22.5995	31.0955	28.9947	36.5053	33.6523	34.3477	34.8351	43.0744
CCNA_00276		155	cupin family protein	290096	289617	-	NA	NA	1.07006	0.0976883	0.652767	0.77686	1.47943	0.56504	0.0075336	0.0265668	1.10455	0.143458	0.519887	0.659188	1.36828	0.452368	0.0344545	0.0890917	1.36306	0.446853	0.0364004	0.0856676	1.61746	0.693729	0.00103436	0.00398617	28.3093	19.3481	15.8673	21.1749	18.5567	19.216	17.675	18.4826	24.1734	20.3329	24.2301	22.9121	16.1922	17.1863	17.9541	17.1109	22.2383
CCNA_00277	dapE	156	succinyl-diaminopimelate desuccinylase DapE	290161	291321	+	NA	NA	1.0551	0.0773796	0.478467	0.632174	-1.00177	-0.00255743	0.981382	0.991517	-1.02499	-0.0356097	0.749724	0.838936	-1.01573	-0.0225187	0.837875	0.914217	-1.18378	-0.243397	0.0282076	0.0700573	-1.07962	-0.110525	0.317673	0.461272	76.6402	63.2482	74.2284	71.3723	58.1015	64.6159	61.4048	61.3741	56.2049	48.0769	51.8768	52.0529	54.4855	46.1405	50.3975	50.3412	50.0464
CCNA_00278		156	glutaminase	291339	292259	+	NA	NA	1.06774	0.0945634	0.610798	0.74237	-1.15096	-0.202837	0.280863	0.460829	-1.02142	-0.0305807	0.872187	0.922715	-1.07834	-0.108815	0.562893	0.71536	-1.14956	-0.201088	0.286238	0.425586	-1.09486	-0.130748	0.488015	0.626898	37.9234	25.893	28.6605	30.8256	27.5984	24.5697	27.9102	26.6928	22.4528	19.2889	16.9126	19.5514	25.7857	17.2338	22.408	21.8092	18.2811
CCNA_00279		156	NAD(P)H-quinone reductase	292311	292901	+	NA	NA	-1.1683	-0.224417	0.274915	0.429172	-1.12128	-0.165153	0.420985	0.609259	-1.15856	-0.212329	0.313122	0.468088	-1.06515	-0.0910602	0.657566	0.793949	-1.26596	-0.340233	0.101727	0.195844	-1.27542	-0.350968	0.0929391	0.180426	26.3986	31.4285	36.0135	31.2802	23.7099	18.3121	23.7827	21.9349	21.3827	18.184	21.9634	20.5101	23.197	18.0223	16.5007	19.24	19.365
CCNA_00280		157	tRNA pseudouridine synthase A	293641	292898	-	NA	NA	-1.12373	-0.168292	0.259064	0.413107	-1.01582	-0.0226437	0.878929	0.936149	-1.19144	-0.252712	0.0958442	0.189493	-1.10565	-0.144899	0.332528	0.501355	-1.37217	-0.456463	0.00248411	0.00869724	-1.17316	-0.2304	0.124753	0.22725	92.8086	87.8019	78.6706	86.427	68.3284	58.8463	61.7817	62.9855	63.6184	64.2635	60.0169	62.6329	51.6527	52.7731	55.1731	53.1996	46.2959
CCNA_00281		157	methionyl-tRNA formyltransferase	294567	293641	-	NA	NA	1.14531	0.195738	0.068649	0.154777	1.15334	0.205816	0.0556858	0.13757	-1.04596	-0.0648272	0.556214	0.690908	1.09325	0.128621	0.234107	0.394002	-1.01584	-0.0226669	0.834551	0.896694	-1.00698	-0.0100416	0.926411	0.9564	117.594	83.3739	113.675	104.881	104.406	92.4687	95.2093	97.3614	92.9479	80.0866	91.0728	88.0358	75.3426	76.9376	60.1834	70.8212	79.0617
CCNA_00282		158	conserved hypothetical lipoprotein	294659	294991	+	NA	NA	-1.08572	-0.118652	0.477987	0.632097	1.22243	0.28975	0.0794027	0.180222	-1.16799	-0.22403	0.190581	0.322347	1.14518	0.195574	0.239076	0.400523	-1.03435	-0.0487235	0.770941	0.849502	1.07696	0.106964	0.521393	0.656741	126.953	98.794	113.419	113.055	88.4002	87.8971	77.5733	84.6235	112.469	95.8296	94.7997	101.033	72.2897	64.5982	74.2342	70.374	96.1657
CCNA_00283		159	2,3,4,5-tetrahydropyridine-2-carboxylate N-succinyltransferase	295969	295109	-	NA	NA	1.17281	0.229964	0.18569	0.327544	1.25936	0.332694	0.0554397	0.137227	1.12015	0.16369	0.347968	0.502431	1.07717	0.107247	0.537686	0.694557	1.11858	0.161665	0.352625	0.497098	1.09624	0.132564	0.44621	0.58919	244.098	180.81	212.665	212.524	208.418	211.398	188.102	202.639	225.097	175.635	186.339	195.69	179.663	179.375	150.139	169.726	159.892
CCNA_00284		159	pyrimidine 5'-nucleotidase family protein	296631	295966	-	NA	NA	1.24472	0.315822	0.00274382	0.0106675	1.18569	0.245727	0.02004	0.0607831	1.03804	0.0538589	0.616041	0.735738	1.04533	0.0639608	0.547529	0.703109	-1.05015	-0.0706001	0.50793	0.644022	1.00771	0.0110851	0.917172	0.950877	194.661	174.898	202.87	190.81	195.883	172.286	213.136	193.768	151.971	168.772	175.411	165.384	146.2	147.541	132.464	142.068	135.987
CCNA_00285		159	acetylglutamate kinase	297542	296628	-	NA	NA	1.14359	0.193568	0.0584081	0.136296	1.13949	0.188387	0.0655646	0.155636	1.00514	0.00739045	0.942854	0.966901	1.00214	0.00308083	0.976048	0.988173	-1.01123	-0.0161119	0.875219	0.92175	-1.05469	-0.0768217	0.4547	0.598067	335.188	348.019	328.963	337.39	318.87	305.641	323.279	315.93	276.349	292.548	278.39	282.429	279.25	253.811	198.781	243.947	225.623
CCNA_00286	lovR	160	two-component receiver domain protein LovR	298193	297735	-	NA	NA	1.16949	0.225878	0.231546	0.382807	1.19836	0.261058	0.166663	0.317388	-1.06284	-0.0879265	0.651541	0.762856	1.08783	0.121456	0.523297	0.682905	1.14671	0.197496	0.297473	0.438292	1.18012	0.238937	0.207896	0.334902	58.7704	67.2159	42.7334	56.2399	60.5837	42.0658	59.8651	54.1715	49.0571	49.2159	51.1297	49.8009	45.8604	36.1728	32.1161	38.0497	41.4768
CCNA_00287	lovK	160	photosensory histidine protein kinase LovK	299318	298212	-	NA	NA	1.23456	0.303992	0.00437959	0.0158769	1.19049	0.251559	0.0186095	0.0570337	1.03976	0.0562446	0.605747	0.728187	-1.02526	-0.0359884	0.739128	0.851675	1.04329	0.0611423	0.570039	0.696094	1.05215	0.0733433	0.496362	0.634841	95.2907	91.2174	94.9083	93.8055	100.676	75.9889	107.296	94.6536	84.7877	76.2771	84.8005	81.9551	71.9655	69.6155	69.4502	70.3438	62.2298
CCNA_00288		161	ABC-type sulfate transport system, periplasmic component	300534	299485	-	NA	NA	1.26479	0.338893	0.00711989	0.0239745	1.42742	0.513412	4.37598e-05	0.000251747	1.22845	0.296842	0.0196395	0.0519547	1.09231	0.127384	0.314777	0.484383	1.18694	0.247248	0.0503532	0.111247	1.14083	0.190086	0.133386	0.239829	105.257	88.4487	103.936	99.2137	101.28	96.1603	109.261	102.234	107.444	107.05	96.4258	103.64	88.826	104.821	66.5247	86.724	69.3809
CCNA_00289		161	hypothetical protein	300797	300549	-	NA	NA	-1.01901	-0.0271688	0.871189	0.925415	-1.19452	-0.256434	0.128757	0.261824	-1.16524	-0.220621	0.197342	0.331111	-1.45153	-0.53757	0.00167544	0.00670126	-1.22292	-0.290334	0.0864432	0.171677	-1.47131	-0.5571	0.00115692	0.00438176	201.311	140.972	236.74	193.008	158.356	153.604	149.003	153.654	123.188	130.8	99.2557	117.748	126.156	125.392	101.099	117.549	80.4347
CCNA_00290		162	autotransporter outer membrane beta-barrel domain-containing protein	304305	301048	-	P1-162-304383,P2-162-304318	TgrL_017	-1.58345	-0.663067	3.71231e-11	5.89815e-10	-1.5025	-0.587369	4.61462e-09	4.45372e-08	-1.59068	-0.669643	2.5189e-11	3.54175e-10	-1.51284	-0.597262	2.55457e-09	2.38698e-08	-1.50297	-0.587818	4.51395e-09	4.00522e-08	-1.39198	-0.477137	1.93144e-06	1.19386e-05	873.242	728.655	851.03	817.642	423.529	437.043	402.385	420.986	402.445	393.708	398.225	398.126	400.747	354.456	350.346	368.517	367.594
CCNA_00291	phoR	163	phosphate regulon sensor protein phoR	304469	305884	+	P1-163-304431	TgrL_017	1.05028	0.0707727	0.572206	0.710172	-1.02169	-0.0309556	0.805309	0.892953	1.01663	0.0237975	0.850905	0.907838	1.00746	0.0107168	0.932062	0.968669	1.09076	0.125339	0.317491	0.46054	1.0675	0.0942352	0.453083	0.596583	109.683	72.0345	89.5969	90.4381	79.8575	80.859	70.3781	77.0315	75.2098	57.9281	60.5752	64.571	71.8131	71.9016	51.8924	65.2024	60.6959
CCNA_00292	pstC	163.1	phosphate transport system permease protein pstC	306029	307462	+	NA	NA	-1.06455	-0.0902427	0.381926	0.54099	-2.44179	-1.28794	5.4248e-34	9.94772e-32	-2.3988	-1.26232	7.23268e-32	1.17893e-29	-2.07331	-1.05194	2.06818e-23	1.82041e-21	-2.02734	-1.01959	3.67772e-22	2.89029e-20	-1.89337	-0.920956	2.11313e-18	1.23998e-16	184.535	137.65	205.683	175.956	130.213	135.503	137.4	134.372	57.3617	51.9244	48.7353	52.6738	50.7372	50.2455	57.567	52.8499	54.9459
CCNA_00293	pstA	163.1	phosphate transport system permease protein pstA	307455	308750	+	NA	NA	1.61235	0.689169	4.85398e-05	0.000275288	-1.94731	-0.961486	1.99616e-08	1.76054e-07	-1.86709	-0.900791	1.65394e-07	1.20513e-06	-1.51648	-0.600731	0.00043975	0.00198496	-1.49983	-0.584797	0.000619445	0.0024965	-1.3932	-0.478402	0.00509231	0.0162165	192.146	172.712	196.752	187.203	246.836	234.482	257.553	246.29	78.362	68.7918	64.5013	70.5517	74.2978	71.5493	71.2215	72.3562	87.0343
CCNA_00294	pstB	163.1	phosphate transport ATP-binding protein pstB	308810	309634	+	NA	NA	2.07827	1.05538	5.82232e-24	8.83588e-22	-1.48187	-0.56742	1.78915e-07	1.39859e-06	-1.61109	-0.688037	6.32318e-10	6.53247e-09	-1.11889	-0.162066	0.131764	0.258764	-1.24271	-0.313486	0.00368584	0.0123733	-1.13845	-0.187067	0.082515	0.164098	149.458	137.279	142.273	143.003	240.291	220.026	267.682	242.666	71.2975	76.696	64.3198	70.7711	69.2178	60.2491	62.6762	64.0477	83.6344
CCNA_00295	phoU	163.1	phosphate transport system protein phoU	309660	310352	+	NA	NA	2.12551	1.08781	4.28812e-13	1.1795e-11	-1.52358	-0.607469	8.30706e-05	0.000458712	-1.43194	-0.517973	0.000895253	0.00356885	-1.19635	-0.25864	0.0917491	0.196936	-1.26147	-0.33511	0.0290806	0.0717398	-1.18563	-0.245656	0.109439	0.205199	122.442	127.767	117.281	122.497	223.362	183.675	232.789	213.275	63.1611	53.1688	61.1371	59.1557	51.8713	59.8211	75.9235	62.5387	66.6941
CCNA_00296	phoB	163.1	phosphate regulon response regulator PhoB	310374	311066	+	NA	NA	2.47493	1.30739	3.6979e-17	2.32492e-15	-1.35073	-0.433745	0.00765222	0.0268443	-1.32828	-0.409556	0.0134236	0.0374855	-1.16186	-0.216438	0.180947	0.327864	-1.03576	-0.0506879	0.75226	0.837783	1.01134	0.0162698	0.919295	0.951733	62.8914	63.4859	54.6507	60.3427	133.39	107.188	126.992	122.524	37.6314	30.6987	30.5685	32.9662	29.5962	37.2187	31.7439	32.8529	35.5702
CCNA_00297		164	two-component response regulator	311896	311039	-	NA	NA	2.14514	1.10107	3.73052e-11	5.90576e-10	-1.14032	-0.189436	0.283523	0.464034	-1.03076	-0.0437024	0.80762	0.878699	-1.05321	-0.0747981	0.671522	0.804397	1.0219	0.0312481	0.858189	0.911979	1.12172	0.165715	0.34152	0.487364	27.6861	19.7219	24.0769	23.8283	43.0447	40.134	40.8807	41.3532	19.0134	12.0141	14.6445	15.224	19.1237	16.0651	12.9518	16.0469	16.2888
CCNA_00298		164	conserved hypothetical protein	312666	311893	-	NA	NA	1.34285	0.425299	0.17629	0.314748	-1.02392	-0.0340977	0.915802	0.956368	-1.29909	-0.3775	0.266129	0.413763	1.15045	0.202195	0.52734	0.685872	1.00641	0.00921296	0.977232	0.986874	1.20877	0.273543	0.391589	0.537546	6.50228	8.94829	7.27906	7.57655	6.31539	8.89793	10.3068	8.50672	4.45285	5.52554	6.43988	5.47276	5.29979	4.04742	2.93009	4.09243	6.54016
CCNA_00299		165	phosphoribosylamine--glycine ligase	312678	313961	+	NA	NA	1.10532	0.144466	0.171984	0.30894	1.06283	0.0879081	0.406809	0.594412	1.01618	0.0231617	0.8293	0.893977	-1.02579	-0.0367351	0.73028	0.845335	-1.1402	-0.189292	0.0766667	0.156064	-1.13454	-0.182114	0.0890818	0.174167	113.355	82.0756	106.121	100.517	86.9674	96.5467	87.1793	90.2311	87.1469	74.4736	72.3829	78.0011	79.8683	66.6065	73.3001	73.2583	69.9353
CCNA_00300		166	glyoxalase superfamily protein	314385	313978	-	NA	NA	1.11859	0.161686	0.306688	0.465426	-1.39402	-0.479255	0.00295988	0.011778	-1.25238	-0.324667	0.0462584	0.105812	-1.32915	-0.410501	0.0109789	0.0348869	-1.25337	-0.325814	0.0426902	0.0970953	-1.25754	-0.330605	0.0402156	0.092546	137.908	112.848	149.851	133.536	130.19	110.322	124.144	121.552	63.6365	77.1388	68.7197	69.8317	82.0196	78.5734	67.2585	75.9505	59.6079
CCNA_00301		167	phosphotransferase family protein	314615	315697	+	NA	NA	1.01449	0.0207551	0.905861	0.94449	-1.04708	-0.0663716	0.706935	0.832627	-1.1394	-0.188269	0.300841	0.454983	-1.08636	-0.119507	0.501793	0.663579	-1.07395	-0.102931	0.561852	0.689545	1.02098	0.0299494	0.865504	0.921126	20.0753	20.857	23.4099	21.4474	21.4641	16.3522	15.3168	17.7111	15.1693	13.6696	16.2045	15.0145	12.9578	14.6559	13.1927	13.6021	14.3272
CCNA_00302		167	imidazolonepropionase-related amidohydrolase	315702	316991	+	NA	NA	-1.21741	-0.283814	0.00882999	0.0288928	-1.13561	-0.183467	0.0897332	0.198642	-1.18916	-0.249941	0.0232441	0.0599984	-1.07943	-0.110265	0.308136	0.475827	-1.11232	-0.153575	0.155951	0.272034	1.00659	0.00948068	0.929984	0.958088	82.9431	84.6224	77.4815	81.6824	53.0492	56.7243	55.4607	55.0781	54.592	51.175	53.0485	52.9385	50.878	47.6785	51.8626	50.1397	54.3402
CCNA_00303	lpxK	168	tetraacyldisaccharide-1-P 4'-kinase	318034	317027	-	NA	NA	1.04994	0.0703051	0.717873	0.825113	-1.25937	-0.332704	0.0914238	0.201178	-1.0694	-0.0967963	0.625689	0.743498	-1.19037	-0.25141	0.202304	0.354576	-1.11261	-0.153951	0.433018	0.577489	-1.21277	-0.278301	0.15905	0.273967	46.2336	23.502	33.2251	34.3202	29.5269	30.8675	26.7575	29.0507	23.5922	16.8625	18.8525	19.7691	25.0594	26.6238	15.7492	22.4775	18.5592
CCNA_00304		168	3-deoxy-D-manno-octulosonic-acid transferase	319308	318031	-	NA	NA	1.20028	0.263368	0.31928	0.478594	-1.14332	-0.193225	0.467703	0.64994	1.05692	0.0798677	0.764689	0.850492	-1.06975	-0.0972792	0.714639	0.83403	1.00137	0.00196877	0.994085	0.997485	-1.24808	-0.319709	0.231446	0.362535	48.8312	19.8916	24.6546	31.1258	32.0434	33.0069	24.9687	30.0064	29.2153	13.3858	16.6572	19.7528	26.5225	24.6759	18.4554	23.218	19.5464
CCNA_00305	czcD	168	cobalt-zinc-cadmium resistance protein czcD	320303	319278	-	NA	NA	-1.06547	-0.0914952	0.396297	0.5551	-1.07796	-0.1083	0.31605	0.499439	-1.1241	-0.168765	0.12479	0.231999	-1.07407	-0.103081	0.341317	0.511453	-1.10134	-0.139261	0.19869	0.327984	-1.05477	-0.0769236	0.477794	0.618645	100.459	108.391	92.944	100.598	84.0623	73.2379	75.1616	77.4873	68.3031	65.3048	72.4675	68.6918	63.2329	67.1729	64.1021	64.836	67.6789
CCNA_00306		168	lysophospholipid acyltransferase	321048	320335	-	NA	NA	1.03893	0.0550936	0.738735	0.841837	-1.23964	-0.309923	0.0633517	0.15194	-1.21773	-0.284196	0.0930059	0.18547	-1.30926	-0.388752	0.0205399	0.0583955	-1.19269	-0.254215	0.127846	0.235026	-1.30861	-0.38804	0.0209263	0.0540474	84.3024	58.3117	82.1222	74.9121	62.3755	60.8021	66.1511	63.1095	55.3501	40.5468	36.6505	44.1825	44.9029	47.8241	38.1158	43.6143	37.7606
CCNA_00307		168	phospholipid-lipopolysaccharide ABC transporter	322868	321045	-	NA	NA	-1.03646	-0.0516711	0.619807	0.750006	-1.17753	-0.235765	0.0241496	0.0707134	-1.18412	-0.243817	0.0210159	0.0550214	-1.20484	-0.268839	0.0103383	0.0331623	-1.29829	-0.376608	0.000335877	0.00144073	-1.28321	-0.359756	0.000622518	0.00254147	115.61	90.8724	111.998	106.16	85.6967	87.1123	77.0592	83.2894	68.2122	63.5479	65.6421	65.8007	71.3145	61.6006	59.1839	64.033	60.5732
CCNA_00308	ctpA	169	protein tyrosine phosphatase CtpA	323024	323689	+	NA	NA	1.00732	0.0105201	0.920605	0.951708	1.02449	0.034905	0.740888	0.853573	-1.10526	-0.144386	0.178511	0.306288	-1.0364	-0.0515796	0.626554	0.768524	-1.0455	-0.064191	0.544646	0.674258	-1.11678	-0.159348	0.134247	0.241054	222.923	217.087	193.784	211.265	183.651	172.286	166.745	174.227	173.878	151.648	152.179	159.235	140.689	132.803	141.998	138.497	137.309
CCNA_R0102		2434	small non-coding RNA	323778	323716	-	NA	NA	1.23031	0.299026	0.673971	0.793512	2.36078	1.23926	0.0632141	0.151776	-1.03381	-0.0479744	0.950033	0.972336	1.76973	0.823533	0.231619	0.391457	1.61837	0.694541	0.316354	0.459193	1.63525	0.709508	0.308109	0.451094	9.58622	8.74492	11.5926	9.97457	18.9662	5.85629	4.0199	9.61413	16.4119	12.1845	23.0762	17.2242	8.56733	1.65751	14.3993	8.20804	8.73375
CCNA_00309		170	conserved hypothetical protein	324045	323812	-	NA	NA	1.83916	0.879049	6.80585e-05	0.000374875	1.55011	0.632369	0.00418298	0.0161202	1.74263	0.80127	0.00028692	0.0012742	1.58972	0.66877	0.00245705	0.00939485	1.8612	0.896237	4.8991e-05	0.000248112	1.57266	0.653204	0.0030984	0.0103933	1119.25	936.043	1449.52	1168.27	1827.12	1568.81	1862.07	1752.67	1257.34	1381.54	1335.32	1324.73	2042.71	1780.11	627.061	1483.29	1176.64
CCNA_00310		170	3'-phosphoadenosine-5'-phosphosulfate (PAPS) 3'-phosphatase family protein	324845	324066	-	NA	NA	1.02353	0.0335573	0.83805	0.906875	-1.22095	-0.288	0.081526	0.183809	-1.139	-0.187767	0.260093	0.406777	-1.13594	-0.183883	0.265942	0.432205	-1.28108	-0.35736	0.0311851	0.0758681	-1.24999	-0.321922	0.052429	0.115255	105.817	85.8684	84.5366	92.0741	81.1899	76.312	72.8917	76.7979	66.279	45.9731	53.6523	55.3015	65.461	63.8589	43.3225	57.5474	61.6536
CCNA_00311		170	Zn-dependent protease family protein	326173	324842	-	NA	NA	-1.06492	-0.0907415	0.38501	0.543791	-1.06742	-0.0941283	0.367808	0.554739	-1.08741	-0.1209	0.252325	0.398307	-1.06549	-0.0915222	0.382066	0.552279	-1.21584	-0.281948	0.00728643	0.0222691	-1.21079	-0.275954	0.00872029	0.0257225	143.804	135.724	131.826	137.118	108.217	111.256	96.3962	105.29	112.9	83.4804	87.2376	94.5393	89.7138	83.8052	99.9437	91.1542	86.7474
CCNA_00312		170	MAPEG family transmembrane protein	326630	326229	-	NA	NA	1.33163	0.413194	0.021914	0.0626662	1.25302	0.325405	0.0719215	0.166709	1.12109	0.1649	0.370657	0.524521	1.24377	0.314722	0.082625	0.181092	1.30649	0.385695	0.0329349	0.0792489	1.16595	0.221507	0.223619	0.353755	107.917	58.7346	84.868	83.8397	97.8162	86.8829	85.678	90.1257	79.7327	69.2881	79.3031	76.108	87.0031	71.6936	37.7981	65.4983	76.9222
CCNA_00313		171	peptidase, M14 family	328544	326715	-	NA	NA	-1.34553	-0.42817	0.0136429	0.0420015	-1.22416	-0.291797	0.0925352	0.20251	-1.28216	-0.35858	0.0395334	0.0933905	-1.08511	-0.117847	0.49668	0.658859	-1.12345	-0.167936	0.332802	0.476109	-1.08247	-0.114333	0.509694	0.647004	122.106	129.239	114.938	122.094	77.4618	72.6468	73.07	74.3929	72.5713	74.4854	72.9739	73.3435	69.4291	64.1947	73.7374	69.1204	76.731
CCNA_00314		171	hypothetical protein	329198	328587	-	NA	NA	-1.43923	-0.525301	0.00501957	0.0177867	-1.15046	-0.202211	0.276451	0.455848	-1.30746	-0.386764	0.0408221	0.0957666	-1.1027	-0.141047	0.448114	0.612278	-1.31735	-0.397641	0.0334989	0.0803863	-1.24626	-0.317602	0.0893619	0.174637	87.4978	86.9348	74.3289	82.9205	44.3728	58.4768	38.6916	47.1804	53.312	53.7552	51.7519	52.9397	45.684	33.4428	60.0323	46.3864	50.887
CCNA_00315		171	3-polyprenyl-4-hydroxybenzoate decarboxylase	330753	329224	-	NA	NA	-1.1669	-0.222681	0.131146	0.253146	-1.19223	-0.253667	0.0856404	0.191031	-1.26673	-0.341113	0.0215034	0.0562308	-1.26516	-0.339323	0.0216911	0.0612241	-1.25125	-0.323366	0.0286242	0.0708199	-1.23316	-0.30236	0.0407897	0.0935951	162.496	159.055	152.817	158.123	112.955	111.327	108.585	110.956	100.617	97.5479	94.2733	97.4794	91.368	86.0639	95.6071	91.013	86.8135
CCNA_00316		171	glutamate 5-kinase	331910	330777	-	NA	NA	-1.20364	-0.2674	0.0813015	0.178102	-1.21842	-0.285008	0.063425	0.152033	-1.26129	-0.334899	0.0311588	0.0765661	-1.31207	-0.391843	0.0110684	0.0351204	-1.36873	-0.452838	0.00334928	0.0114	-1.45972	-0.54569	0.000430196	0.00182398	90.8916	71.5557	70.3835	77.6103	55.5576	52.5982	49.3555	52.5037	52.6803	39.9382	47.2514	46.6233	42.7414	48.6204	40.598	43.9866	40.3693
CCNA_00317	cgtA	171	GTP-binding protein CgtA	332971	331907	-	NA	NA	-1.06983	-0.0973864	0.575682	0.712881	-1.095	-0.130928	0.451924	0.63564	-1.13765	-0.186059	0.286834	0.440459	-1.12641	-0.171729	0.324218	0.494073	-1.27869	-0.354665	0.0419656	0.0958435	-1.14038	-0.189515	0.276796	0.41747	214.542	181.87	235.509	210.64	166.864	150.004	164.556	160.474	141.204	144.773	136.117	140.698	134.809	131.093	133.305	133.069	125.545
CCNA_00318		172	hypothetical protein	333179	334138	+	NA	NA	-1.19211	-0.253517	0.0235823	0.0663593	-1.35343	-0.436625	0.000100579	0.000544463	-1.29274	-0.370437	0.00103417	0.00402778	-1.31004	-0.389615	0.000523589	0.00232056	-1.31594	-0.396094	0.000420226	0.0017673	-1.33203	-0.413623	0.000234053	0.00103733	266.527	363.762	302.566	310.952	200.05	234.05	210.122	214.741	165.624	172.03	171.557	169.737	172.605	178.172	171.982	174.253	164.495
CCNA_00319		173	acetyltransferase, GNAT family	334757	334224	-	NA	NA	1.27997	0.356108	0.00541157	0.018962	1.30596	0.385115	0.0026291	0.010625	1.05393	0.075784	0.561041	0.692995	1.18346	0.24301	0.0588986	0.139362	-1.10413	-0.142907	0.2709	0.408718	-1.04011	-0.056739	0.661837	0.772816	196.598	144.881	154.741	165.407	166.598	203.819	146.072	172.163	182.222	151.143	140.597	157.987	131.196	121.045	122.313	124.851	143.224
CCNA_00320		174	LSU ribosomal protein L27P	335209	334940	-	NA	NA	1.57746	0.657603	8.42949e-06	5.35328e-05	1.24363	0.31456	0.0331804	0.091324	1.31099	0.390657	0.00819276	0.0244616	-1.01689	-0.0241688	0.870068	0.935216	1.05138	0.0722788	0.624667	0.739022	-1.16247	-0.217187	0.141712	0.251177	5395.5	4154.13	6495.71	5348.45	6741.97	6724.84	7135.67	6867.49	4743.84	5042.36	4794.09	4860.1	4978.42	4542.41	5479.05	4999.96	3175.83
CCNA_00321		174	LSU ribosomal protein L21P	335755	335240	-	NA	NA	1.07585	0.105482	0.469882	0.624759	1.27907	0.355092	0.0149685	0.0475299	1.07257	0.101073	0.48883	0.631633	1.02642	0.0376226	0.796622	0.88983	-1.17192	-0.228872	0.117	0.218555	-1.13202	-0.178896	0.220499	0.350158	4173.3	4487.67	4126.82	4262.6	3541.67	4190.45	3534.27	3755.46	3946.56	4122.05	3953.89	4007.5	3103.51	3008.04	3713.45	3275	2812.55
CCNA_00322		175	hypothetical protein	335959	336588	+	NA	NA	-1.67563	-0.744702	2.63235e-09	2.97051e-08	-1.3211	-0.401736	0.00123582	0.00542798	-1.55504	-0.636954	4.44113e-07	3.035e-06	-1.39032	-0.475413	0.000138082	0.000687443	-1.69978	-0.765345	1.0399e-09	1.05695e-08	-1.62748	-0.702638	2.10928e-08	1.68475e-07	313.949	253.728	296.604	288.094	139.488	156.753	124.014	140.085	152.813	165.71	159.226	159.25	117.201	130.778	153.352	133.777	144.282
CCNA_00323		175	CobW-family GTP binding protein ZrpX	336631	337728	+	NA	NA	-1.10764	-0.147488	0.396617	0.5551	1.08407	0.116458	0.503033	0.681603	1.11245	0.153745	0.377163	0.530928	1.15194	0.20406	0.240599	0.402013	1.14634	0.197032	0.257162	0.394621	1.14957	0.201097	0.24754	0.381985	412.889	459.037	449.26	440.395	331.513	311.039	335.365	325.973	330.735	353.551	368.558	350.948	345.179	332.1	381.08	352.786	328.833
CCNA_00324		176	ExbD-family protein	338390	337932	-	NA	NA	1.1975	0.26003	0.0363284	0.0946604	1.34135	0.423687	0.000646552	0.0030079	1.22764	0.295886	0.0173122	0.046858	1.24504	0.316187	0.0109261	0.0347691	1.39459	0.479843	0.000111831	0.00053265	1.30407	0.383021	0.00204822	0.00724614	2763.97	3040.83	2919.28	2908.03	2982.8	2883.51	2703.03	2856.45	2834.3	2818.21	2954.21	2868.91	2716.58	2671.78	2337.06	2575.14	2337.08
CCNA_00326		177	vegetatible incompatibility protein HET-E-1	338634	339665	+	NA	NA	1.28348	0.360059	0.00889179	0.0290734	1.08908	0.123115	0.372654	0.559486	1.01852	0.0264752	0.849338	0.906826	1.00993	0.0142499	0.918061	0.960625	-1.02541	-0.0361954	0.793926	0.866402	-1.02764	-0.0393296	0.776782	0.859165	141.815	88.8474	130.416	120.36	128.518	118.811	128.099	125.143	103.752	91.4902	91.064	95.4352	103.764	97.4415	59.554	86.9199	84.8799
CCNA_R0103		2435	small non-coding RNA	339708	339810	+	NA	NA	1.27082	0.345754	0.503612	0.652841	1.15526	0.208212	0.690989	0.826145	1.5152	0.599504	0.251313	0.397709	1.76044	0.815932	0.106157	0.218446	1.81484	0.859845	0.0871556	0.173014	1.06402	0.0895266	0.867119	0.92223	18.5675	6.87708	16.2071	13.8839	8.43686	11.94	22.129	14.1686	14.4999	7.45267	12.0982	11.3503	23.0569	13.1796	2.20183	12.8128	14.9576
CCNA_00327		178	FMN-binding nitroreductase family enzyme	340490	339828	-	NA	NA	1.08205	0.113768	0.513814	0.661972	-1.06727	-0.0939282	0.592886	0.753913	-1.09214	-0.127163	0.477493	0.620445	-1.37752	-0.462073	0.009917	0.0320211	-1.20894	-0.273743	0.122776	0.227415	-1.63848	-0.712361	9.0382e-05	0.000434248	52.529	53.5379	44.0623	50.0431	44.564	50.2687	38.5802	44.4709	40.8937	31.7569	31.3252	34.6586	39.7276	34.0203	22.9183	32.2221	23.7353
CCNA_00328	mtgA	179	monofunctional biosynthetic peptidoglycan transglycosylase MtgA	340575	341264	+	NA	NA	1.40532	0.490896	0.00798686	0.0265685	1.04902	0.0690375	0.712007	0.835611	1.30994	0.389498	0.0378781	0.0900602	1.10952	0.149932	0.422857	0.590042	1.43373	0.519775	0.00503105	0.0162329	1.27565	0.351234	0.0593607	0.126757	55.1416	52.9258	50.0497	52.7057	63.6005	60.5999	57.6245	60.6083	37.7951	37.825	45.9017	40.5072	53.3484	66.1348	26.9517	48.8116	37.6387
CCNA_00329		179	ribosomal-protein-alanine acetyltransferase	341277	341825	+	NA	NA	1.08115	0.112561	0.535706	0.679828	1.1834	0.242938	0.178663	0.334594	1.13514	0.182864	0.325521	0.480583	1.36502	0.448925	0.0123632	0.038507	1.24294	0.313756	0.0821795	0.164996	1.328	0.40926	0.023161	0.0587841	32.4517	22.2207	31.547	28.7398	26.711	23.5212	24.6796	24.9706	27.6223	21.1731	24.9677	24.5877	25.5615	23.3954	19.0023	22.6531	25.8576
CCNA_00330	mopB	180	molybdenum-pterin binding protein mopB	342602	341832	-	NA	NA	1.07445	0.103598	0.668429	0.790159	1.01979	0.0282744	0.90751	0.953093	1.11995	0.163429	0.508607	0.649558	1.11366	0.155311	0.5225	0.682905	1.26839	0.342994	0.152855	0.268656	1.12455	0.169347	0.486183	0.625848	16.1884	13.1684	9.06657	12.8078	12.1164	11.6442	10.0185	11.2597	12.0695	7.82275	9.02398	9.63874	10.5008	8.93896	12.6484	10.6961	10.5621
CCNA_00331		181	molybdate-binding protein	342674	343432	+	NA	NA	-1.35019	-0.433167	0.0365391	0.0949844	1.00247	0.00355351	0.986011	0.993215	1.21393	0.279681	0.170263	0.295476	1.31672	0.396944	0.0471946	0.11636	1.20675	0.27113	0.176923	0.300517	1.29061	0.368048	0.0664725	0.138319	31.4299	18.354	22.956	24.2467	14.0253	17.9855	11.5115	14.5075	17.1039	17.6266	18.0597	17.5967	22.187	19.9491	20.916	21.0174	21.4581
CCNA_00332		181	molybdenum transport system permease protein modB	343435	344109	+	NA	NA	-1.18432	-0.244053	0.196863	0.34085	1.14812	0.199276	0.28043	0.460341	1.12749	0.173117	0.359922	0.513458	1.17944	0.238104	0.19842	0.349536	1.22267	0.29004	0.115617	0.216248	1.28187	0.358253	0.0519584	0.114449	28.4817	25.5352	25.04	26.3523	18.8283	13.3003	22.5115	18.2133	28.2529	18.6829	19.9994	22.3117	23.8286	20.5753	19.487	21.297	22.8242
CCNA_00333		182	LytTr DNA-binding domain protein	344957	344130	-	NA	NA	1.08405	0.116425	0.533299	0.678083	1.22399	0.291597	0.116932	0.244357	1.32196	0.402673	0.0321938	0.0787575	1.36684	0.450847	0.0151431	0.0455535	1.20753	0.272057	0.144594	0.258367	1.30898	0.388441	0.0369458	0.0866267	41.575	23.3832	34.5257	33.1613	31.3542	29.7058	25.9983	29.0194	35.3808	24.6339	28.4691	29.4946	37.5472	28.6281	26.8422	31.0058	32.4288
CCNA_00334		183	conserved hypothetical membrane protein	345020	345580	+	NA	NA	1.0064	0.00920267	0.958352	0.971822	1.0201	0.0287039	0.870697	0.931664	-1.02004	-0.0286225	0.874804	0.924751	1.00017	0.000243885	0.998905	0.999399	1.13873	0.187427	0.28498	0.424145	-1.06559	-0.0916546	0.609115	0.73044	34.09	30.163	34.5917	32.9483	29.4313	27.6216	23.7002	26.9177	25.8027	23.2614	24.6188	24.561	25.0148	26.6177	13.7448	21.7924	21.1852
CCNA_00335		183	conserved hypothetical protein	345618	346055	+	NA	NA	1.76749	0.821701	0.0366124	0.0951187	1.69208	0.7588	0.0549221	0.136176	1.40596	0.491554	0.234631	0.377141	1.70829	0.772551	0.0517941	0.125798	1.46484	0.550747	0.170898	0.292768	1.69326	0.759801	0.0565425	0.122342	5.74517	2.69535	7.38431	5.27494	4.46403	9.54656	8.38398	7.46485	6.29499	7.01027	5.69003	6.33177	5.91498	4.52978	5.17783	5.20753	7.53735
CCNA_00336		183	lignostilbene-alpha,beta-dioxygenase	346066	347517	+	NA	NA	-1.43117	-0.517198	0.125628	0.245402	1.04694	0.0661811	0.83823	0.91381	1.01657	0.0237068	0.943382	0.967115	-1.06357	-0.0889163	0.787372	0.886247	1.04868	0.0685757	0.833052	0.89574	1.18723	0.2476	0.443461	0.587146	4.92185	3.14384	2.58677	3.55082	2.24431	2.20216	1.56976	2.00541	3.87693	1.73705	2.57462	2.72953	2.23034	2.94859	2.65524	2.61139	2.50103
CCNA_00337		183	TetR-family transcriptional regulator	347595	348305	+	NA	NA	1.11403	0.155788	0.326387	0.484461	1.0759	0.105544	0.506958	0.684813	-1.00599	-0.00861759	0.957502	0.975255	-1.18404	-0.243715	0.130481	0.256589	1.00683	0.00982306	0.950966	0.970594	-1.02689	-0.0382881	0.8112	0.884963	73.8989	67.6348	73.5175	71.6837	74.097	61.9235	59.4844	65.1683	55.0989	56.7583	57.5446	56.4673	59.364	56.3974	33.811	49.8575	36.9913
CCNA_R0200			antisense sRNA				NA	NA	#N/A	#N/A	#N/A	#N/A	#N/A	#N/A	#N/A	#N/A	#N/A	#N/A	#N/A	#N/A	#N/A	#N/A	#N/A	#N/A	#N/A	#N/A	#N/A	#N/A	#N/A	#N/A	#N/A	#N/A	0	0	0	0	0	0	0	0	0	0	0	0	0	0	0	0	0
CCNA_00338		183	TonB-dependent receptor	348479	350719	+	NA	NA	1.78566	0.836459	8.12586e-16	3.97355e-14	1.27718	0.352964	0.00074534	0.00342048	1.01084	0.0155496	0.883925	0.931582	-1.14623	-0.196894	0.0635587	0.147845	-1.19563	-0.257766	0.0152325	0.0413815	-1.30202	-0.380747	0.000363375	0.00156173	66.4298	66.0259	64.6205	65.6921	107.267	91.2076	89.7859	96.087	64.4394	61.3141	59.2198	61.6578	45.8094	45.7114	52.6239	48.0482	36.0434
CCNA_00339		183.1	transporter, major facilitator superfamily	350788	352104	+	NA	NA	1.35968	0.443267	0.00156876	0.00651947	1.192	0.253382	0.073152	0.168556	1.10674	0.14632	0.312657	0.467869	1.0314	0.0446012	0.755727	0.863885	1.04249	0.060029	0.674713	0.779578	1.02074	0.0296125	0.836778	0.901067	29.9597	26.5933	25.4297	27.3276	31.5894	28.8546	30.7674	30.4038	28.7863	22.0654	21.2102	24.0206	21.7208	22.9937	20.6641	21.7929	20.8894
CCNA_00340		184	succinyl-CoA synthetase beta chain	352434	353633	+	P1-184-352401	TgrL_018	1.12934	0.175482	0.201463	0.346479	1.24647	0.317843	0.020669	0.0621339	1.12759	0.173249	0.207572	0.34343	1.20161	0.264965	0.0537675	0.129519	1.16671	0.222448	0.105407	0.201694	1.18153	0.24066	0.0798327	0.160358	1133.3	1273.3	1222.09	1209.56	1148.25	1044.94	1166.76	1119.98	1077.51	1132.98	1116.57	1109.02	996.093	929.803	1017.34	981.078	966.014
CCNA_00341	sucD	184	succinyl-CoA synthetase alpha chain	353634	354518	+	P1-184-352401	TgrL_018	-1.07083	-0.0987356	0.473873	0.628546	1.12265	0.166907	0.22586	0.395076	-1.04591	-0.0647546	0.638851	0.75273	1.06487	0.0906722	0.510685	0.671248	-1.01524	-0.0218142	0.874277	0.921425	1.04672	0.0658807	0.632736	0.750018	1442.27	1410.63	1507.11	1453.34	1117.42	1096	1115.75	1109.72	1258.79	1242.08	1094.4	1198.42	965.558	885.887	1131.64	994.361	1043.38
CCNA_00342	sucA	184	2-oxoglutarate dehydrogenase E1 component	354697	357660	+	P1-184-352401	TgrL_018	-1.11955	-0.162923	0.188176	0.330371	1.02287	0.032621	0.792127	0.883913	-1.00686	-0.00986072	0.93655	0.964605	1.03348	0.0475069	0.701143	0.825389	-1.00099	-0.00142449	0.990819	0.996024	-1.00613	-0.00882376	0.943181	0.966458	650.219	674.749	606.885	643.951	472.686	485.829	454.302	470.939	512.945	465.392	474.897	484.411	448.437	442.319	486.861	459.206	453.918
CCNA_00343	sucB	184	dihydrolipoamide succinyltransferase	357720	358928	+	P1-184-352401	TgrL_018	-1.22066	-0.28766	0.00440642	0.0159479	-1.11644	-0.158911	0.115519	0.242096	-1.11177	-0.152854	0.131111	0.241028	-1.09329	-0.128677	0.202658	0.354914	-1.04096	-0.0579157	0.566171	0.693039	-1.05363	-0.075371	0.455484	0.598563	599.936	663.811	658.792	640.846	436.206	410.347	444.504	430.352	397.104	426.307	442.257	421.889	401.793	416.743	427.316	415.284	396.127
CCNA_00344		185	conserved hypothetical protein	358988	359335	+	NA	NA	-1.34928	-0.432189	0.00642521	0.0220057	-1.34854	-0.431395	0.00656498	0.0235857	-1.63209	-0.706725	1.38821e-05	7.71402e-05	-1.26126	-0.334863	0.0348458	0.0897872	-1.40522	-0.490795	0.00206057	0.0073728	-1.36887	-0.452986	0.00449001	0.0145405	184.535	221.186	177.486	194.402	129.538	119.095	106.978	118.537	115.214	103.989	100.561	106.588	87.4754	87.3195	84.72	86.5049	104.986
CCNA_00345		186	alpha/beta family hydrolase	360176	359343	-	NA	NA	-1.31707	-0.397336	0.0123582	0.0384915	-1.10353	-0.142121	0.36799	0.554739	-1.15619	-0.209378	0.191099	0.32285	-1.06344	-0.0887346	0.574441	0.725635	-1.09337	-0.12878	0.415238	0.560467	1.03205	0.0455067	0.772838	0.855663	68.6725	77.9494	83.6917	76.7712	52.4889	44.2382	46.6121	47.7797	51.2431	51.8061	50.5519	51.2004	46.2081	43.3219	57.9209	49.1503	51.0642
CCNA_00346		187	dihydrolipoamide dehydrogenase	360419	361819	+	NA	NA	1.07686	0.106826	0.28957	0.446218	1.14185	0.191376	0.0577295	0.141779	1.0309	0.0439041	0.66429	0.773424	1.06725	0.0939024	0.352171	0.522205	1.06071	0.0850252	0.399508	0.544851	1.07598	0.105646	0.295276	0.43637	556.299	503.966	550.337	536.867	484.895	486.837	444.957	472.23	433.13	463.299	450.209	448.879	419.311	393.097	379.762	397.39	380.721
CCNA_00347		188	hypothetical protein	361909	362088	+	NA	NA	2.78667	1.47854	0.00130636	0.00553346	1.67113	0.74082	0.110924	0.234814	1.74403	0.802426	0.086581	0.175379	1.1562	0.209392	0.656608	0.793606	1.29897	0.37737	0.420751	0.565239	1.16518	0.220557	0.639784	0.754674	49.2093	7.43319	41.7333	32.7919	63.3644	66.9569	87.2319	72.5177	42.124	38.3812	36.922	39.1424	62.9699	49.311	7.55963	39.9468	22.0091
CCNA_R0104		2437	small non-coding RNA	362212	362113	-	NA	NA	-1.40044	-0.485882	0.651528	0.77581	-1.10441	-0.143272	0.889586	0.9443	-1.1613	-0.215745	0.842656	0.902758	-1.65237	-0.724535	0.524321	0.682905	-2.41831	-1.274	0.306779	0.448384	-3.99392	-1.9978	0.178447	0.298271	3.01966	1.57409	4.17333	2.92236	2.17249	0	2.53254	1.56834	2.29767	2.19321	1.03843	1.84311	0	4.17693	0	1.39231	0
CCNA_00348		189	methyl-accepting chemotaxis protein	364221	362218	-	NA	NA	1.01344	0.0192661	0.850261	0.914113	1.05199	0.073117	0.4736	0.654604	1.02788	0.0396742	0.698885	0.801196	1.09713	0.133737	0.190061	0.33961	1.04921	0.0693008	0.497266	0.635075	1.03678	0.0521092	0.610046	0.731158	180.768	184.193	181.281	182.081	154.59	157.594	141.223	151.136	143.433	140.687	138.198	140.773	127.448	140.169	137.839	135.152	129.979
CCNA_00349		190	integrase/recombinase, XerC-CodV family	365309	364395	-	NA	NA	1.33692	0.418915	0.00910095	0.0296252	1.49087	0.576154	0.000312077	0.00155192	1.47901	0.564628	0.000518736	0.00218465	1.41115	0.49687	0.0020146	0.00784622	1.43188	0.517908	0.00125676	0.0047233	1.42643	0.512413	0.00146285	0.00538294	27.7215	26.4068	28.7344	27.6209	31.8157	27.419	31.2762	30.1703	36.1601	26.3665	28.3724	30.2997	32.6794	28.0745	27.2642	29.3394	31.7508
CCNA_00350		190	conserved hypothetical protein	365986	365306	-	NA	NA	1.63385	0.708272	0.0257091	0.0716111	1.41607	0.501895	0.114378	0.240275	1.87502	0.906909	0.00434622	0.0142425	1.20138	0.264697	0.405959	0.574293	1.96981	0.978054	0.00205256	0.00735203	1.13147	0.178193	0.576184	0.703213	110.41	48.309	52.856	70.5252	102.244	122.802	53.5515	92.8658	112.522	46.3763	59.0122	72.6368	119.044	116.844	47.2893	94.3924	64.4759
CCNA_00351		191	primosomal protein N'	366112	368271	+	NA	NA	1.22948	0.298052	0.150397	0.279046	1.1117	0.152762	0.462392	0.645208	1.27868	0.354658	0.0894915	0.179817	1.10053	0.138204	0.50698	0.66843	1.18484	0.244689	0.2389	0.37465	-1.02143	-0.030584	0.88375	0.932706	25.956	13.9919	18.1617	19.3699	21.5238	20.8386	15.418	19.2601	22.4449	10.6107	14.0861	15.7139	20.94	18.129	13.6493	17.5728	15.1312
CCNA_00352		192	integral membrane protein	369155	368358	-	NA	NA	-1.27943	-0.355496	0.0130176	0.0402604	-1.25314	-0.325546	0.0229611	0.0677744	-1.49971	-0.58468	4.53933e-05	0.000230955	-1.36538	-0.449302	0.00170439	0.00677598	-1.41123	-0.496956	0.000520357	0.00214085	-1.50219	-0.587071	4.16607e-05	0.000209302	1623.23	1965.93	1659.53	1749.56	1115.1	1207.32	1047.45	1123.29	999.833	1052.77	1032.97	1028.52	778.77	819.684	918.807	839.087	841.336
CCNA_00353		193	O-antigen acetylase	369280	370374	+	NA	NA	-1.14659	-0.197344	0.0638715	0.146253	-1.20622	-0.270494	0.0113165	0.0375031	-1.27572	-0.351308	0.00122011	0.00467336	-1.13987	-0.188865	0.0770819	0.171766	-1.18657	-0.2468	0.0209839	0.0543875	-1.1477	-0.19874	0.0631991	0.133123	130.163	109.108	122.722	120.664	90.5701	88.1652	78.289	85.6748	82.4644	70.303	67.1424	73.3033	66.2477	67.6129	72.9038	68.9215	75.072
CCNA_00354		194	NlpC/P60 CHAP domain amidase protein	370445	371152	+	NA	NA	1.30349	0.382379	0.00132454	0.00559972	1.19434	0.256208	0.0315369	0.0876778	1.36783	0.45189	0.000151366	0.000707179	1.11578	0.158059	0.184955	0.333328	1.1937	0.255445	0.0320845	0.0777126	1.17129	0.2281	0.0557077	0.120773	856.281	972.021	979.081	935.794	1007.54	1019.99	974.384	1000.64	786.499	835.311	844.532	822.114	911.767	824.177	1023.75	919.899	662.292
CCNA_00355		195	putative pentapeptide repeat protein	371323	372567	+	NA	NA	-1.04786	-0.0674398	0.589429	0.724602	-1.26267	-0.336475	0.00757477	0.0266692	-1.17925	-0.237865	0.0618586	0.133385	-1.25038	-0.322363	0.010704	0.0341625	-1.31684	-0.397081	0.00169383	0.00619148	-1.3164	-0.396595	0.00175707	0.00630739	91.1962	63.7221	72.9913	75.9698	59.6781	58.8734	57.9738	58.8418	46.138	39.0198	46.2915	43.8165	48.2082	49.8212	38.6179	45.5491	41.278
CCNA_R0105		2438	small non-coding RNA	372817	372505	-	NA	NA	1.77542	0.828159	0.0629875	0.144752	-1.24606	-0.317369	0.483395	0.663575	1.35271	0.43585	0.333133	0.487893	-1.70261	-0.767747	0.0942739	0.200628	1.06362	0.0889791	0.843269	0.902096	-1.98593	-0.989812	0.0323588	0.0777353	57.2417	23.8879	24	35.0432	54.4858	62.8662	32.7693	50.0405	38.9063	8.75884	13.9342	20.5331	34.4883	48.7086	17.3896	33.5288	11.6022
CCNA_00356		196	outer membrane protein	372638	373402	+	NA	NA	-1.12904	-0.175101	0.339908	0.499644	-1.17568	-0.233494	0.203847	0.367526	-1.17517	-0.232874	0.209258	0.345441	-1.18323	-0.242731	0.187366	0.336158	-1.433	-0.51904	0.00503834	0.01624	-1.27067	-0.345593	0.0612322	0.130059	104.339	82.7167	84.0121	90.3561	66.5947	75.5576	53.4647	65.2057	75.3877	42.2875	51.7179	56.4644	63.2168	49.2769	52.7692	55.0876	56.3892
CCNA_00357		197	secretory tripeptidyl aminopeptidase	373511	374938	+	NA	NA	-1.01762	-0.0252012	0.840009	0.90802	1.06136	0.0859074	0.490758	0.670275	-1.03869	-0.0547615	0.663972	0.773258	1.06794	0.0948292	0.447462	0.611958	-1.04849	-0.0683082	0.585112	0.708388	-1.03918	-0.0554413	0.657998	0.770036	107.986	94.6877	91.7664	98.1467	83.2941	79.0599	73.8657	78.7399	80.853	72.8768	75.3372	76.3556	65.7668	60.1823	79.4079	68.4523	73.903
CCNA_00358		198	delta 3,5-delta2,4-dienoyl-CoA isomerase precursor	375836	374976	-	NA	NA	1.13002	0.176348	0.178623	0.317753	-1.01197	-0.0171712	0.896778	0.947493	1.11148	0.152476	0.254697	0.400615	1.06617	0.0924426	0.484573	0.648248	1.06968	0.0971745	0.461773	0.602153	1.21837	0.284951	0.0300809	0.0729802	57.985	47.2592	54.5295	53.2579	51.0952	47.5645	48.0918	48.9172	39.7623	38.8461	36.6647	38.4244	46.1382	44.8741	32.9252	41.3125	38.5989
CCNA_00359		200	SH3 domain-containing cell surface protein	375919	376716	+	NA	NA	1.1508	0.202634	0.411768	0.569871	1.27389	0.349246	0.156484	0.302187	1.54883	0.631182	0.0106304	0.0307339	1.34436	0.426918	0.0833121	0.182235	1.71745	0.78027	0.00147487	0.00546373	1.38307	0.467875	0.0576912	0.124217	64.8331	30.1799	37.0004	44.0045	40.9724	52.5525	28.8798	40.8016	53.8427	30.2323	37.9977	40.6909	62.0906	48.8094	34.1036	48.3345	43.0252
CCNA_00360		200	alpha/beta hydrolase superfamily protein	376916	377806	+	NA	NA	-1.29355	-0.371339	0.0265801	0.0735255	-1.18464	-0.244448	0.14305	0.282822	1.00003	5.00294e-05	0.999762	0.999762	-1.04257	-0.0601421	0.717845	0.836661	-1.13636	-0.184422	0.269241	0.407052	1.02558	0.0364414	0.826392	0.895037	60.8903	44.4313	57.6116	54.311	32.7946	33.2645	36.2401	34.0997	41.2601	31.7536	27.6216	33.5451	41.4347	34.925	41.2343	39.198	35.0762
CCNA_00361		201	hot dog superfamily thioesterase	378750	377803	-	NA	NA	-1.11398	-0.155719	0.301254	0.459522	1.19017	0.251165	0.0896978	0.198642	1.24686	0.318304	0.034214	0.0827265	1.28932	0.366615	0.0131607	0.040699	1.38337	0.468182	0.00145838	0.00541174	1.45135	0.537399	0.000258488	0.0011342	38.7544	30.967	35.4381	35.0532	24.5208	24.5186	27.9167	25.652	31.387	34.0087	26.0703	30.4887	34.6163	30.2916	28.4682	31.1254	28.9043
CCNA_00362		201	zinc uptake regulation protein	379287	378802	-	NA	NA	-1.0048	-0.00690677	0.968532	0.978762	1.41156	0.497288	0.00393062	0.0151876	1.7462	0.804218	3.36943e-06	2.09743e-05	1.68051	0.748901	1.29652e-05	7.64338e-05	1.57874	0.658774	0.000128122	0.000599858	1.71639	0.779376	5.69316e-06	3.32302e-05	64.8254	63.1578	64.8325	64.2719	53.1948	48.3325	55.497	52.3414	69.0247	73.5584	57.477	66.6867	80.1838	68.7561	97.9952	82.3117	72.4578
CCNA_00363		201	PAP2 bacterial acid phosphatase	380100	379324	-	NA	NA	1.63941	0.713178	0.00501464	0.0177836	1.26668	0.341052	0.187994	0.346757	1.72366	0.785472	0.00237098	0.00842866	1.73997	0.799061	0.00169406	0.00675935	1.54807	0.630467	0.0138252	0.0384241	1.60506	0.682623	0.00773447	0.023251	10.3635	9.72409	10.3393	10.1423	10.7646	12.9788	17.1118	13.6184	10.6456	7.90347	9.75617	9.43508	10.4197	15.3208	11.967	12.5692	9.06422
CCNA_00364		201	deoxyhypusine synthase	381273	380179	-	NA	NA	1.91025	0.933765	6.94817e-10	8.63811e-09	2.499	1.32135	2.56145e-18	1.94361e-16	1.60567	0.683171	6.5243e-06	3.86453e-05	1.24965	0.321529	0.0338363	0.0878546	1.08297	0.114996	0.448	0.589914	1.05816	0.0815516	0.590572	0.715436	894.316	933.167	963.01	930.164	1370.06	1427.15	1561.73	1452.98	1601.87	1764.19	1753.1	1706.38	932.496	1022.49	1249.31	1068.1	774.538
CCNA_00365		201	ornithine decarboxylase	382655	381396	-	NA	NA	1.96025	0.971035	1.36939e-10	1.989e-09	2.27027	1.18286	5.23532e-15	2.0572e-13	1.6259	0.701234	3.65052e-06	2.25963e-05	1.35735	0.440792	0.00359968	0.0131689	1.2518	0.324005	0.032389	0.0783208	1.15415	0.206833	0.172148	0.29012	584.52	538.125	535.66	552.768	833.047	957.211	862.571	884.276	925.725	924.544	909.122	919.797	603.825	540.598	777.202	640.542	495.378
CCNA_00366		204	phosphonates transport ATP-binding protein phnC	383009	383803	+	NA	NA	1.09228	0.127344	0.453007	0.609503	1.16026	0.214451	0.206174	0.370658	1.02261	0.032256	0.849893	0.907198	1.00387	0.00556887	0.973863	0.987778	1.06617	0.0924336	0.586268	0.708642	1.01909	0.0272829	0.872487	0.925479	257.779	206.116	240.951	234.949	223.261	189.655	213.434	208.784	197.687	205.39	193.971	199.016	175.84	173.251	168.594	172.562	159.6
CCNA_00367		204	phosphonates-binding protein	383800	384825	+	NA	NA	-1.12138	-0.165275	0.164982	0.299171	1.02883	0.041002	0.73021	0.845827	-1.09845	-0.135475	0.256751	0.402839	-1.06893	-0.0961643	0.419311	0.587516	-1.11684	-0.159425	0.180713	0.305291	-1.08712	-0.12051	0.311706	0.454846	382.118	438.167	415.401	411.895	311.581	294.63	298.178	301.463	299.862	321.073	314.566	311.834	269.555	249.557	292.659	270.591	259.239
CCNA_00368		204	phosphonates transport system permease protein phnE	384831	385667	+	NA	NA	-1.19573	-0.257889	0.0122063	0.0380994	-1.01737	-0.024838	0.808788	0.893891	-1.21829	-0.284855	0.00603011	0.0188216	-1.11456	-0.156473	0.128463	0.253527	-1.16471	-0.219965	0.0326802	0.0788775	-1.14588	-0.196454	0.0565738	0.12235	355.841	399.258	307.515	354.205	248.526	246.258	234.646	243.143	272.866	254.958	242.177	256.667	227.246	209.096	192.92	209.754	219.433
CCNA_00369		205	magnesium and cobalt efflux protein corC-like protein	385817	387130	+	NA	NA	-1.50078	-0.585708	0.000779596	0.00346916	-1.46547	-0.551365	0.00156119	0.00671631	-1.54429	-0.626946	0.00034078	0.00148639	-1.40549	-0.491073	0.00485343	0.0171153	-1.53341	-0.616748	0.000407563	0.00172139	-1.49784	-0.582883	0.000836724	0.0033034	213.873	213.771	208.984	212.21	113.915	120.923	112.365	115.734	111.561	108.576	99.1805	106.439	95.2147	96.4763	107.008	99.5665	108.454
CCNA_03918		2368	hypothetical protein	387425	387559	+	NA	NA	1.22225	0.28954	0.291431	0.448698	-1.16831	-0.224427	0.423672	0.61194	-1.24337	-0.314255	0.27515	0.42489	-1.36166	-0.445369	0.118263	0.237118	-1.57711	-0.657282	0.0225543	0.0578783	-1.6603	-0.731447	0.0119183	0.0337313	100.655	43.7246	110.516	84.9653	76.4396	94.7418	78.7901	83.3238	53.6124	46.3012	56.9214	52.2783	46.3778	50.2779	48.7176	48.4578	51.3545
CCNA_00370		206	ATP synthase B chain	388085	387576	-	NA	NA	1.20732	0.271803	0.00691749	0.0233824	1.09002	0.124358	0.216844	0.38386	-1.08126	-0.112719	0.264543	0.412072	-1.03091	-0.0439146	0.663089	0.797991	-1.23209	-0.301112	0.00284557	0.0098454	-1.30757	-0.38689	0.000127649	0.000594478	1926.27	1763.13	1608.37	1765.92	1752.26	1870.77	1601.21	1741.42	1622.34	1229.06	1390.28	1413.89	1278.24	1104.23	1133.94	1172.13	1193.67
CCNA_00371		206	ATP synthase B' chain	388629	388096	-	NA	NA	1.33893	0.421084	0.0033245	0.0125697	1.17517	0.232864	0.104591	0.22432	1.06324	0.0884612	0.538166	0.673818	1.0358	0.0507511	0.723711	0.840143	-1.14399	-0.194071	0.176691	0.300239	-1.22553	-0.293403	0.0412008	0.0943418	1703.41	1143.57	1298.89	1381.96	1486.57	1626.4	1390.76	1501.25	1471.11	959.634	1130.41	1187.05	1086.15	947.827	1101.67	1045.22	964.03
CCNA_00372		206	ATP synthase C chain	388980	388756	-	NA	NA	1.7472	0.805049	1.82662e-07	1.51393e-06	1.39962	0.485035	0.00167919	0.00717486	1.35214	0.435248	0.00483812	0.0155989	1.21013	0.275161	0.0747851	0.167923	1.26872	0.343373	0.0261678	0.0656582	1.20856	0.273294	0.0767926	0.155458	4945.53	4698.82	5633.06	5092.47	7232.95	6468.86	8095.12	7265.64	4844.52	5473.29	5349.07	5222.29	5409.89	6164.22	3384.7	4986.27	4097.6
CCNA_00373		206	ATP synthase A chain	389791	389030	-	NA	NA	-1.04143	-0.0585618	0.712441	0.819726	-1.03209	-0.0455679	0.774269	0.87224	-1.19479	-0.256757	0.106271	0.20513	-1.28487	-0.361623	0.0228826	0.0640624	-1.51233	-0.596769	0.000173803	0.000794296	-1.44435	-0.530425	0.000846969	0.00334006	3136.7	3553.68	3624.69	3438.35	2675.84	2587.79	2854.43	2706.02	2356.62	2611.57	2383.49	2450.56	1818.69	1716.54	2627.71	2054.32	1755.53
CCNA_00374		206	putative ATP synthase protein I	390177	389797	-	NA	NA	1.23858	0.308691	0.107504	0.219617	1.01471	0.0210696	0.912557	0.95532	1.08103	0.112408	0.558205	0.691578	-1.16286	-0.217671	0.256834	0.422551	-1.33003	-0.411457	0.0321352	0.0777926	-1.3868	-0.471757	0.0140441	0.0386784	1980.88	1041.54	2494.41	1838.94	1863.73	1712.39	1956.9	1844.34	1268.24	1471.07	1326.25	1355.19	1102.72	1113.57	1972.05	1396.11	954.015
CCNA_00375		207	hypothetical protein	390599	390988	+	NA	NA	1.92522	0.945024	7.52786e-16	3.76478e-14	1.26578	0.340028	0.00378532	0.0147036	1.22465	0.292365	0.0129809	0.0364343	1.07324	0.101968	0.385836	0.556195	1.3761	0.460584	8.75145e-05	0.000425582	-1.05761	-0.0808027	0.492405	0.631431	1485.31	1512.54	1569.01	1522.29	2323.17	2358.1	2508.84	2396.71	1463.74	1388.75	1395.76	1416.08	1361.81	1672.91	1003.69	1346.14	1049.94
CCNA_00376		207	putative membrane spanning protein	391059	391838	+	NA	NA	-1.06265	-0.0876642	0.639753	0.766137	-1.45294	-0.538976	0.00420309	0.0161836	-1.26578	-0.340022	0.0719579	0.150516	-1.47095	-0.55675	0.00315172	0.0117151	-1.25891	-0.332173	0.0771885	0.156619	-1.61696	-0.693283	0.000245157	0.0010811	206.473	96.0596	143.257	148.597	114.334	124.559	99.1911	112.695	97.3565	57.7828	67.7643	74.3012	88.8498	98.9344	61.9308	83.2383	70.2597
CCNA_00377	smc	208	chromosome partition protein Smc	395396	391953	-	NA	NA	-1.1827	-0.242086	0.0603095	0.139696	-1.35762	-0.441078	0.000664191	0.0030802	-1.16535	-0.220764	0.0903314	0.181281	-1.30905	-0.388524	0.00274247	0.0103348	-1.22397	-0.291567	0.0241331	0.0612512	-1.23783	-0.307817	0.0175116	0.0466234	39.0463	27.126	31.9907	32.721	23.3082	23.8537	20.2221	22.4613	20.4482	15.22	17.1263	17.5982	21.2198	22.2248	16.2651	19.9032	16.935
CCNA_00378		208	thiol:disulfide interchange protein dsbA	396026	395418	-	NA	NA	-1.42003	-0.505919	0.000127726	0.000676439	-1.39484	-0.480104	0.000277793	0.00138928	-1.33829	-0.420395	0.00159379	0.00587458	-1.47012	-0.555935	2.72686e-05	0.000152683	-1.39612	-0.481426	0.00027204	0.00119129	-1.43693	-0.522985	7.93963e-05	0.00038653	272.216	268.163	203.869	248.083	151.967	150.042	127.251	143.087	145.444	126.947	120.383	130.925	134.005	133.23	134.435	133.89	106.793
CCNA_00379		208	thiol:disulfide interchange protein dsbA	396640	396026	-	NA	NA	-1.60847	-0.685693	1.60316e-09	1.86653e-08	-1.41764	-0.503492	9.13327e-06	5.83389e-05	-1.41204	-0.497778	1.26568e-05	7.11402e-05	-1.42604	-0.51201	6.55547e-06	4.03505e-05	-1.48651	-0.571926	4.81456e-07	3.1863e-06	-1.35974	-0.443326	9.457e-05	0.000451413	746.323	724.848	719.814	730.328	378.155	367.347	368.351	371.284	388.923	351.449	394.097	378.157	342.802	338.23	435.14	372.057	351.966
CCNA_R0106		2439	small non-coding RNA	396827	396704	-	NA	NA	-1.57525	-0.655579	0.000158599	0.000823104	-2.24677	-1.16786	3.99874e-11	5.44844e-10	-1.93389	-0.951507	9.5445e-08	7.20503e-07	-2.16558	-1.11475	3.10102e-10	3.42044e-09	-1.93507	-0.952388	6.0315e-08	4.47633e-07	-1.87192	-0.904518	2.71922e-07	1.87869e-06	542.24	516.021	472.023	510.095	274.19	224.145	296.144	264.826	142.678	158.301	196.799	165.926	211.544	206.32	140.829	186.231	177.492
CCNA_00380		209	conserved hypothetical cytosolic protein	397418	396879	-	NA	NA	1.03617	0.0512656	0.833412	0.903783	1.0696	0.0970695	0.690277	0.826145	1.02373	0.0338289	0.891608	0.936731	-1.10479	-0.143778	0.560049	0.712918	1.0711	0.0990957	0.684784	0.78667	1.04808	0.0677513	0.78213	0.863778	37.6526	29.4412	24.5376	30.5438	26.955	31.201	19.2285	25.7949	34.4651	19.0891	18.6533	24.0692	19.5906	29.5866	17.2192	22.1321	20.7863
CCNA_00381		210	A/G-specific adenine DNA glycosylase	397466	398515	+	NA	NA	1.19419	0.256038	0.244091	0.395622	1.08145	0.112971	0.608194	0.764323	1.09035	0.124792	0.574214	0.701799	-1.13142	-0.178137	0.422053	0.589107	1.06459	0.090299	0.682397	0.785364	-1.24868	-0.320407	0.150271	0.262751	58.8594	29.9826	37.4606	42.1009	41.0705	49.0757	31.5965	40.5809	47.8135	24.8564	26.9003	33.1901	35.3659	38.388	23.7588	32.5043	30.6031
CCNA_00382	ccrM	211	adenine-specific methyltransferase ccrM	399713	398637	-	NA	NA	1.52863	0.612239	0.000515315	0.00241266	1.44283	0.528905	0.00270623	0.0108768	1.52902	0.612611	0.000519572	0.00218607	1.29575	0.373783	0.0341467	0.088504	1.51569	0.599972	0.000668182	0.00266607	1.36758	0.451629	0.0104738	0.0300121	342.901	296.694	353.105	330.9	416.747	393.84	426.911	412.499	334.304	365.332	348.072	349.236	423.173	410.809	257.743	363.909	292.228
CCNA_00383		212	ribonuclease HII	400487	399852	-	NA	NA	1.24801	0.319635	0.0514323	0.123555	1.03103	0.0440866	0.789536	0.881692	1.05586	0.0784198	0.638568	0.752635	1.0503	0.0707956	0.6687	0.801894	-1.00059	-0.000855597	0.995878	0.997519	-1.03219	-0.0457071	0.783173	0.864601	100.497	61.7507	93.9983	85.4154	87.1047	86.4355	85.0153	86.1852	66.1123	62.4169	63.1876	63.9056	62.9699	59.9285	72.0304	64.9762	60.3865
CCNA_00384		213	glucan endo-1,3-beta-glucosidase	400574	401479	+	NA	NA	-1.01584	-0.0226777	0.849135	0.913479	1.02293	0.0327057	0.78365	0.877909	-1.0363	-0.0514485	0.671438	0.778451	1.09104	0.125703	0.291291	0.459043	-1.06134	-0.0858876	0.473501	0.613627	1.06004	0.0841228	0.481126	0.621496	86.6569	83.6559	95.5812	88.6313	71.8169	66.9207	75.1935	71.3104	70.1221	67.1763	62.3517	66.55	69.7017	53.1337	63.0803	61.9719	68.3835
CCNA_00385		213	multidrug resistance protein	401527	402861	+	NA	NA	-1.11491	-0.15693	0.165727	0.300027	1.07332	0.102079	0.362241	0.548975	1.00483	0.00695858	0.951667	0.972889	1.06154	0.0861606	0.444056	0.608244	1.11007	0.150655	0.178965	0.302933	1.12831	0.174163	0.120977	0.222119	47.6511	44.5107	48.1418	46.7678	37.1032	32.2425	33.2929	34.2129	37.6922	35.4857	37.1813	36.7864	35.3359	33.1652	33.6361	34.0457	34.7859
CCNA_00386		214	DNA-3-methyladenine glycosylase	403445	402858	-	NA	NA	-1.255	-0.327684	0.0607873	0.140615	-1.00116	-0.00167004	0.99228	0.996355	-1.1889	-0.249628	0.160574	0.282562	-1.10581	-0.145101	0.405095	0.573583	-1.06238	-0.0873033	0.61507	0.730417	-1.02468	-0.035177	0.839539	0.903563	53.5801	61.1699	44.1819	52.9773	36.9472	36.3927	31.0107	34.7835	41.0299	42.708	33.908	39.2153	34.1469	34.6302	26.9987	31.9253	32.5644
CCNA_00387		215	hypothetical protein	403575	403997	+	NA	NA	1.4076	0.49324	0.00575675	0.0200122	1.10753	0.147352	0.41515	0.603792	1.201	0.264233	0.148767	0.266907	1.22376	0.291316	0.106528	0.218865	1.16624	0.221869	0.219629	0.351998	1.01986	0.0283729	0.87653	0.928426	77.3357	50.981	64.3758	64.2308	77.2955	73.2659	69.1509	73.2375	56.2197	49.2566	49.8349	51.7704	58.6953	56.2849	49.3252	54.7685	56.1933
CCNA_00388		216	esterase lipase Family protein	405006	404125	-	NA	NA	1.2399	0.310229	0.0407943	0.103181	1.28759	0.364671	0.0161579	0.0506848	1.28464	0.361368	0.0178259	0.0480122	1.19163	0.252931	0.0960737	0.203539	1.17691	0.235009	0.121992	0.226152	1.17856	0.237019	0.119133	0.219835	149.728	98.6927	120.539	122.987	123.157	120.472	127.201	123.61	135.073	97.7248	113.851	115.549	137.812	118.749	80.996	112.519	101.561
CCNA_00389		217	aminomethyltransferase family protein	405895	405104	-	NA	NA	1.1543	0.207021	0.274756	0.429099	1.23198	0.300979	0.111411	0.235505	1.44252	0.528587	0.00552495	0.0174679	1.30265	0.381452	0.0437399	0.109065	1.35592	0.439277	0.0198063	0.0518546	1.39271	0.47789	0.0113358	0.0322489	29.7391	24.2473	26.8737	26.9534	25.7846	27.3294	22.8632	25.3257	28.866	21.3229	22.814	24.3343	32.9842	29.2702	18.3264	26.8603	25.0103
CCNA_00390		218	ADP-heptose--LPS heptosyltransferase	405999	407213	+	NA	NA	-1.0046	-0.00662104	0.950064	0.967113	-1.11829	-0.161294	0.1288	0.261824	1.00516	0.00742371	0.944679	0.967993	-1.07573	-0.105322	0.321765	0.491527	1.02266	0.0323325	0.760026	0.843387	-1.09363	-0.129129	0.225194	0.35556	119.212	109.733	110.859	113.268	97.4493	88.2637	90.6712	92.128	81.2223	68.9554	72.9893	74.389	89.3794	81.6479	73.3564	81.4612	73.1824
CCNA_00391		218	hypothetical protein	407210	407767	+	NA	NA	-1.25128	-0.323407	0.0419431	0.105541	-1.09974	-0.137168	0.385989	0.573935	1.00139	0.00200726	0.989971	0.995172	1.07668	0.106596	0.498694	0.660672	1.03323	0.0471626	0.76487	0.846205	-1.02364	-0.0337039	0.831443	0.898272	93.9811	99.8614	94.2364	96.0263	58.9843	59.7279	70.3483	63.0202	62.3831	67.4079	62.9014	64.2308	68.6768	59.3229	85.7571	71.2523	70.6025
CCNA_00392		219	dihydroorotase	407848	409182	+	NA	NA	1.13228	0.179233	0.0810424	0.177889	1.14812	0.199274	0.0524292	0.131701	1.13855	0.187201	0.0701651	0.147538	1.14957	0.201098	0.0505516	0.123393	1.10804	0.148008	0.150256	0.265253	1.16285	0.217667	0.0343571	0.0818656	214.204	176.274	199.991	196.823	194.629	170.977	179.08	181.562	176.241	155.989	163.815	165.349	170.211	162.149	148.984	160.448	152.58
CCNA_R0201			small non-coding RNA				NA	NA	6.72583	2.74971	0.00438825	0.0158952	2.98835	1.57935	0.127176	0.259742	3.09548	1.63016	0.123963	0.231169	2.04165	1.02974	0.349423	0.519355	4.18145	2.064	0.0397995	0.0921883	-1.8855	-0.914949	0.550612	0.682988	3.87136	0	1.3376	1.73632	12.5336	4.73008	11.364	9.54255	4.4186	5.62363	1.33132	3.79118	2.76791	6.6938	0	3.1539	1.41084
CCNA_00393		220	RNA polymerase sigma factor	410552	409326	-	NA	NA	1.14941	0.200897	0.360512	0.520201	1.02886	0.0410479	0.852974	0.922204	1.11764	0.160453	0.474946	0.618432	1.13244	0.179435	0.416913	0.585967	1.01072	0.0153828	0.944851	0.967945	1.02343	0.0334102	0.880861	0.931414	17.3091	11.0327	10.2888	12.8769	14.6072	11.6267	9.70085	11.9782	12.5464	8.49044	8.04001	9.69228	12.3168	10.0423	7.94778	10.1023	9.68614
CCNA_00394		220	YCII-related domain protein	410899	410549	-	NA	NA	1.62644	0.701718	0.0431186	0.107516	1.43234	0.518379	0.138233	0.276278	1.88896	0.91759	0.00873524	0.0257889	1.68518	0.752906	0.0304112	0.0808212	1.93921	0.955469	0.00562755	0.0178564	1.99101	0.993501	0.00402299	0.0131083	16.6325	10.9872	16.943	14.8542	17.3304	17.1684	24.171	19.5566	14.4014	14.9963	16.8634	15.4204	20.9131	30.3452	6.46122	19.2398	14.7354
CCNA_00395		221	feruloyl-CoA synthetase	411052	412842	+	NA	NA	-1.06724	-0.0938784	0.5952	0.728847	1.06703	0.0936016	0.5946	0.755734	1.07323	0.101962	0.567195	0.69688	1.12595	0.171139	0.330739	0.500472	1.02165	0.0308998	0.861036	0.913773	1.05769	0.0809123	0.646831	0.760743	25.4027	22.8071	18.117	22.1089	17.7099	18.54	14.5646	16.9382	20.8471	16.5318	14.7271	17.3686	20.0708	16.2086	14.6887	16.9894	16.2211
CCNA_00396		222	hypothetical protein	413610	412933	-	NA	NA	-1.11103	-0.151897	0.45535	0.612094	-1.35818	-0.441673	0.0341443	0.0936355	-1.18527	-0.245213	0.246189	0.391571	-1.01729	-0.0247303	0.903233	0.953497	-1.15016	-0.201835	0.326044	0.469849	-1.10835	-0.148409	0.470775	0.612474	20.3389	20.3145	18.7738	19.8091	14.259	16.3251	13.4471	14.6771	12.2	9.05752	11.0276	10.7617	12.4188	12.9374	10.3694	11.9085	13.3093
CCNA_00397		223	acetolactate synthase	413741	415279	+	NA	NA	1.22451	0.292207	0.143393	0.269573	1.1119	0.153027	0.444485	0.629401	1.41232	0.498067	0.0129619	0.0364042	1.23508	0.304608	0.127691	0.252343	1.11076	0.151553	0.449309	0.590625	1.14939	0.200869	0.316083	0.459861	49.7717	26.6439	38.8453	38.4203	41.7841	39.9552	32.4178	38.0524	39.7875	21.9464	31.578	31.104	41.1733	36.0969	38.3139	38.528	31.891
CCNA_00398		224	hypothetical protein	416764	415406	-	NA	NA	-1.19202	-0.253403	0.0620441	0.14298	-1.00169	-0.0024398	0.985662	0.993215	-1.15686	-0.210216	0.12191	0.228467	-1.02659	-0.0378665	0.780342	0.881943	-1.04326	-0.0611007	0.65272	0.762575	-1.06684	-0.0933493	0.491831	0.631063	1203.49	1232.98	1164.17	1200.21	837.345	831.645	803.648	824.213	944.683	872.202	826.542	881.143	766.362	692.006	776.155	744.841	817.445
CCNA_00399		225	zinc metallohydrolase, glyoxalase II family	416919	418016	+	NA	NA	1.00854	0.0122731	0.938895	0.963416	1.03031	0.0430798	0.787854	0.88041	-1.01334	-0.0191231	0.906541	0.945706	-1.02691	-0.0383052	0.811948	0.899391	-1.00815	-0.0117064	0.941926	0.965848	1.00765	0.0109981	0.945515	0.967366	41.0688	35.1947	43.8998	40.0544	35.6146	31.2495	31.5991	32.8211	33.6908	29.7622	27.143	30.1987	31.4603	29.7673	21.6875	27.6384	25.7574
CCNA_00400		225	MarR/EmrR-family transcriptional regulator	418061	418504	+	NA	NA	1.04637	0.0653958	0.847694	0.913248	-1.03278	-0.0465387	0.89178	0.945489	1.00266	0.00383839	0.991171	0.995964	-1.33267	-0.414317	0.23429	0.394155	-1.00215	-0.00309936	0.992775	0.99708	-1.27317	-0.348428	0.31655	0.460331	32.1916	18.0807	12.9242	21.0655	21.2846	20.774	11.4078	17.8221	19.1473	11.3612	14.0329	14.8471	14.3445	20.2261	9.70493	14.7585	11.1532
CCNA_00401		225	enoyl-CoA hydratase	418501	419271	+	NA	NA	1.23806	0.308084	0.142444	0.268133	1.46368	0.5496	0.00803266	0.0279019	1.40812	0.49377	0.0205792	0.0539745	1.62765	0.702786	0.000670751	0.00289693	1.54388	0.626561	0.00248606	0.00869724	1.59335	0.672059	0.00119412	0.00449601	14.6218	11.7393	12.0436	12.8016	15.2159	11.4847	11.8251	12.8419	15.4966	11.2363	14.4114	13.7148	15.8212	11.5123	10.8835	12.739	15.8431
CCNA_00402		225	conserved hypothetical membrane protein	419275	419691	+	NA	NA	-1.15488	-0.207748	0.665807	0.788966	1.14184	0.19136	0.684411	0.822548	1.65112	0.723444	0.121994	0.228467	1.48594	0.571375	0.218529	0.37686	1.43913	0.525193	0.25836	0.395768	1.24946	0.321301	0.494915	0.633741	11.3448	4.71848	3.75299	6.60544	6.51227	4.42382	2.73296	4.55635	4.68351	6.83736	4.73146	5.41744	8.02494	11.7695	2.17543	7.3233	4.22236
CCNA_00403		225	short chain dehydrogenase	419728	420699	+	NA	NA	1.03996	0.0565275	0.693176	0.806415	1.04228	0.0597497	0.677063	0.817043	1.01253	0.0179701	0.90276	0.944133	1.0827	0.114628	0.425195	0.591429	-1.02949	-0.0419341	0.771992	0.850447	1.22668	0.294755	0.0388779	0.0901959	34.6909	30.0404	36.1731	33.6348	30.5088	27.2028	27.488	28.3999	26.2389	27.1895	23.3968	25.6084	26.2097	24.4944	21.9323	24.2121	26.6056
CCNA_00404		225	hypothetical protein	420699	421214	+	NA	NA	-1.06242	-0.087358	0.798161	0.883922	1.06875	0.0959278	0.7771	0.873781	1.06675	0.0932188	0.787876	0.866211	1.19695	0.259365	0.442407	0.607548	-1.25038	-0.322369	0.354796	0.4989	1.05377	0.0755668	0.824883	0.893945	14.0449	9.60925	10.1098	11.2547	8.84154	8.34181	8.58904	8.5908	10.4642	6.58814	9.25733	8.76989	11.0877	8.70194	4.39513	8.0616	7.25105
CCNA_00405		225	short chain dehydrogenase	421211	422068	+	NA	NA	-1.34078	-0.423068	0.013695	0.0420893	-1.01442	-0.0206484	0.902138	0.949835	-1.07318	-0.101895	0.55513	0.68976	1.0265	0.0377298	0.822541	0.905972	1.03097	0.0439983	0.793263	0.86629	1.15366	0.206213	0.217138	0.34574	28.6246	27.7942	29.5489	28.6559	18.9903	14.7636	18.5956	17.4498	22.7625	19.4271	20.0909	20.7601	20.8851	18.6209	18.2383	19.2481	21.4191
CCNA_R0107		2441	small non-coding RNA	422074	422176	+	NA	NA	4.44858	2.15334	0.0470394	0.114886	-1.19142	-0.252679	0.854196	0.922204	-1.84358	-0.882511	0.588023	0.713073	-1.92955	-0.948264	0.550758	0.706035	2.73982	1.45408	0.200927	0.329956	1.65781	0.729275	0.551311	0.683384	2.93171	0	1.01294	1.31488	10.5461	1.194	2.45878	4.73295	0	1.06467	1.00819	0.690951	0	1.01382	0	0.33794	1.0684
CCNA_00406	tfoX	226	DNA transformation protein tfoX	422538	422170	-	NA	NA	-1.07946	-0.110303	0.594447	0.728127	-1.02673	-0.0380581	0.853776	0.922204	1.11134	0.152297	0.467113	0.611834	-1.10565	-0.144891	0.490199	0.652561	-1.07453	-0.103709	0.61904	0.734536	1.03103	0.0440914	0.831529	0.898272	33.5518	28.581	25.1644	29.099	22.3726	22.6634	21.2761	22.104	21.4823	20.8028	20.2621	20.8491	22.8183	21.2242	30.1156	24.7194	18.7882
CCNA_00407		227	acetyltransferase	422528	423007	+	NA	NA	-1.0938	-0.129347	0.507698	0.656783	1.0001	0.000137713	0.999435	0.999662	-1.04811	-0.0677839	0.733491	0.826656	1.13708	0.185328	0.338342	0.50838	-1.00265	-0.00381274	0.984395	0.991378	1.16135	0.215802	0.265016	0.403437	46.7628	46.5667	37.1687	43.4994	38.9238	27.9272	30.8653	32.5721	42.6027	24.6737	29.4222	32.2329	29.6858	30.6743	30.2385	30.1995	36.2232
CCNA_00408		228	antiporter protein	424308	423040	-	NA	NA	-1.15146	-0.203466	0.234809	0.385883	-1.08023	-0.11134	0.514817	0.691187	-1.04916	-0.0692348	0.689168	0.793571	-1.02017	-0.0288109	0.866192	0.933247	-1.06774	-0.0945632	0.580636	0.705322	-1.05843	-0.0819234	0.632769	0.750018	43.7839	34.5456	29.5981	35.9758	26.1076	27.3294	22.9505	25.4625	29.1509	22.7272	21.4396	24.4392	27.8165	25.7561	19.3012	24.2913	25.4084
CCNA_00409		229	hypothetical protein	424406	424450	+	NA	NA	1.15845	0.212199	0.948551	0.966932	1.2713	0.346307	0.914606	0.956368	1.21562	0.281698	0.934646	0.964373	4.95117	2.30777	0.361915	0.531991	1.33804	0.420121	0.895923	0.937893	1.34217	0.424569	0.89629	0.937606	0	0	0	0	0	0	0	0	0	0	0	0	0	0	0	0	0
CCNA_00410		229	acetyltransferase	424513	425043	+	NA	NA	1.77109	0.824638	2.21918e-06	1.56016e-05	1.01454	0.0208259	0.908205	0.953258	1.08721	0.120637	0.511427	0.651837	-1.24977	-0.321667	0.0830097	0.181754	-1.18527	-0.245216	0.183048	0.308185	-1.43181	-0.517842	0.00609089	0.0188908	45.4939	31.5707	35.7601	37.6082	55.2329	51.1846	55.5633	53.9936	29.6404	25.8147	27.7697	27.7416	31.307	30.678	23.4904	28.4918	17.8228
CCNA_00411		229	hypothetical protein	425076	425639	+	NA	NA	1.07176	0.0999761	0.497144	0.647892	1.2262	0.2942	0.0442353	0.114978	1.16684	0.222602	0.136346	0.248574	1.33634	0.418285	0.0041838	0.0148851	1.39685	0.482175	0.000922233	0.00358547	1.14889	0.200245	0.174947	0.293311	65.3189	59.5864	58.0862	60.9972	51.8086	55.3856	53.6593	53.6178	54.3864	57.7469	52.658	54.9304	55.6967	49.2493	49.4593	51.4684	56.7787
CCNA_00412		229	CoA pyrophosphatase	425636	426286	+	NA	NA	1.1448	0.195101	0.198662	0.343405	1.20716	0.27162	0.0730244	0.168481	1.33041	0.411868	0.00717399	0.0219284	1.29196	0.369566	0.0147031	0.0444427	1.13751	0.185879	0.222528	0.35522	1.16322	0.218121	0.152896	0.265862	59.3727	47.1501	55.7726	54.0985	50.3912	49.3062	51.351	50.3495	57.5301	40.5964	45.1422	47.7562	53.8913	53.8959	44.9397	50.909	50.7121
CCNA_00413		229.1	poly(A) polymerase/tRNA-nucleotidyltransferase	426379	427632	+	NA	NA	1.35876	0.442294	2.50051e-05	0.000148312	1.31231	0.392104	0.000190575	0.00098557	1.38851	0.473537	7.74139e-06	4.51256e-05	1.29991	0.378409	0.000326245	0.00151137	1.39332	0.47853	5.22718e-06	3.10456e-05	1.3559	0.43925	3.00242e-05	0.000154727	110.368	96.5917	112.653	106.538	124.563	108.173	121.376	118.038	102.333	107.125	97.4668	102.308	121.722	111.585	81.7453	105.017	98.0228
CCNA_00414		229.1	type 1 glutamine amidotransferase (GATase1) domain protein	427653	428354	+	NA	NA	-1.07955	-0.110433	0.393299	0.55283	1.10478	0.143754	0.263238	0.440164	1.07944	0.110289	0.397693	0.551433	1.13418	0.181645	0.158111	0.29695	1.08016	0.111248	0.38791	0.533831	1.0987	0.135794	0.292522	0.434342	120.156	87.3371	95.1186	100.87	78.6059	77.0828	71.9718	75.8868	91.8087	71.545	80.7669	81.3735	82.5759	73.9293	78.8269	78.444	83.3961
CCNA_00415		230	TPR repeat family protein	429584	428613	-	NA	NA	1.97028	0.978401	1.83366e-05	0.000111156	1.71573	0.778823	0.00067191	0.00310944	1.94369	0.958797	3.04551e-05	0.000158807	1.87571	0.90744	7.36218e-05	0.000390373	1.7797	0.831631	0.000282561	0.00122517	1.85623	0.892379	9.78689e-05	0.000465645	49.2921	15.0607	30.3768	31.5766	55.6534	42.3858	51.198	49.7457	45.6225	31.928	39.3151	38.9552	49.5318	51.1373	28.9319	43.2004	42.6822
CCNA_00416		231	conserved hypothetical membrane protein	430123	429725	-	NA	NA	1.05956	0.0834586	0.606501	0.73933	1.80918	0.85534	6.84579e-08	5.65259e-07	2.0387	1.02765	1.1984e-10	1.43854e-09	2.45176	1.29382	2.05012e-16	8.05588e-15	2.28816	1.19419	3.56118e-14	9.27381e-13	2.5503	1.35067	9.20999e-18	4.45419e-16	87.0328	89.9478	80.5379	85.8395	78.9502	72.4331	72.3583	74.5805	114.884	112.409	115.555	114.282	115.253	105.732	164.266	128.417	152.243
CCNA_00417		231	conserved hypothetical membrane protein	430498	430127	-	NA	NA	1.69687	0.762875	3.40851e-05	0.00019764	2.86306	1.51756	4.43445e-17	2.67343e-15	3.89789	1.96269	1.69068e-27	2.011e-25	3.88804	1.95904	9.90965e-28	1.40685e-25	3.52258	1.81663	5.46711e-24	5.11931e-22	4.01258	2.00453	5.79824e-29	8.79932e-27	58.7156	42.5257	51.8861	51.0425	73.5844	54.8791	82.3756	70.2797	100.678	111.135	107.193	106.335	140.159	135.02	153.022	142.734	133.711
CCNA_00419		232	fasciclin domain cell surface protein	430733	431269	+	NA	NA	-1.19569	-0.257846	0.122813	0.241295	-1.37787	-0.462436	0.00605178	0.0221352	-1.51737	-0.601568	0.000491154	0.00207843	-1.49247	-0.577702	0.000671957	0.00289929	-1.22524	-0.293062	0.0807472	0.16264	-1.44528	-0.531345	0.00175256	0.00630403	101.593	77.9715	80.6299	86.7313	68.7754	60.0024	48.1041	58.9606	55.1955	45.5388	37.7084	46.1476	44.0236	43.7528	33.3637	40.38	40.3704
CCNA_00420		233	hypothetical protein	431885	431334	-	NA	NA	1.28534	0.362149	0.0720549	0.161133	-1.12317	-0.16757	0.413669	0.602235	1.1386	0.187264	0.362166	0.515655	-1.17427	-0.231762	0.261216	0.427843	-1.08395	-0.116302	0.570627	0.696431	-1.29755	-0.375791	0.0707281	0.145049	55.7981	41.0631	40.07	45.6437	53.722	47.9006	41.5208	47.7145	39.7514	21.4554	28.2182	29.8083	40.0895	33.8619	38.209	37.3868	26.7139
CCNA_00421		233	dihydroneopterin aldolase	432286	431882	-	NA	NA	1.02871	0.0408338	0.80582	0.88838	-1.06623	-0.0925211	0.579083	0.745406	-1.09683	-0.13334	0.430654	0.57927	-1.05556	-0.0780152	0.64067	0.780401	-1.17303	-0.230234	0.169871	0.291691	-1.07313	-0.101826	0.543065	0.676771	129.734	153.522	98.6657	127.307	118.012	117.516	88.1699	107.899	94.7436	86.6455	83.5873	88.3254	82.3606	86.117	84.5558	84.3445	87.4928
CCNA_00422		233	SDR pteridine reductase	433088	432336	-	NA	NA	1.83555	0.876212	1.9285e-05	0.000116584	1.33633	0.418278	0.0417458	0.109882	1.76296	0.817997	6.87859e-05	0.000339761	1.35489	0.438174	0.0329921	0.0863248	1.52669	0.610403	0.00295047	0.0101764	1.38241	0.467189	0.0230091	0.058466	229.248	151.346	189.268	189.954	285.771	279.772	282.851	282.798	200.779	159.612	194.723	185.038	291.589	300.65	131.013	241.084	171.717
CCNA_03919		233	hypothetical protein	433170	433090	-	NA	NA	1.53765	0.620725	0.325385	0.4833	1.449	0.535057	0.401054	0.588346	1.53473	0.617981	0.343349	0.498048	1.76486	0.819553	0.191561	0.341596	1.56188	0.643284	0.310591	0.453103	1.7236	0.785422	0.213146	0.341508	7.45595	7.77327	11.5926	8.9406	16.0925	4.55489	12.5064	11.0513	7.09158	9.47685	11.5381	9.36885	5.33078	18.0485	2.79986	8.72637	8.1515
CCNA_00423		234	phosphohydrolase, MutT-nudix family	433404	433874	+	NA	NA	1.30458	0.383582	0.0593528	0.138061	1.06615	0.0924115	0.655406	0.799457	1.24058	0.311017	0.137187	0.249694	1.06113	0.0855957	0.681214	0.811154	1.12795	0.1737	0.400933	0.546287	1.14512	0.195495	0.345866	0.491335	34.834	21.556	27.0247	27.8049	29.7507	28.983	29.0355	29.2564	19.0253	24.9123	20.2836	21.4071	29.1071	23.0574	19.7417	23.9687	19.8596
CCNA_00424		235	aldehyde dehydrogenase	434121	435560	+	NA	NA	-1.41334	-0.499107	0.00376296	0.0139714	-1.03764	-0.0533038	0.756259	0.861806	1.09911	0.136335	0.428154	0.577877	1.12391	0.168529	0.326024	0.495453	1.11071	0.151481	0.377319	0.522852	1.19567	0.257822	0.132841	0.239212	144.622	124.834	140.85	136.769	82.3737	78.8281	75.5365	78.9128	89.2742	93.5924	105.934	96.267	116.119	108.122	98.7476	107.663	99.6521
CCNA_00425		236	hypothetical protein	436094	435633	-	NA	NA	1.15381	0.206402	0.171627	0.308631	-1.21804	-0.284566	0.0620117	0.149378	1.08069	0.111958	0.463282	0.60881	-1.21725	-0.283626	0.0634365	0.147716	1.06951	0.0969531	0.522228	0.656664	-1.27746	-0.353274	0.0211164	0.0544424	167.759	179.214	196.923	181.299	165.288	154.925	193.504	171.239	102.202	113.696	111.935	109.277	151.642	169.744	99.1588	140.182	94.8009
CCNA_00426		237	very-short-patch-repair endonuclease	436545	436889	+	P1-237-436545	TgrL_022	-1.07516	-0.104549	0.646199	0.771936	1.15011	0.201769	0.368033	0.554739	1.03461	0.0490839	0.832216	0.89506	1.0167	0.0238976	0.916402	0.960327	1.12322	0.167638	0.45683	0.597832	1.14168	0.191157	0.397399	0.54349	33.8435	34.4474	32.3584	33.5498	24.8735	28.1611	23.8573	25.6306	28.9707	27.6536	28.5945	28.4062	26.596	17.2525	36.8121	26.8869	22.328
CCNA_00427		238	hypothetical protein	436958	437146	+	NA	NA	1.62478	0.700241	0.201217	0.34619	-1.16507	-0.220411	0.691981	0.826434	2.02881	1.02063	0.0630128	0.135344	-1.50297	-0.587814	0.296346	0.462887	1.18761	0.248057	0.653205	0.762736	-1.00851	-0.0122207	0.982446	0.988356	67.1036	4.16425	30.9135	34.0604	47.1281	49.4531	34.1692	43.5835	29.7846	10.4439	21.9774	20.7353	62.2559	54.1454	27.5986	48	17.4675
CCNA_00428		238	hypothetical protein	437146	437328	+	NA	NA	-1.25445	-0.327055	0.133091	0.255279	-1.1015	-0.139467	0.516618	0.692971	1.05006	0.0704721	0.74617	0.836527	1.0525	0.0738171	0.729059	0.84429	1.06327	0.088503	0.676869	0.781176	1.15469	0.207504	0.326898	0.470772	66.0035	58.0606	58.1529	60.739	45.7054	29.5695	42.901	39.392	38.2945	41.9467	40.8563	40.3659	51.3197	48.5026	32.2214	44.0146	40.2898
CCNA_00429		238	hypothetical protein	437383	437550	+	NA	NA	-1.33325	-0.414951	0.221999	0.371875	1.05237	0.0736404	0.822279	0.901957	1.05782	0.081097	0.809757	0.879689	1.24679	0.318224	0.326861	0.49604	-1.15226	-0.204463	0.543136	0.672767	1.23962	0.309902	0.34103	0.486823	32.9526	16.3967	34.7777	28.0424	19.3973	13.1767	17.3358	16.6366	26.6694	18.2768	18.5434	21.1632	19.2765	22.998	20.249	20.8412	20.306
CCNA_00430		239	hypothetical protein	437741	437556	-	NA	NA	1.33039	0.411846	0.229437	0.380485	1.03325	0.0471922	0.892859	0.946046	1.48655	0.571971	0.0998423	0.195901	1.11434	0.156194	0.655418	0.793275	1.0872	0.120622	0.73041	0.823184	1.18343	0.242975	0.486202	0.625848	26.5167	16.0794	31.4121	24.6694	25.6961	27.7702	25.1892	26.2185	18.5296	18.8664	17.3072	18.2344	25.5362	28.6322	21.9473	25.3719	23.074
CCNA_00431		240	hypothetical protein	437761	437883	+	NA	NA	-1.69942	-0.76504	0.0731627	0.16295	-1.20735	-0.271847	0.502918	0.681603	-1.0652	-0.0911181	0.825191	0.891425	-2.24868	-1.16908	0.0108953	0.0346963	-1.55852	-0.64018	0.131927	0.240319	-1.24907	-0.32085	0.437475	0.581583	17.1851	21.7557	25.4471	21.4626	7.06502	15.9977	8.2359	10.4329	12.1422	11.5902	15.1966	12.9763	12.2868	16.1304	16.5943	15.0038	6.26274
CCNA_00432		241	AsnC-family transcriptional regulator	438650	438156	-	NA	NA	1.0954	0.131461	0.599611	0.733024	-1.10943	-0.149815	0.554261	0.725983	-1.06045	-0.0846733	0.742068	0.833348	-1.23817	-0.308204	0.228892	0.387997	1.04153	0.0587001	0.815724	0.883801	-1.06613	-0.0923849	0.716155	0.813788	36.1953	24.3268	32.0377	30.8532	35.3304	25.3418	21.4882	27.3868	21.8163	17.0583	21.8175	20.2307	20.2812	27.2133	13.2866	20.2604	20.0082
CCNA_00433		242	type 1 capsular polysaccharide biosynthesis protein J	438748	439005	+	NA	NA	-2.27111	-1.1834	2.53473e-07	2.0431e-06	-3.55751	-1.83087	6.5361e-15	2.47977e-13	-1.99574	-0.996922	1.65135e-05	9.00569e-05	-2.64118	-1.40118	1.53379e-09	1.48683e-08	-2.30602	-1.20541	1.65851e-07	1.16973e-06	-2.97826	-1.57447	1.62397e-11	2.42274e-10	285.19	102.804	264.068	217.354	82.9421	68.1645	79.51	76.8722	51.6531	34.4284	46.2867	44.1227	93.3042	76.0914	60.6528	76.6828	64.4063
CCNA_00434		242	conserved membrane-spanning protein	439068	440003	+	NA	NA	-3.42899	-1.77778	3.92104e-08	3.61771e-07	-5.15966	-2.36728	8.84542e-13	1.87157e-11	-3.86285	-1.94966	3.92457e-09	3.55801e-08	-4.66001	-2.22033	1.81664e-11	2.56251e-10	-4.51812	-2.17572	3.93718e-11	5.43183e-10	-4.63647	-2.21303	2.24087e-11	3.26559e-10	62.1568	21.8623	37.4529	40.4907	10.4447	10.9055	7.03483	9.46166	7.85529	2.69465	6.43472	5.66156	10.149	7.36318	4.36132	7.29116	6.81905
CCNA_00435		243	amino acid transporter	440156	441607	+	NA	NA	-1.42754	-0.513532	6.21056e-07	4.75351e-06	-1.16939	-0.22576	0.0278771	0.079295	-1.30341	-0.382287	0.000224717	0.00102167	-1.22995	-0.298602	0.00370504	0.0134426	-1.23191	-0.300898	0.00343827	0.0116488	-1.15569	-0.208754	0.0423124	0.0964354	231.951	216.871	217.361	222.061	134.135	126.455	120.871	127.154	149.301	142.136	126.8	139.412	119.992	112.622	135.886	122.833	120.125
CCNA_00436		243	acyl-CoA dehydrogenase, short-chain specific	441717	442865	+	NA	NA	-1.33348	-0.415193	0.00295486	0.0114173	-1.34348	-0.425973	0.0023219	0.00953237	-1.36084	-0.444498	0.00177055	0.00646656	-1.29293	-0.370647	0.00812645	0.0269079	-1.27443	-0.349848	0.0123329	0.0349273	-1.37171	-0.455973	0.00118602	0.00447273	69.206	63.5662	61.7464	64.8395	44.1494	38.8534	36.0374	39.6801	36.8947	34.9311	34.524	35.4499	34.1038	38.2613	29.0148	33.7933	34.6705
CCNA_00437		244	globin-coupled-sensor methyl-accepting chemotaxis protein	443064	444677	+	P1-244-443054	TgrL_023	-1.38234	-0.467117	0.0085795	0.0281436	-1.69531	-0.761547	2.47206e-05	0.000148425	-1.74213	-0.800849	1.55153e-05	8.52473e-05	-1.55755	-0.639275	0.000391272	0.00178444	-1.36382	-0.447654	0.0120471	0.0342503	-1.55648	-0.638286	0.000409653	0.00174529	24.3843	16.0432	24.3703	21.5993	12.047	13.7155	12.1606	12.641	9.18215	9.44414	9.0718	9.23269	8.82849	8.79899	9.13338	8.92029	9.27271
CCNA_00438		245	hypothetical protein	445200	444889	-	NA	NA	1.6057	0.683206	8.60481e-05	0.000467528	1.03018	0.0429034	0.805341	0.892953	1.44239	0.528463	0.00240084	0.00850732	1.08056	0.111778	0.520844	0.681604	1.47596	0.561651	0.00124804	0.00469855	1.03552	0.0503611	0.772402	0.855396	2558.32	3568.43	3039.37	3055.38	3960.97	4463.23	3699.78	4041.33	2120.93	2364.03	2484.25	2323.07	3461.61	4109.99	2086.89	3219.5	1776.24
CCNA_00439		246	methyl-accepting chemotaxis protein	445497	447518	+	NA	NA	-1.00965	-0.0138563	0.925036	0.954533	1.21214	0.277561	0.0594	0.14459	1.01009	0.0144875	0.921674	0.955544	1.0976	0.134354	0.361578	0.531741	1.05645	0.0792275	0.590578	0.712085	1.06261	0.0876085	0.551925	0.683461	862.888	891.398	810.517	854.935	700.742	730.655	648.729	693.375	821.287	714.205	751.296	762.263	553.409	577.169	721.978	617.518	655.156
CCNA_00440		246	STAS domain protein	447518	447805	+	NA	NA	-1.34468	-0.427268	0.0211462	0.060946	1.02954	0.0420005	0.820325	0.900536	-1.21344	-0.279104	0.132973	0.243839	-1.12361	-0.16814	0.363919	0.533159	-1.20688	-0.271282	0.143124	0.256365	-1.12218	-0.166303	0.369274	0.515111	764.352	913.571	749.532	809.152	529.545	469.296	484.524	494.455	614.707	626.741	600.343	613.931	404.431	395.213	637.056	478.9	496.35
CCNA_00441	cheYI	246	chemotaxis receiver domain protein cheYI	447802	448167	+	NA	NA	-1.15525	-0.208211	0.246296	0.398218	1.04711	0.0664162	0.711357	0.835294	-1.05022	-0.0706919	0.694141	0.797836	1.0057	0.00819549	0.963593	0.983635	-1.07284	-0.101435	0.572178	0.697936	1.02211	0.0315531	0.860503	0.918302	1340.15	1494.95	1388.26	1407.79	965.453	972.768	1056.95	998.392	1083.23	1115.18	1055.74	1084.72	997.785	795.443	1098	963.744	1006.94
CCNA_00442	cheAI	246	chemotaxis histidine kinase protein cheAI	448237	450525	+	NA	NA	-1.23322	-0.302429	0.00265922	0.0103844	-1.15341	-0.205909	0.0407352	0.107803	-1.2279	-0.296195	0.00332326	0.0112246	-1.20712	-0.271566	0.00699579	0.0234668	-1.20437	-0.268279	0.00770532	0.0234025	-1.25295	-0.325333	0.00123875	0.00464373	511.676	516.306	443.997	490.66	318.613	359.705	298.45	325.59	349.168	298.082	291.659	312.97	281.024	287.54	292.874	287.146	282.781
CCNA_00443		246	chemotaxis protein cheWI	450529	450996	+	NA	NA	-1.61363	-0.690306	2.08284e-06	1.4761e-05	-1.27779	-0.35365	0.014689	0.0468791	-1.44456	-0.53063	0.000282933	0.00125904	-1.25785	-0.330965	0.0225073	0.063246	-1.46529	-0.551187	0.000149941	0.000692581	-1.30589	-0.385033	0.00800982	0.0239804	418.322	469.872	414.212	434.135	205.18	218.635	237.561	220.459	245.969	280.01	224.106	250.028	198.828	196.798	255.38	217.002	233.023
CCNA_00444		246	chemotaxis protein methyltransferase CheRI	450996	451877	+	NA	NA	-1.5515	-0.633665	0.000477025	0.00225015	-1.27186	-0.346935	0.0556282	0.137539	-1.4203	-0.506195	0.0053168	0.0168928	-1.32282	-0.403614	0.0260296	0.0710854	-1.26499	-0.339131	0.0613993	0.13092	-1.34531	-0.427943	0.0182977	0.0482783	619.339	736.091	588.382	647.937	335.234	362.672	330.637	342.848	387.504	374.363	364.864	375.577	311.239	308.416	365.896	328.517	335.376
CCNA_00445		246	receiver domain-glutamate methylesterase cheBI	451877	452911	+	NA	NA	-1.45908	-0.545056	0.00277044	0.0107614	-1.29353	-0.371312	0.0414371	0.1092	-1.24582	-0.317098	0.0819856	0.167497	-1.30925	-0.388738	0.0328251	0.0860128	-1.37732	-0.461863	0.0112335	0.0322495	-1.32622	-0.407324	0.0253575	0.0633003	657.226	452.835	515.013	541.691	294.074	321.179	288.612	301.288	380.171	255.027	283.637	306.278	323.532	299.044	307.644	310.073	301.535
CCNA_00446		246	chemotaxis receiver domain protein cheYII	452915	453304	+	NA	NA	-1.66109	-0.732129	9.22823e-07	6.89532e-06	-1.29391	-0.371736	0.012494	0.0407908	-1.35459	-0.437854	0.00339181	0.0114211	-1.35455	-0.437814	0.00329667	0.0121921	-1.43442	-0.520465	0.000479547	0.0019929	-1.31755	-0.39786	0.00757346	0.0228447	721.88	993.289	705.988	807.052	396.898	406.156	397.414	400.156	452.759	476.883	453.182	460.942	430.686	351.291	509.403	430.46	412.529
CCNA_00447	cheD	246	chemotaxis protein cheD	453301	453864	+	NA	NA	-1.41776	-0.503617	0.00101941	0.00444202	-1.24922	-0.321028	0.0359991	0.0976168	-1.20968	-0.274626	0.0739886	0.153669	-1.16711	-0.222937	0.145316	0.279539	-1.22575	-0.293666	0.0551635	0.11977	-1.27629	-0.351956	0.0216928	0.0557002	462.051	354.169	406.233	407.485	226.494	252.942	222.046	233.827	276.413	212.127	227.755	238.765	254.368	211.624	258.957	241.65	239.797
CCNA_00448	cheU	246	cheU protein	453868	454251	+	NA	NA	-1.74357	-0.802043	2.74549e-08	2.61535e-07	-1.4785	-0.564135	8.87292e-05	0.000487512	-1.62726	-0.702441	1.3171e-06	8.52435e-06	-1.4231	-0.509034	0.000407763	0.00185581	-1.55912	-0.640731	8.85013e-06	5.11819e-05	-1.54861	-0.630974	1.22806e-05	6.81548e-05	531.586	619.797	458.36	536.581	279.765	226.428	252.265	252.819	278.234	267.869	256.633	267.579	266.497	217.277	230.923	238.232	283.711
CCNA_00449	cleA	246	single domain receiver protein CleA	454259	454861	+	NA	NA	-1.47081	-0.556608	0.000163731	0.000847741	-1.50064	-0.585576	7.39207e-05	0.000412326	-1.45258	-0.538613	0.000284809	0.0012661	-1.56584	-0.646938	1.23268e-05	7.3015e-05	-1.4654	-0.55129	0.000191406	0.000872025	-1.57946	-0.659433	8.43761e-06	4.79767e-05	444.186	404.094	418.89	422.39	227.697	229.444	246.324	234.489	196.998	218.594	202.692	206.095	213.569	241.576	166.989	207.378	177.386
CCNA_00450	cheE	246	cheE protein	454858	455328	+	NA	NA	-1.7977	-0.846151	6.87588e-16	3.51869e-14	-1.50072	-0.585658	1.95207e-08	1.72858e-07	-1.68928	-0.756407	9.01775e-13	1.80396e-11	-1.56359	-0.644864	7.10255e-10	7.25251e-09	-1.38171	-0.46646	7.53161e-06	4.37868e-05	-1.65841	-0.729802	3.50596e-12	6.34968e-11	533.409	528.205	476.699	512.771	236.852	258.497	205.13	233.493	260.013	250.054	242.962	251.01	227.585	233.234	193.083	217.968	225.464
CCNA_00451		249	TonB-dependent receptor	455598	458639	+	Pi-249-458347	TgrL_025	-1.38923	-0.474287	0.00492958	0.0175953	-1.5862	-0.665572	8.13962e-05	0.000450031	-1.71561	-0.778723	4.46092e-06	2.71543e-05	-1.88554	-0.914974	6.55535e-08	5.10621e-07	-1.89003	-0.918412	5.81792e-08	4.33243e-07	-2.05178	-1.03687	9.70291e-10	9.83928e-09	100.192	102.559	93.7695	98.8402	60.3113	61.7336	52.8653	58.3034	46.5275	46.2147	44.7188	45.8203	39.8507	43.3209	42.1222	41.7646	34.4389
CCNA_00452		250	N-acetylglucosamine-6-phosphate deacetylase	459857	458721	-	NA	NA	1.12158	0.16553	0.295859	0.453843	-1.1562	-0.209387	0.190048	0.34952	-1.28304	-0.359561	0.0270392	0.0678061	-1.78281	-0.834153	3.37318e-07	2.40997e-06	-1.81311	-0.858465	1.50986e-07	1.07003e-06	-1.87902	-0.909977	3.0363e-08	2.37771e-07	65.2445	40.079	64.7838	56.7024	48.2458	54.19	51.8981	51.4446	37.6883	33.5637	35.619	35.6237	28.9571	33.8894	31.914	31.5868	21.0993
CCNA_00453		250	glucosamine-6-phosphate deaminase	460948	459857	-	NA	NA	-1.13161	-0.178379	0.307395	0.465628	-1.54197	-0.624772	0.000415787	0.00201085	-1.21999	-0.286865	0.106091	0.20513	-2.18397	-1.12695	4.76906e-10	5.06972e-09	-1.92021	-0.941264	1.53728e-07	1.08771e-06	-2.14482	-1.10086	1.20487e-09	1.20514e-08	63.7853	33.6583	60.6699	52.7045	37.8993	36.0387	38.8462	37.5947	29.1417	21.189	24.154	24.8282	26.394	35.764	29.9062	30.6881	14.713
CCNA_00454		250	GntR-family transcriptional regulator	461789	460977	-	NA	NA	-1.46202	-0.54796	0.000536409	0.00250078	-1.83857	-0.878586	3.8308e-08	3.24219e-07	-1.746	-0.80405	6.54943e-07	4.40735e-06	-2.12963	-1.0906	1.39759e-11	2.02329e-10	-2.48467	-1.31305	6.59513e-16	2.50217e-14	-2.29292	-1.19719	1.59184e-13	3.84928e-12	111.798	90.902	121.915	108.205	55.5816	63.0794	62.1454	60.2688	42.3925	43.4327	43.0444	42.9565	39.1694	49.3217	45.4693	44.6535	29.5078
CCNA_03920		250	hypothetical protein	461868	461800	-	NA	NA	10.5265	3.39595	0.163168	0.296614	1.27178	0.346844	0.916	0.956368	22.8885	4.51655	0.0578506	0.126478	12.2274	3.61205	0.13668	0.266516	1.33802	0.420099	0.897826	0.939005	38.0126	5.24841	0.024949	0.0624933	0	0	0	0	4.72281	0	0	1.57427	0	0	0	0	0	9.08029	0	3.02676	0
CCNA_00455	nagA	251	N-acetyl-glucosamine/N-acetyl-chitin oligosaccharide outer membrane transporter nagA	461992	464661	+	NA	NA	-1.40093	-0.48639	0.00222572	0.00887263	-2.14878	-1.10352	4.45061e-12	7.77267e-11	-1.92276	-0.943176	3.48559e-09	3.20922e-08	-3.61124	-1.85249	6.61011e-31	1.21213e-28	-3.74778	-1.90604	1.31849e-32	2.76318e-30	-3.70023	-1.88761	5.47133e-32	1.33774e-29	267.321	176.716	299.596	247.878	131.489	149.882	149.202	143.524	87.0878	86.25	79.0686	84.1355	66.7501	101.803	106.259	91.6042	43.3587
CCNA_R0006		2304	antisense sRNA	464754	464843	+	NA	NA	1.7875	0.837943	0.178282	0.317403	-1.42464	-0.510595	0.454291	0.637716	-1.70862	-0.77283	0.288479	0.442061	-2.34688	-1.23074	0.100479	0.209677	-1.32801	-0.409266	0.54693	0.67674	-1.49709	-0.58216	0.402864	0.548748	19.0127	3.49797	17.3889	13.2998	26.5527	9.56527	19.6975	18.6052	5.10594	9.74762	4.61525	6.4896	5.99713	3.48078	7.55963	5.67918	0
CCNA_00456		2304	beta-N-acetylhexosaminidase	464819	467092	+	NA	NA	1.58395	0.663524	8.37206e-06	5.32449e-05	1.08129	0.112759	0.454414	0.637716	1.31001	0.389573	0.0100604	0.0292637	-1.0884	-0.12221	0.42173	0.589106	-1.08667	-0.119911	0.430063	0.574767	-1.08704	-0.120406	0.429111	0.574892	29.1697	21.0432	27.345	25.8526	28.5653	36.3971	34.7473	33.2365	20.7639	20.4951	19.8188	20.3593	22.596	24.0164	26.728	24.4468	15.5341
CCNA_00457		2304	phosphoenolpyruvate-protein phosphotransferase/phosphocarrier protein HPr/PTS system, glucose-specific IIA subunit	467106	469664	+	NA	NA	1.97449	0.981478	3.07916e-06	2.1174e-05	1.28182	0.358188	0.093469	0.203541	-1.04431	-0.0625473	0.77635	0.859661	-1.13791	-0.186382	0.393212	0.564241	-1.26408	-0.338086	0.123389	0.228262	-1.29357	-0.371363	0.0920926	0.179178	9.79413	8.0888	7.7465	8.54314	11.7157	14.3695	15.1418	13.7423	10.3705	6.68506	7.10142	8.05233	6.58067	7.05949	3.54496	5.72837	6.23547
CCNA_00458		2304	PTS system, N-acetylglucosamine-specific IIBC component	469661	471415	+	NA	NA	1.73323	0.793464	7.31613e-06	4.70849e-05	1.01536	0.0219884	0.903542	0.950713	1.16977	0.226226	0.216489	0.354848	-1.04703	-0.0662981	0.716882	0.835761	1.04627	0.0652507	0.719321	0.814662	1.14571	0.196245	0.278569	0.4189	20.934	12.8259	12.6627	15.4742	19.1254	24.3862	21.6456	21.7191	13.4849	10.8099	10.0589	11.4512	13.2859	13.6256	11.6302	12.8472	9.46828
CCNA_00459	nhaA	252	Na+/H+ antiporter nhaA	471542	472783	+	NA	NA	1.00229	0.00329675	0.981154	0.98834	-1.16809	-0.224154	0.109087	0.231594	-1.31084	-0.390489	0.00561611	0.0177052	-1.25384	-0.326348	0.0199206	0.0571145	-1.3136	-0.393526	0.00502063	0.0162111	-1.31626	-0.396449	0.0047396	0.015259	178.132	169.766	156.332	168.077	138.536	152.094	122.957	137.862	117.659	103.745	96.151	105.852	96.997	96.0997	82.7177	91.9381	96.3118
CCNA_R0108		2442	small non-coding RNA	472905	472973	+	NA	NA	-1.40077	-0.486223	0.153989	0.283796	-1.58573	-0.665149	0.0539272	0.134239	-1.69965	-0.765237	0.0318338	0.0780071	-1.71488	-0.77811	0.0260372	0.0710854	-1.65829	-0.729693	0.0358699	0.0847361	-1.77305	-0.826231	0.0187859	0.0494775	110.867	146.002	84.6762	113.848	80.2878	53.4705	67.9014	67.2199	66.5992	50.8571	43.6442	53.7002	37.5472	52.9683	62.4491	50.9882	46.2509
CCNA_00460		253	hypothetical protein	473245	473400	+	NA	NA	#N/A	#N/A	#N/A	#N/A	#N/A	#N/A	#N/A	#N/A	#N/A	#N/A	#N/A	#N/A	#N/A	#N/A	#N/A	#N/A	#N/A	#N/A	#N/A	#N/A	#N/A	#N/A	#N/A	#N/A	0	0	0	0	0	0	0	0	0	0	0	0	0	0	0	0	0
CCNA_03921		2369	UDP-glucose 6-dehydrogenase related protein	474254	474409	+	NA	NA	#N/A	#N/A	#N/A	#N/A	#N/A	#N/A	#N/A	#N/A	#N/A	#N/A	#N/A	#N/A	#N/A	#N/A	#N/A	#N/A	#N/A	#N/A	#N/A	#N/A	#N/A	#N/A	#N/A	#N/A	0	0	0	0	0	0	0	0	0	0	0	0	0	0	0	0	0
CCNA_03998		2370	GT1/WbuB-like N-acetyl-L-fucosamine transferase	475532	476800	+	NA	NA	#N/A	#N/A	#N/A	#N/A	#N/A	#N/A	#N/A	#N/A	#N/A	#N/A	#N/A	#N/A	#N/A	#N/A	#N/A	#N/A	#N/A	#N/A	#N/A	#N/A	#N/A	#N/A	#N/A	#N/A	0	0	0	0	0	0	0	0	0	0	0	0	0	0	0	0	0
CCNA_00464		254	Undecaprenyl-phosphate sugar phosphotransferase-related protein	477514	477678	+	NA	NA	#N/A	#N/A	#N/A	#N/A	#N/A	#N/A	#N/A	#N/A	#N/A	#N/A	#N/A	#N/A	#N/A	#N/A	#N/A	#N/A	#N/A	#N/A	#N/A	#N/A	#N/A	#N/A	#N/A	#N/A	0	0	0	0	0	0	0	0	0	0	0	0	0	0	0	0	0
CCNA_00465		255	UDP-galactopyranose mutase	477921	479033	+	NA	NA	#N/A	#N/A	#N/A	#N/A	#N/A	#N/A	#N/A	#N/A	#N/A	#N/A	#N/A	#N/A	#N/A	#N/A	#N/A	#N/A	#N/A	#N/A	#N/A	#N/A	#N/A	#N/A	#N/A	#N/A	0	0	0	0	0	0	0	0	0	0	0	0	0	0	0	0	0
CCNA_00466		256	GT4 PimA-like glycosyltransferase	479191	480435	+	NA	NA	#N/A	#N/A	#N/A	#N/A	#N/A	#N/A	#N/A	#N/A	#N/A	#N/A	#N/A	#N/A	#N/A	#N/A	#N/A	#N/A	#N/A	#N/A	#N/A	#N/A	#N/A	#N/A	#N/A	#N/A	0	0	0	0	0	0	0	0	0	0	0	0	0	0	0	0	0
CCNA_00467		256	oligosaccharide translocase/flippase	480439	481710	+	NA	NA	#N/A	#N/A	#N/A	#N/A	#N/A	#N/A	#N/A	#N/A	#N/A	#N/A	#N/A	#N/A	#N/A	#N/A	#N/A	#N/A	#N/A	#N/A	#N/A	#N/A	#N/A	#N/A	#N/A	#N/A	0	0	0	0	0	0	0	0	0	0	0	0	0	0	0	0	0
CCNA_00468		257	UDP glucuronic acid epimerase-related protein	481933	481820	-	NA	NA	#N/A	#N/A	#N/A	#N/A	#N/A	#N/A	#N/A	#N/A	#N/A	#N/A	#N/A	#N/A	#N/A	#N/A	#N/A	#N/A	#N/A	#N/A	#N/A	#N/A	#N/A	#N/A	#N/A	#N/A	0	0	0	0	0	0	0	0	0	0	0	0	0	0	0	0	0
CCNA_00469		258	GT1-family glycosyltransferase	483454	482231	-	NA	NA	#N/A	#N/A	#N/A	#N/A	#N/A	#N/A	#N/A	#N/A	#N/A	#N/A	#N/A	#N/A	#N/A	#N/A	#N/A	#N/A	#N/A	#N/A	#N/A	#N/A	#N/A	#N/A	#N/A	#N/A	0	0	0	0	0	0	0	0	0	0	0	0	0	0	0	0	0
CCNA_03922		2394	hypothetical protein	483798	484859	+	NA	NA	#N/A	#N/A	#N/A	#N/A	#N/A	#N/A	#N/A	#N/A	#N/A	#N/A	#N/A	#N/A	#N/A	#N/A	#N/A	#N/A	#N/A	#N/A	#N/A	#N/A	#N/A	#N/A	#N/A	#N/A	0	0	0	0	0	0	0	0	0	0	0	0	0	0	0	0	0
CCNA_00470		259	O-antigen polymerase	486132	484789	-	NA	NA	#N/A	#N/A	#N/A	#N/A	#N/A	#N/A	#N/A	#N/A	#N/A	#N/A	#N/A	#N/A	#N/A	#N/A	#N/A	#N/A	#N/A	#N/A	#N/A	#N/A	#N/A	#N/A	#N/A	#N/A	0	0	0	0	0	0	0	0	0	0	0	0	0	0	0	0	0
CCNA_00471	fcl	259	GDP-L-fucose synthase Fcl	487127	486159	-	NA	NA	#N/A	#N/A	#N/A	#N/A	#N/A	#N/A	#N/A	#N/A	#N/A	#N/A	#N/A	#N/A	#N/A	#N/A	#N/A	#N/A	#N/A	#N/A	#N/A	#N/A	#N/A	#N/A	#N/A	#N/A	0	0	0	0	0	0	0	0	0	0	0	0	0	0	0	0	0
CCNA_00472		259	GDP-mannose 4,6 dehydratase	488169	487093	-	NA	NA	#N/A	#N/A	#N/A	#N/A	#N/A	#N/A	#N/A	#N/A	#N/A	#N/A	#N/A	#N/A	#N/A	#N/A	#N/A	#N/A	#N/A	#N/A	#N/A	#N/A	#N/A	#N/A	#N/A	#N/A	0	0	0	0	0	0	0	0	0	0	0	0	0	0	0	0	0
CCNA_00473		261	hypothetical protein	488768	488274	-	NA	NA	#N/A	#N/A	#N/A	#N/A	#N/A	#N/A	#N/A	#N/A	#N/A	#N/A	#N/A	#N/A	#N/A	#N/A	#N/A	#N/A	#N/A	#N/A	#N/A	#N/A	#N/A	#N/A	#N/A	#N/A	0	0	0	0	0	0	0	0	0	0	0	0	0	0	0	0	0
CCNA_00474	trwC	261	DNA relaxase/conjugal transfer nickase-helicase trwC	491578	488768	-	NA	NA	#N/A	#N/A	#N/A	#N/A	#N/A	#N/A	#N/A	#N/A	#N/A	#N/A	#N/A	#N/A	#N/A	#N/A	#N/A	#N/A	#N/A	#N/A	#N/A	#N/A	#N/A	#N/A	#N/A	#N/A	0	0	0	0	0	0	0	0	0	0	0	0	0	0	0	0	0
CCNA_00475	trwB	261	bacterial conjugation protein, ATP binding domain trwB	493329	491512	-	NA	NA	#N/A	#N/A	#N/A	#N/A	#N/A	#N/A	#N/A	#N/A	#N/A	#N/A	#N/A	#N/A	#N/A	#N/A	#N/A	#N/A	#N/A	#N/A	#N/A	#N/A	#N/A	#N/A	#N/A	#N/A	0	0	0	0	0	0	0	0	0	0	0	0	0	0	0	0	0
CCNA_00476		261	hypothetical protein	493709	493326	-	NA	NA	#N/A	#N/A	#N/A	#N/A	#N/A	#N/A	#N/A	#N/A	#N/A	#N/A	#N/A	#N/A	#N/A	#N/A	#N/A	#N/A	#N/A	#N/A	#N/A	#N/A	#N/A	#N/A	#N/A	#N/A	0	0	0	0	0	0	0	0	0	0	0	0	0	0	0	0	0
CCNA_00477		262	excisionase	494284	494090	-	NA	NA	#N/A	#N/A	#N/A	#N/A	#N/A	#N/A	#N/A	#N/A	#N/A	#N/A	#N/A	#N/A	#N/A	#N/A	#N/A	#N/A	#N/A	#N/A	#N/A	#N/A	#N/A	#N/A	#N/A	#N/A	0	0	0	0	0	0	0	0	0	0	0	0	0	0	0	0	0
CCNA_00478		263	hypothetical protein	495143	494406	-	NA	NA	#N/A	#N/A	#N/A	#N/A	#N/A	#N/A	#N/A	#N/A	#N/A	#N/A	#N/A	#N/A	#N/A	#N/A	#N/A	#N/A	#N/A	#N/A	#N/A	#N/A	#N/A	#N/A	#N/A	#N/A	0	0	0	0	0	0	0	0	0	0	0	0	0	0	0	0	0
CCNA_00479		264	Helix-turn-helix DNA-binding protein	495332	495655	+	NA	NA	#N/A	#N/A	#N/A	#N/A	#N/A	#N/A	#N/A	#N/A	#N/A	#N/A	#N/A	#N/A	#N/A	#N/A	#N/A	#N/A	#N/A	#N/A	#N/A	#N/A	#N/A	#N/A	#N/A	#N/A	0	0	0	0	0	0	0	0	0	0	0	0	0	0	0	0	0
CCNA_00480		265	bacteriophage P4 integrase	497022	495724	-	NA	NA	#N/A	#N/A	#N/A	#N/A	#N/A	#N/A	#N/A	#N/A	#N/A	#N/A	#N/A	#N/A	#N/A	#N/A	#N/A	#N/A	#N/A	#N/A	#N/A	#N/A	#N/A	#N/A	#N/A	#N/A	0	0	0	0	0	0	0	0	0	0	0	0	0	0	0	0	0
CCNA_00481		266	HipB transcriptional regulator	497352	497597	+	NA	NA	#N/A	#N/A	#N/A	#N/A	#N/A	#N/A	#N/A	#N/A	#N/A	#N/A	#N/A	#N/A	#N/A	#N/A	#N/A	#N/A	#N/A	#N/A	#N/A	#N/A	#N/A	#N/A	#N/A	#N/A	0	0	0	0	0	0	0	0	0	0	0	0	0	0	0	0	0
CCNA_00482		266	toxin protein module HipA	497584	498855	+	NA	NA	#N/A	#N/A	#N/A	#N/A	#N/A	#N/A	#N/A	#N/A	#N/A	#N/A	#N/A	#N/A	#N/A	#N/A	#N/A	#N/A	#N/A	#N/A	#N/A	#N/A	#N/A	#N/A	#N/A	#N/A	0	0	0	0	0	0	0	0	0	0	0	0	0	0	0	0	0
CCNA_R0007		2443	tRNA-Ser	499174	499085	-	NA	NA	3.01625	1.59275	2.97642e-06	2.04996e-05	1.32447	0.40541	0.241377	0.41383	2.19139	1.13185	0.00101795	0.00397868	1.31578	0.395923	0.253472	0.418428	1.3037	0.382613	0.269642	0.407379	1.19398	0.255784	0.462281	0.604965	147.628	94.4452	178.526	140.2	380.186	170.808	476.962	342.652	89.3539	173.02	140.765	134.38	130.737	213.488	309.945	218.057	96.5953
CCNA_00483		267	Zn-dependent hydrolase, glyoxalase II family	500224	499379	-	NA	NA	1.01231	0.0176572	0.864179	0.922448	-1.0219	-0.0312477	0.762354	0.865556	-1.04826	-0.067992	0.514017	0.65411	-1.02569	-0.0365945	0.723625	0.840143	-1.09069	-0.125246	0.226616	0.36031	1.0247	0.0352046	0.733579	0.82591	299.824	273.511	274.029	282.455	237.793	253.959	209.249	233.667	201.25	197.934	208.423	202.535	201.988	201.564	175.855	193.136	180.677
CCNA_00484		268	hypothetical protein	501015	500314	-	NA	NA	-1.75144	-0.80854	8.36503e-07	6.29307e-06	-1.81213	-0.857686	1.81822e-07	1.41628e-06	-1.67575	-0.744804	7.02184e-06	4.12096e-05	-1.66481	-0.735354	7.60727e-06	4.6435e-05	-1.51503	-0.599343	0.000251257	0.00111235	-1.44063	-0.526702	0.00129197	0.0048268	197.153	110.096	143.272	150.174	79.9985	65.5204	62.4116	69.3102	68.5702	51.2375	60.797	60.2016	65.9684	69.7643	54.5973	63.4433	62.5471
CCNA_00485		268	ribosomal large subunit pseudouridine synthase D	502142	501114	-	NA	NA	-1.01953	-0.0279081	0.864679	0.922534	-1.23126	-0.300138	0.0693986	0.1622	-1.09922	-0.136478	0.413391	0.564835	-1.20406	-0.267909	0.10578	0.218051	-1.21541	-0.281442	0.0891005	0.175765	-1.2883	-0.365474	0.0281162	0.068974	53.409	39.1609	46.9449	46.5049	38.9529	35.2573	36.9175	37.0425	34.052	22.806	26.0365	27.6315	34.619	30.7486	24.2437	29.8704	28.4471
CCNA_00486		269	TonB-dependent receptor	502235	504724	+	NA	NA	1.24006	0.310413	0.0736744	0.163934	1.06789	0.0947592	0.589097	0.751047	1.15154	0.20357	0.252936	0.398943	1.15294	0.205314	0.241464	0.402837	1.12398	0.168614	0.33618	0.479609	1.27418	0.349573	0.0450519	0.101782	9.4996	8.72385	9.5115	9.24498	9.81548	9.13722	9.1029	9.35187	7.15139	7.39879	7.13139	7.22719	7.76014	7.42286	8.28827	7.82376	6.85021
CCNA_00487		270	alkaline phosphatase	504911	506605	+	NA	NA	1.45705	0.543047	1.5436e-05	9.44839e-05	1.32177	0.402475	0.00142989	0.00621217	1.45586	0.54187	2.10102e-05	0.000113039	1.37668	0.461193	0.000262151	0.00124592	1.43693	0.52299	3.32272e-05	0.000173947	1.43259	0.518628	4.00458e-05	0.000202112	36.3428	30.5531	36.9321	34.6093	41.8477	40.9215	40.2666	41.0119	33.4145	31.5072	35.1045	33.3421	40.1224	38.4426	26.6259	35.0636	32.202
CCNA_00488		271	amino acid efflux permease	507341	506715	-	NA	NA	1.12629	0.171574	0.309156	0.466785	1.31094	0.390602	0.0197102	0.0599893	1.2809	0.357159	0.0362463	0.0866956	1.10019	0.137754	0.417221	0.58608	1.21325	0.278877	0.0981042	0.190117	1.1368	0.184976	0.275766	0.416488	50.0869	37.4065	45.261	44.2515	39.4999	41.3863	40.5933	40.4932	53.6857	33.4054	40.2454	42.4455	39.0818	40.1372	44.128	41.1156	39.1389
CCNA_00489		271	phosphoribosyl-AMP cyclohydrolase	507747	507328	-	NA	NA	1.06428	0.0898774	0.602087	0.735284	1.22204	0.289292	0.091828	0.201765	1.2478	0.319381	0.0657433	0.139979	1.25587	0.328691	0.0557677	0.133274	1.33857	0.420692	0.0140639	0.0389035	1.31953	0.400029	0.0198019	0.0517814	84.3588	102.128	96.8808	94.4559	90.2619	88.7228	69.0419	82.6755	88.351	80.94	86.2887	85.1932	88.6718	107.655	55.0773	83.8015	77.8177
CCNA_00490		272	conserved hypothetical membrane protein	507838	508722	+	NA	NA	-1.26707	-0.341498	0.00237841	0.00939622	1.06362	0.0889814	0.420532	0.609259	1.15147	0.20348	0.0688587	0.145207	1.34327	0.425749	0.000101294	0.000518367	1.274	0.349364	0.00144689	0.0053782	1.27172	0.346785	0.0016099	0.0058555	83.9363	81.3723	80.1656	81.8247	54.0055	52.389	52.2247	52.873	65.0358	61.8313	64.8873	63.9181	76.8446	66.0758	59.1957	67.372	71.2497
CCNA_00491		273	GTP cyclohydrolase I	509508	508870	-	NA	NA	-1.52432	-0.608162	1.7528e-07	1.461e-06	1.20599	0.270224	0.0191221	0.0583609	1.65027	0.722706	3.70421e-10	4.02524e-09	1.67983	0.748314	7.67309e-11	9.51246e-10	1.67723	0.74608	8.67236e-11	1.09675e-09	1.64477	0.717884	4.38835e-10	4.78047e-09	398.053	440.941	430.395	423.13	219.289	236.726	226.7	227.572	330.088	372.743	421.223	374.685	513.726	494.989	501.136	503.284	455.336
CCNA_00492		274	cysteinyl-tRNA synthetase	509704	511095	+	NA	NA	-1.06958	-0.0970457	0.344103	0.503792	-1.10178	-0.139832	0.173172	0.327553	-1.19191	-0.253269	0.0144161	0.0398276	-1.17663	-0.234655	0.0225944	0.0634171	-1.2317	-0.300646	0.0035011	0.011812	-1.25266	-0.325	0.00161921	0.00587966	214.543	237.583	214.962	222.363	172.691	175.992	163.014	170.566	146.741	157.48	141.367	148.529	136.409	135.48	132.293	134.728	126.331
CCNA_00493		274	putative polyketide cyclase-dehydrase/lipid transport protein	511098	511559	+	NA	NA	-1.26676	-0.341146	0.0407692	0.103177	-1.08802	-0.1217	0.463927	0.64694	-1.25071	-0.322745	0.0553631	0.122097	-1.22146	-0.28861	0.0839053	0.183259	-1.31173	-0.391468	0.0192399	0.0505822	-1.22054	-0.287516	0.0853133	0.168011	186.496	175.637	172.985	178.373	124.378	115.795	105.248	115.14	121.846	127.7	111.26	120.269	97.2002	83.8551	130.085	103.713	102.899
CCNA_00494		274	NifU/IscU-family protein	511566	512027	+	NA	NA	-1.12734	-0.172923	0.239353	0.391015	1.03907	0.055291	0.705818	0.832343	1.04475	0.0631628	0.668802	0.776617	1.18159	0.240733	0.099797	0.208939	1.12051	0.164154	0.262091	0.400092	1.20903	0.273848	0.0611872	0.130027	210.025	227.254	225.604	220.961	167.404	169.566	145.265	160.745	187.743	161.168	158.687	169.199	159.82	145.334	196.845	167.333	175.072
CCNA_00495		274	putative membrane protein insertion efficiency factor YidD	512080	512334	+	NA	NA	1.29802	0.376314	0.000624517	0.00286004	1.34279	0.425236	0.000109728	0.000588917	1.37579	0.460256	3.66345e-05	0.000188792	1.40881	0.494475	6.97871e-06	4.27762e-05	1.62881	0.703821	1.15772e-10	1.4114e-09	1.70988	0.773898	1.36789e-12	2.77422e-11	252.625	263.582	270.039	262.082	299.037	245	291.987	278.675	258.601	259.315	258.183	258.7	253.996	273.548	254.359	260.634	230.879
CCNA_00496		274	threonyl-tRNA synthetase	512331	514298	+	NA	NA	-1.16324	-0.218152	0.101763	0.211155	-1.09199	-0.126963	0.340874	0.525827	-1.08213	-0.113874	0.393308	0.546558	-1.0097	-0.0139299	0.916772	0.960327	1.05764	0.0808439	0.544134	0.673814	1.08963	0.123844	0.352793	0.496846	754.966	934.374	835.196	841.512	594.4	588.352	600.063	594.271	548.733	593.383	561.639	567.918	564.809	531.508	585.065	560.461	567.784
CCNA_00497		274	smooth LPS biosynthesis glycosyltransferase	514298	515224	+	NA	NA	-1.41177	-0.497508	0.000121948	0.000648965	-1.39949	-0.484899	0.000180785	0.000936039	-1.37658	-0.461087	0.000386294	0.00166348	-1.32605	-0.40714	0.00166829	0.00668684	-1.3668	-0.450803	0.000500539	0.00207232	-1.34139	-0.423733	0.00107279	0.00410194	506.86	567.316	489.589	521.255	296.696	315.349	296.146	302.73	302.019	277.641	244.093	274.584	275.286	238.135	304.587	272.669	284.907
CCNA_00498		275	hypothetical protein	515404	515285	-	NA	NA	-1.01338	-0.0191736	0.931914	0.959157	-1.02516	-0.035852	0.873314	0.932651	-1.14146	-0.190884	0.408809	0.561382	-1.0026	-0.00374672	0.986739	0.993927	-1.12833	-0.174183	0.44259	0.5846	1.00447	0.00643971	0.977236	0.985571	181.18	95.7569	161.716	146.218	130.35	94.2863	123.461	116.032	123.5	90.4701	96.0549	103.342	89.0574	112.255	64.2568	88.5231	102.709
CCNA_00499		276	hypothetical protein	515845	515480	-	NA	NA	-1.18337	-0.2429	0.119257	0.236526	-1.26247	-0.336253	0.0319225	0.0885819	-1.2985	-0.376849	0.0186876	0.0498751	-1.36924	-0.45338	0.0041803	0.0148851	-1.35979	-0.443381	0.0050022	0.0161754	-1.43249	-0.518526	0.00111918	0.00425348	135.032	97.4127	110.89	114.445	75.0875	88.3724	72.3089	78.5896	74.078	59.3246	64.9729	66.1252	69.0161	56.7766	65.682	63.8249	53.2186
CCNA_00500		276	hydroxymethylglutaryl-CoA lyase	516741	515842	-	NA	NA	-1.23529	-0.304845	0.0731391	0.16295	-1.08671	-0.119965	0.478362	0.658927	-1.11066	-0.151411	0.378881	0.531884	-1.13107	-0.177694	0.296141	0.462826	-1.194	-0.255808	0.133244	0.242217	-1.26587	-0.340128	0.0471672	0.105627	55.5841	47.31	37.2122	46.7021	35.0013	32.112	25.4661	30.8598	37.784	28.9992	28.0376	31.6069	32.5044	28.8904	29.4825	30.2925	30.5681
CCNA_00501		276	glucosyltransferase	518417	516738	-	NA	NA	1.04841	0.0682095	0.668173	0.790159	1.10599	0.145341	0.360629	0.547664	1.14465	0.194903	0.223815	0.364144	1.15683	0.210178	0.186388	0.33454	-1.02887	-0.0410558	0.797158	0.86925	1.07287	0.101472	0.524628	0.660249	53.2035	36.5413	44.2795	44.6748	41.4455	38.0659	34.5963	38.0359	44.5174	28.9818	34.8616	36.1203	39.324	34.6213	35.6382	36.5279	38.5159
CCNA_00502		277	glycosyl transferase family protein	518474	519211	+	NA	NA	1.02802	0.0398624	0.711493	0.819562	-1.0811	-0.112499	0.299333	0.481141	-1.16299	-0.217841	0.0489125	0.110619	-1.1948	-0.256772	0.0188326	0.0545278	-1.13926	-0.188094	0.0841696	0.168301	-1.18781	-0.248299	0.0232755	0.0590407	142.254	132.347	127.801	134.134	118.928	119.316	100.032	112.759	102.897	81.7255	89.2094	91.2773	86.1539	87.0194	74.3671	82.5135	74.8547
CCNA_R0202			antisense sRNA				NA	NA	#N/A	#N/A	#N/A	#N/A	#N/A	#N/A	#N/A	#N/A	#N/A	#N/A	#N/A	#N/A	#N/A	#N/A	#N/A	#N/A	#N/A	#N/A	#N/A	#N/A	#N/A	#N/A	#N/A	#N/A	0	0	0	0	0	0	0	0	0	0	0	0	0	0	0	0	0
CCNA_00503		278	hypothetical protein	519310	519732	+	NA	NA	1.06434	0.0899596	0.399476	0.557948	1.05525	0.0775896	0.467887	0.649991	-1.16173	-0.216277	0.048188	0.109261	-1.02878	-0.0409355	0.703432	0.826686	-1.01318	-0.0188877	0.860353	0.91349	-1.06433	-0.0899487	0.404125	0.549785	253.899	294.164	239.251	262.438	240.874	224.74	223.618	229.744	195.275	205.841	211.369	204.161	174.81	173.051	138.861	162.241	164.157
CCNA_00504		279	23S rRNA methyltransferase	520193	519729	-	NA	NA	-1.23471	-0.304168	0.0217539	0.0622895	-1.21078	-0.275935	0.0373752	0.100546	-1.36797	-0.452037	0.00080813	0.00326591	-1.25353	-0.325994	0.0142705	0.0433732	-1.28321	-0.35976	0.00685358	0.0211223	-1.43559	-0.521643	9.81793e-05	0.000466617	204.991	225.788	223.924	218.234	141.095	158.422	135.613	145.044	130.201	136.309	131.311	132.607	110.734	108.915	131.196	116.948	117.855
CCNA_00505		280	ubiquinol-cytochrome c reductase iron-sulfur subunit	520398	520949	+	NA	NA	-1.1102	-0.150825	0.320061	0.479438	1.00644	0.00925773	0.951327	0.973264	-1.17972	-0.238442	0.116234	0.220398	-1.13157	-0.178332	0.239801	0.400974	-1.28324	-0.359796	0.0177317	0.046982	-1.22122	-0.288324	0.0574102	0.123733	2718.42	3364.47	2852.34	2978.41	2145.93	2199.42	2263	2202.78	2072.69	2348.77	2202.53	2208	1740.47	1553.49	2141.35	1811.77	1726.63
CCNA_00506		280	cytochrome b	520955	522235	+	NA	NA	-1.19023	-0.251245	0.108905	0.221381	-1.01065	-0.0152899	0.922275	0.958288	-1.33498	-0.416817	0.00784429	0.0235972	-1.12167	-0.165648	0.290535	0.458624	-1.31345	-0.393363	0.0120835	0.0342871	-1.17594	-0.233811	0.13575	0.243157	3018.56	3726.94	3133.82	3293.11	2251.18	2187.37	2376.46	2271.67	2359.11	2478.97	2366.99	2401.69	1523.24	1654.31	2124.84	1767.46	2028.66
CCNA_00507		280	cytochrome c1	522241	523086	+	NA	NA	-1.11532	-0.157454	0.295124	0.452873	-1.04205	-0.0594267	0.692723	0.826819	-1.20783	-0.272418	0.0702472	0.14764	-1.12755	-0.173187	0.249552	0.413198	-1.22357	-0.291092	0.0529684	0.115977	-1.24496	-0.316094	0.0356217	0.0842401	2574.92	3114.77	2405.83	2698.51	2001.6	2045.34	1914.82	1987.25	1979.64	1817.44	1932.14	1909.74	1473.89	1549.07	1792.06	1605.01	1608.01
CCNA_00508		281	aspartate protease	523927	523154	-	NA	NA	1.05972	0.0836823	0.666055	0.789046	1.04867	0.0685568	0.72418	0.842502	1.1202	0.163751	0.406275	0.55998	1.00677	0.00973213	0.960326	0.982675	1.07364	0.102511	0.598181	0.718699	1.11767	0.160501	0.40949	0.555667	33.9419	23.3876	22.646	26.6585	28.3491	20.8148	19.4685	22.8775	18.4051	20.6854	21.8688	20.3198	23.4306	22.3957	17.2875	21.038	20.1892
CCNA_00509		282	phosphoglycerate mutase family	524526	523993	-	P1-282-527065	TgrL_027	-1.22746	-0.295681	0.201843	0.346737	-1.07811	-0.108508	0.635866	0.784778	-1.13514	-0.182868	0.440092	0.586922	-1.00713	-0.0102538	0.964297	0.983635	1.04579	0.064588	0.776467	0.853242	-1.03787	-0.053628	0.815871	0.887895	22.6192	22.4027	16.6073	20.5431	14.0358	15.2	12.0936	13.7765	18.2867	13.9643	10.3065	14.1858	14.757	10.3641	15.7138	13.6116	15.0436
CCNA_00510		282	carboxymethylenebutenolidase	525200	524523	-	P1-282-527065	TgrL_027	-1.05091	-0.0716325	0.683271	0.799723	1.14291	0.192713	0.266075	0.444232	1.16402	0.219114	0.215596	0.353649	1.20102	0.264261	0.127661	0.252343	1.33598	0.4179	0.015032	0.0409382	1.3128	0.392649	0.0229469	0.0583417	29.5434	26.1187	33.2389	29.6337	22.1094	23.5806	23.1589	22.9497	24.5695	24.7464	24.6589	24.6583	24.0416	26.0288	24.4183	24.8296	24.8332
CCNA_00511		282	carboxymethylenebutenolidase	525880	525200	-	P1-282-527065	TgrL_027	-1.3039	-0.382836	0.0150563	0.045604	-1.08221	-0.113977	0.464129	0.647017	-1.13146	-0.178179	0.26362	0.410978	-1.01126	-0.016155	0.917338	0.960385	1.06025	0.0843987	0.585575	0.708388	-1.00695	-0.00998918	0.948899	0.96924	56.0182	50.8515	51.9368	52.9355	38.2818	29.2557	31.6103	33.0492	33.9084	40.4183	33.242	35.8562	30.1177	35.7278	37.6316	34.4924	33.6115
CCNA_00512		282	GTP-binding protein, probable translation factor	527045	525945	-	P1-282-527065	TgrL_027	1.04392	0.0620101	0.542141	0.684835	-1.03955	-0.0559655	0.582657	0.747166	-1.12705	-0.172556	0.0921559	0.18427	-1.14353	-0.193501	0.0579755	0.137473	-1.19709	-0.259529	0.0110277	0.031759	-1.21568	-0.281758	0.00583297	0.018231	385.251	348.558	414.3	382.703	323.901	312.538	341.697	326.045	254.08	291.731	262.579	269.463	234.231	240.619	257.275	244.042	227.687
CCNA_03885		2380	Abi superfamily/CAAX amino terminal protease	527284	527934	+	P1-2380-527256	TgrL_027	1.08834	0.122129	0.443062	0.600425	1.20741	0.27192	0.0864701	0.192784	1.12109	0.164901	0.307588	0.462328	1.30926	0.388751	0.0141801	0.0432447	1.62202	0.697792	8.88726e-06	5.13292e-05	1.3784	0.462999	0.00345151	0.0114642	57.0535	69.3952	50.9646	59.1378	53.3946	55.3514	50.7675	53.1712	60.0007	49.0188	50.0872	53.0356	48.4192	47.1589	50.5136	48.6973	56.7976
CCNA_00514		284	YhaK-family redox sensitive bicupin	528078	528908	+	NA	NA	1.19742	0.259928	0.0853888	0.184471	1.56435	0.645562	1.48148e-05	9.1573e-05	1.92417	0.944235	2.82917e-10	3.1522e-09	1.78317	0.834446	1.94527e-08	1.61836e-07	1.80528	0.852219	9.18027e-09	7.73992e-08	1.89236	0.920183	5.51535e-10	5.92025e-09	41.0616	31.2544	36.661	36.3257	38.9532	34.7783	31.8472	35.1929	39.2623	38.533	45.9859	41.2604	53.1298	53.7824	39.5721	48.8281	43.0382
CCNA_00515		285	5-methyltetrahydropteroyltriglutamate-- homocysteine methyltransferase	529324	531657	+	NA	NA	1.05306	0.0745887	0.544556	0.686852	1.16813	0.224198	0.0684573	0.16093	1.12773	0.173419	0.159485	0.280983	1.43671	0.522766	2.13136e-05	0.000120567	1.30254	0.381324	0.00193735	0.00699447	1.31639	0.396588	0.0012671	0.00473791	355.658	266.63	298.695	306.994	269.84	277.368	241.915	263.041	328.063	223.597	236.739	262.8	263.303	223.656	254.384	247.114	314.718
CCNA_00516		286	TPR-repeat membrane protein	532432	531683	-	NA	NA	-1.00971	-0.0139456	0.907425	0.944591	-1.02924	-0.0415824	0.729208	0.845696	-1.193	-0.254589	0.0382452	0.090835	1.02524	0.0359667	0.764715	0.869438	-1.26945	-0.344201	0.00463591	0.0151243	-1.22765	-0.295894	0.0150042	0.0408875	122.263	113.859	112.541	116.221	90.6654	96.5819	95.5612	94.2695	88.9965	76.4701	83.3514	82.9393	70.6702	63.2109	83.1559	72.3457	83.341
CCNA_00517		286	peptidyl-tRNA hydrolase	533052	532435	-	NA	NA	1.26283	0.336658	0.00185088	0.00757744	-1.03073	-0.0436636	0.690283	0.826145	-1.04064	-0.0574643	0.606395	0.728767	-1.0978	-0.134611	0.222559	0.380825	-1.29545	-0.373456	0.000797907	0.00313535	-1.26696	-0.341375	0.00221096	0.00772258	148.54	123.151	137.929	136.54	138.329	142.086	141.175	140.53	102.429	95.2877	92.9211	96.8791	96.2452	97.6645	87.7064	93.872	80.6643
CCNA_00518		286	LSU ribosomal protein L25P	533733	533140	-	NA	NA	1.27262	0.347806	0.00357555	0.0134037	1.15473	0.20756	0.0821503	0.184841	1.06677	0.0932451	0.435161	0.583885	-1.11385	-0.155556	0.192872	0.342925	-1.25984	-0.333236	0.00528937	0.0169668	-1.30245	-0.381229	0.00142284	0.00526212	3721.03	3905.93	3761.09	3796.02	4032.46	4147.44	3693.93	3957.94	3217.52	3004.22	3442.21	3221.32	3024.19	3001.03	2723.76	2916.32	2180.71
CCNA_00519		287	hypothetical protein	534967	533891	-	NA	NA	-1.12535	-0.170375	0.0973934	0.204109	-1.25322	-0.325642	0.00157488	0.00676862	-1.23204	-0.301052	0.00371297	0.0123934	-1.26854	-0.343174	0.000883333	0.00373085	-1.29396	-0.371795	0.000315097	0.00135556	-1.2724	-0.347554	0.000763837	0.0030505	337.48	224.64	274.637	278.919	212.912	192.752	197.642	201.102	179.632	155.276	151.956	162.288	172.497	163.955	147.823	161.425	151.529
CCNA_00520		288	ribose-phosphate pyrophosphokinase	536136	535198	-	NA	NA	1.47659	0.56227	4.13256e-08	3.79992e-07	1.35794	0.441422	1.70808e-05	0.000104843	1.25957	0.332928	0.00127951	0.00487122	1.13873	0.187421	0.0689954	0.157658	1.07101	0.0989696	0.337315	0.480739	1.05782	0.0810987	0.432254	0.576994	252.121	271.735	258.333	260.73	305.283	321.535	319.467	315.428	249.832	283.203	247.719	260.251	234.865	217.854	258.428	237.049	192.198
CCNA_00521		289	antitoxin protein	536528	536277	-	NA	NA	-1.02473	-0.0352492	0.834523	0.904392	1.06085	0.085219	0.612251	0.767616	1.11593	0.158242	0.35348	0.508055	1.23902	0.309199	0.0646115	0.149874	1.34525	0.427879	0.0101681	0.0296357	1.41337	0.499136	0.00271289	0.00924819	119.029	128.051	123.792	123.624	97.4173	89.7964	110.045	99.0862	88.8981	116.188	84.4756	96.5206	92.9555	106.495	101.695	100.382	93.8878
CCNA_00522	brnT	289	BrnT-related ribonuclease toxin	536805	536509	-	NA	NA	1.02384	0.0339881	0.831275	0.902873	1.16308	0.217952	0.170243	0.323088	1.3692	0.453336	0.00453313	0.014715	1.25192	0.324146	0.0413244	0.104044	1.42339	0.509332	0.00128026	0.00479936	1.32188	0.402595	0.0111995	0.0319227	154.542	215.973	164.053	178.189	144.467	154.866	152.635	150.656	148.15	149.537	162.583	153.423	178.097	164.194	192.427	178.239	148.209
CCNA_00523		289	multicopper polyphenol oxidase	537638	536853	-	NA	NA	-1.04892	-0.0689097	0.585997	0.722199	-1.13562	-0.183474	0.148866	0.291061	-1.14411	-0.194223	0.132691	0.243525	-1.19611	-0.258346	0.0433058	0.108351	-1.17917	-0.237769	0.0624276	0.132662	-1.12122	-0.165076	0.195709	0.319479	104.497	99.5319	84.4223	96.1504	76.0096	76.6682	72.9797	75.2192	65.4808	60.9691	60.6412	62.3637	67.1587	58.4558	55.9759	60.5301	55.0226
CCNA_00524		289	conserved hypothetical cytosolic protein	538759	537635	-	NA	NA	1.09712	0.133718	0.374715	0.533256	1.00922	0.0132345	0.930221	0.962165	1.10232	0.140546	0.356227	0.510005	1.03138	0.0445794	0.768352	0.871387	-1.05474	-0.0768876	0.612281	0.727694	1.0248	0.035342	0.815576	0.887895	67.193	48.9716	62.8781	59.6809	57.0641	43.8363	58.5298	53.1434	43.5026	46.3987	41.7219	43.8744	51.6233	46.1319	42.9387	46.898	39.8119
CCNA_00525		289	prolipoprotein diacylglyceryl transferase	539654	538746	-	NA	NA	-1.23325	-0.302468	0.0391466	0.0999327	-1.10165	-0.139667	0.340027	0.525073	-1.23122	-0.300092	0.0422531	0.0984936	-1.14559	-0.196095	0.181227	0.328223	-1.08784	-0.121468	0.406938	0.552076	-1.17241	-0.229479	0.118036	0.21845	162.665	190.397	136.241	163.101	114.241	109.994	101.831	108.689	107.932	115.089	104.3	109.107	105.454	90.6381	91.0648	95.7191	98.5444
CCNA_00526		290	BMFP membrane fusogenic protein	539769	540026	+	NA	NA	1.08834	0.12213	0.354317	0.513959	1.14016	0.189239	0.15096	0.294361	1.44732	0.533384	5.33258e-05	0.00026669	1.19043	0.251486	0.056445	0.134569	1.37056	0.454761	0.000536467	0.00219627	1.20539	0.269503	0.0409926	0.0939138	442.025	347.153	501.042	430.073	373.871	385.153	383.317	380.78	341.979	375.737	355.401	357.706	446.019	483.666	405.231	444.972	278.099
CCNA_00527		290.1	hypothetical protein	540157	540663	+	NA	NA	-1.16959	-0.226001	0.0276539	0.0757786	-1.23152	-0.300446	0.00345771	0.0135398	-1.25884	-0.3321	0.00133606	0.00504289	-1.25961	-0.332973	0.00121696	0.00502423	-1.1789	-0.237441	0.0208542	0.0540924	-1.2789	-0.3549	0.000571058	0.00235984	693.668	590.515	629.909	638.031	449.496	442.202	442.82	444.839	396.994	381.325	359.867	379.395	360.679	388.858	340.407	363.315	346.198
CCNA_00528		291	pyrroline-5-carboxylate reductase	540844	541626	+	NA	NA	1.13	0.176322	0.470527	0.625238	-1.09937	-0.13668	0.57797	0.744868	-1.01892	-0.027037	0.912945	0.94873	-1.09056	-0.125063	0.611233	0.756691	-1.11094	-0.151783	0.537276	0.667613	-1.0895	-0.12367	0.615444	0.735025	69.8031	25.0286	48.6355	47.8224	45.9192	46.1772	38.0043	43.3669	42.1093	26.1897	26.1266	31.4752	41.911	40.9425	16.2199	33.0244	28.8113
CCNA_00529		291	hypothetical protein	541695	542231	+	NA	NA	1.07228	0.100679	0.64817	0.773271	1.08774	0.121329	0.582497	0.747166	1.36634	0.450316	0.0419924	0.0980597	1.30039	0.37894	0.0843034	0.183946	1.23206	0.30107	0.170859	0.292768	1.31506	0.395125	0.0720431	0.14706	54.5451	24.6226	32.6405	37.2694	35.1968	35.4976	25.7027	32.1324	37.4388	25.9347	24.7522	29.3752	43.2195	36.9468	27.0288	35.7317	34.0177
CCNA_00530		292	LSU ribosomal protein L10P	542581	543099	+	NA	NA	1.58927	0.668368	1.10134e-05	6.87519e-05	1.29641	0.374518	0.0137643	0.044411	1.1172	0.159882	0.293022	0.447208	-1.03363	-0.0477226	0.753619	0.862595	-1.13558	-0.183429	0.227668	0.36133	-1.26486	-0.338978	0.0257919	0.0642026	20259.8	22528.8	24043.5	22277.4	27370.1	27372.2	32202.8	28981.7	20259.4	22181.3	21262.4	21234.3	15844.9	16257	21283.2	17795	14247.8
CCNA_00531		292	LSU ribosomal protein L12P (L7/L12)	543145	543528	+	NA	NA	2.35999	1.23878	2.43894e-09	2.78077e-08	1.42931	0.515319	0.0130969	0.0425477	1.5455	0.628072	0.00249781	0.00876919	1.0877	0.121282	0.559332	0.712274	1.22835	0.296719	0.153153	0.269073	1.0036	0.00518526	0.980087	0.987229	5876.02	4220.72	4533.87	4876.87	9347.38	10576.8	8141.39	9355.18	6311.12	3959.49	5034.77	5101.79	5508.46	7001.8	3762.69	5424.31	3224.56
CCNA_00532		293	hypothetical protein	543952	544842	+	NA	NA	1.39812	0.483483	0.00306963	0.0117883	-1.15641	-0.209655	0.207615	0.372062	-1.4745	-0.560223	0.00109704	0.00424633	-1.3507	-0.433708	0.00994831	0.0320751	-1.49509	-0.580228	0.000598494	0.00242316	-1.3425	-0.424917	0.0116475	0.0330314	57.7271	40.9863	59.0167	52.5767	67.0522	50.794	60.9686	59.6049	36.6184	33.3536	29.4863	33.1528	26.7751	26.4867	22.6534	25.3051	28.4068
CCNA_00533	hfsI	294	secreted polysaccharide polymerase hfsI	546187	544865	-	P1-294-546187	TgrL_028	1.0854	0.118224	0.31993	0.479405	-1.08208	-0.113801	0.342161	0.526706	1.03686	0.0522246	0.665742	0.773885	-1.00661	-0.00950503	0.936739	0.970477	1.01401	0.0200738	0.866631	0.916771	-1.07462	-0.103824	0.38806	0.534372	63.5278	61.3929	62.458	62.4595	63.9596	54.6587	47.5689	55.3957	42.7232	43.599	40.8151	42.3791	46.3452	53.5929	38.0553	45.9978	46.58
CCNA_00534		295	hypothetical protein	546314	547336	+	P1-295-546230	TgrL_028	1.05179	0.0728452	0.682078	0.798783	1.17696	0.235066	0.183501	0.340712	1.16517	0.220537	0.221667	0.361413	1.1165	0.158986	0.372153	0.542693	1.17939	0.238045	0.179151	0.303131	1.39732	0.482658	0.00604884	0.0187736	25.1884	17.0026	22.2333	21.4748	17.6263	19.355	17.8243	18.2685	20.4387	15.8649	18.6776	18.3271	19.627	17.0466	16.6267	17.7668	15.813
CCNA_00535		295	hypothetical protein	547379	547537	+	P1-295-546230	TgrL_028	2.06194	1.04401	2.24922e-06	1.57876e-05	1.65881	0.730145	0.00104579	0.00468688	1.99852	0.998935	8.09568e-06	4.70041e-05	1.47001	0.555826	0.0133596	0.0412311	1.6686	0.738635	0.000930794	0.00361555	1.4912	0.576477	0.0103307	0.0297159	84.196	90.0892	103.677	92.6541	152.348	99.0045	217.416	156.256	104.046	121.385	112.987	112.806	122.206	116.902	165.456	134.854	79.5925
CCNA_00536		296	DNA-directed RNA polymerase beta chain	547831	551901	+	NA	NA	1.20987	0.274853	0.0861719	0.185812	1.21156	0.276868	0.083896	0.187833	-1.07622	-0.105967	0.508357	0.649428	-1.00782	-0.0112351	0.944086	0.973734	-1.13803	-0.186534	0.244266	0.380671	-1.2105	-0.275607	0.0853736	0.168036	1262.18	1439.76	1254.43	1318.79	1279.67	1340.57	1304.22	1308.15	1184.08	1200.61	1144.06	1176.25	735.804	811.531	1079.18	875.506	884.795
CCNA_00537		296	DNA-directed RNA polymerase beta' chain	552015	556205	+	NA	NA	1.22639	0.294419	0.0668378	0.151414	1.21798	0.284495	0.0765654	0.174774	-1.05577	-0.078297	0.626049	0.743498	-1.0037	-0.00532233	0.973572	0.987778	-1.1496	-0.201134	0.210608	0.341645	-1.22993	-0.298574	0.0631266	0.133119	1423.92	1641.69	1407.91	1491.18	1483.16	1560.38	1456.8	1500.12	1339.98	1352.85	1318.89	1337.24	870.593	934.403	1224.85	1009.95	1011.15
CCNA_R0109		2445	small non-coding RNA	553828	553414	-	NA	NA	#N/A	#N/A	#N/A	#N/A	#N/A	#N/A	#N/A	#N/A	#N/A	#N/A	#N/A	#N/A	#N/A	#N/A	#N/A	#N/A	#N/A	#N/A	#N/A	#N/A	#N/A	#N/A	#N/A	#N/A	0	0	0	0	0	0	0	0	0	0	0	0	0	0	0	0	0
CCNA_00538		297	methyl-accepting chemotaxis protein	556424	558220	+	NA	NA	1.09697	0.133521	0.207449	0.354511	1.0982	0.135142	0.202261	0.365415	1.10374	0.142394	0.18403	0.314042	1.09904	0.136242	0.199593	0.351082	1.12327	0.167708	0.113819	0.213976	1.06607	0.0923069	0.385774	0.532224	71.1365	70.5142	67.4653	69.7053	62.6843	63.0993	62.2917	62.6918	59.8392	55.4711	53.7418	56.3507	59.8912	55.2043	50.8603	55.3186	50.9503
CCNA_00539		298	salicylate hydroxylase	559709	558249	-	NA	NA	1.16547	0.220912	0.142008	0.267801	1.01811	0.0258984	0.864685	0.928392	1.0311	0.0441901	0.775658	0.859303	1.04136	0.0584697	0.701265	0.825389	1.07049	0.0982758	0.517608	0.652573	1.07147	0.0995908	0.513387	0.650191	24.7332	19.07	21.7807	21.8613	19.2565	22.4752	20.5411	20.7576	16.1985	17.3386	15.1393	16.2255	18.3239	15.6528	13.6601	15.8789	14.8384
CCNA_00540		299	coproporphyrinogen III oxidase	560776	559904	-	NA	NA	1.47031	0.556119	5.12354e-05	0.000288716	1.23057	0.299328	0.0300808	0.0843758	1.17573	0.233555	0.0942875	0.187341	1.20586	0.270058	0.0509181	0.124081	1.20765	0.272197	0.0489677	0.108926	1.15188	0.203993	0.141192	0.250869	101.808	64.8206	110.189	92.2727	112.731	98.4702	118.359	109.853	78.4314	82.5282	86.3575	82.439	81.6104	80.2612	69.6213	77.1643	74.7501
CCNA_03923		2371	hypothetical protein	560972	560907	-	NA	NA	1.18604	0.246157	0.499897	0.650413	1.33717	0.419184	0.246136	0.420677	1.15858	0.212362	0.573335	0.701682	1.44223	0.528297	0.143396	0.276914	1.18958	0.250453	0.495006	0.632923	1.11879	0.161934	0.662894	0.773295	36.6019	38.1597	72.7171	49.1596	37.854	40.994	63.3135	47.3872	52.2198	48.1842	42.4813	47.6285	32.7116	53.7938	30.9258	39.1437	48.3532
CCNA_00541		300	hypothetical protein	561036	561344	+	NA	NA	-1.25887	-0.332126	0.422539	0.581305	-1.41038	-0.49608	0.23825	0.410026	-1.35754	-0.440998	0.307544	0.462328	-1.04746	-0.0668962	0.870338	0.935216	1.04932	0.0694553	0.863894	0.915638	-1.01567	-0.0224257	0.956335	0.97288	15.31	10.6977	6.75296	10.9202	5.27304	9.15401	6.96653	7.13119	7.43583	3.90378	5.71305	5.68422	5.24021	8.78643	1.46789	5.16484	6.76654
CCNA_00542		301	hypothetical protein	561664	561341	-	NA	NA	1.12515	0.17012	0.230351	0.381333	1.02879	0.0409439	0.773831	0.872177	1.17174	0.228653	0.111298	0.213059	1.08605	0.119097	0.403425	0.571984	1.1114	0.152382	0.284144	0.42333	1.1451	0.195479	0.169739	0.287206	160.924	180.971	179.041	173.646	165.619	157.144	158.675	160.479	125.166	146.553	123.073	131.597	145.93	146.966	153.292	148.73	128.047
CCNA_00543		301	Polyhydroxyalkanoate synthesis regulator protein	562363	561713	-	NA	NA	-1.03561	-0.0504783	0.629963	0.758541	-1.1425	-0.192193	0.067573	0.159543	-1.09656	-0.132991	0.210223	0.346554	-1.22423	-0.291879	0.00572077	0.0196389	-1.04693	-0.0661605	0.528654	0.661426	-1.14426	-0.194421	0.0652645	0.136711	268.878	260.413	242.803	257.365	212.077	187.968	210.072	203.372	174.708	156.827	165.096	165.544	181.572	192.004	125.762	166.446	144.36
CCNA_00544		302	acetyl-CoA acetyltransferase	562579	563754	+	NA	NA	1.05238	0.073662	0.484424	0.635931	1.16114	0.215536	0.0403024	0.106923	1.18504	0.24494	0.0209439	0.0548656	1.19003	0.250997	0.0170664	0.0503414	1.37474	0.459163	1.17027e-05	6.58613e-05	1.38756	0.472551	6.58319e-06	3.7972e-05	133.351	107.348	123.674	121.458	105.761	110.956	95.5086	104.075	119.964	98.2843	91.7457	103.331	112.079	106.643	88.7099	102.477	103.776
CCNA_R0110		2446	small non-coding RNA	564505	563800	-	NA	NA	1.0495	0.0697011	0.650364	0.775141	1.344	0.426531	0.00531533	0.0198742	1.02961	0.0420996	0.786309	0.865519	1.09376	0.129298	0.400943	0.570301	1.29362	0.371411	0.0153911	0.0417867	1.34966	0.4326	0.00477097	0.0153375	152.979	90.7441	123.692	122.472	103.855	94.414	113.534	103.934	108.375	126.436	123.111	119.307	109.63	94.2176	64.2461	89.3647	80.118
CCNA_00545		302	acetoacetyl-CoA reductase	563825	564547	+	NA	NA	-1.35232	-0.43544	0.0716335	0.160571	-1.29469	-0.372603	0.123048	0.253646	-1.11115	-0.152056	0.530341	0.666105	-1.04042	-0.0571669	0.812537	0.899391	-1.02901	-0.0412592	0.864041	0.915638	1.13663	0.184765	0.442533	0.586413	80.1902	120.288	87.4494	95.9759	50.9319	80.117	44.661	58.5699	66.2607	49.2942	49.6953	55.0834	41.0592	47.5177	97.8674	62.1481	80.0606
CCNA_00546		303	conserved hypothetical protein	564671	565453	+	NA	NA	-2.29443	-1.19814	4.38874e-18	3.4339e-16	-2.20663	-1.14184	1.39641e-16	7.9813e-15	-2.0877	-1.06192	2.31484e-14	6.44786e-13	-2.06874	-1.04875	3.16754e-14	8.52599e-13	-2.18303	-1.12633	3.7695e-16	1.48121e-14	-1.94979	-0.963319	2.97996e-12	5.55711e-11	361.357	244.858	318.063	308.092	105.295	129.108	92.6657	109.023	115.617	87.8126	102.252	101.894	110.706	98.8221	107.167	105.565	102.596
CCNA_00547		304	PurR-family transcriptional regulator	565748	565879	+	NA	NA	-1.1312	-0.177856	0.351068	0.510929	-1.50854	-0.593151	0.00231832	0.00952654	-1.27721	-0.352995	0.072317	0.150909	-1.38714	-0.472114	0.0151745	0.0456166	-1.17816	-0.236535	0.217821	0.350249	-1.3919	-0.477054	0.0143529	0.03943	157.083	256.385	187.325	200.265	151.416	145.342	143.894	146.884	87.9034	106.338	101.483	98.5747	107.948	125.783	109.958	114.563	91.7044
CCNA_00548		304	transposase, HTH-Tnp1 superfamily	565904	566170	+	NA	NA	2.05077	1.03617	0.00824076	0.0272484	-1.17153	-0.2284	0.567502	0.735726	1.21874	0.285389	0.474373	0.618413	-1.17109	-0.227852	0.569209	0.721097	1.53768	0.620752	0.115439	0.216099	1.10717	0.146879	0.711795	0.811137	59.9408	35.3727	45.3283	46.8806	65.5002	70.9335	96.2745	77.5694	38.2945	27.5179	21.7798	29.1974	50.9419	65.3135	5.94577	40.7337	37.9182
CCNA_00549		304	transposase, IS2 family	566164	567090	+	NA	NA	6.29657	2.65457	0.049353	0.119408	-29.2767	-4.87168	0.0719977	0.166769	35.174	5.13644	0.000130062	0.000614165	-1.98343	-0.988	0.504816	0.666775	-27.8455	-4.79937	0.0742856	0.152132	12.995	3.69988	0.00596403	0.0185759	0	1.61314	0	0.537714	0	9.02134	0	3.00711	0	0	0	0	14.4397	7.9979	21.529	14.6555	0
CCNA_00550		304	LacI-family transcriptional regulator	567006	568052	+	NA	NA	1.15989	0.213993	0.190041	0.332818	-1.02851	-0.0405578	0.806781	0.893719	1.0234	0.0333634	0.843607	0.903504	-1.02554	-0.0363769	0.827265	0.907971	-1.02898	-0.0412135	0.804401	0.874763	-1.08742	-0.120909	0.471682	0.612895	21.3424	21.7245	22.2219	21.7629	19.2972	22.6701	20.3184	20.7619	16.0201	16.0249	14.6789	15.5746	15.8778	17.2543	14.946	16.026	15.976
CCNA_00551		306	hypothetical protein	568700	568260	-	NA	NA	-1.10681	-0.146403	0.407852	0.566769	1.3047	0.383716	0.0269427	0.0771484	1.18064	0.239574	0.176651	0.304282	1.13267	0.179731	0.305352	0.472744	1.10851	0.148626	0.396644	0.541476	1.03558	0.0504426	0.775128	0.857552	62.3105	59.9652	63.1677	61.8145	41.1345	51.0334	45.0804	45.7494	51.3199	68.1339	57.6906	59.0481	47.2427	61.8016	47.8262	52.2902	40.4248
CCNA_00552		307	cupin superfamily protein	569426	568956	-	NA	NA	-1.04591	-0.0647619	0.690605	0.804751	-1.06381	-0.089236	0.584204	0.747942	1.10582	0.145114	0.377179	0.530928	1.06318	0.0883885	0.586492	0.737262	1.22649	0.29453	0.0675123	0.140683	1.17249	0.229574	0.156069	0.270098	84.2	71.519	64.4606	73.3932	63.6527	53.2661	54.8448	57.2545	50.9781	49.1261	51.5908	50.565	69.6737	57.6434	43.817	57.0447	51.4012
CCNA_00553		307	hydroxyacylglutathione hydrolase	570172	569423	-	NA	NA	1.24881	0.320553	0.0984323	0.20609	1.21807	0.284596	0.142991	0.282822	1.31068	0.390313	0.0465705	0.106361	1.16982	0.22629	0.246097	0.408399	1.35398	0.437205	0.0241185	0.0612496	1.51106	0.595565	0.00207778	0.00733305	43.6173	31.7965	45.6284	40.3474	39.2497	38.3704	45.0792	40.8998	31.4015	40.5014	35.3067	35.7365	40.3007	46.9209	24.7956	37.3391	31.9865
CCNA_00554		308	methyltransferase	570238	571044	+	NA	NA	1.30274	0.381547	0.213734	0.361369	-1.00243	-0.00350144	0.990963	0.99526	1.42231	0.508239	0.0997486	0.195804	1.10175	0.139803	0.650785	0.789227	1.45641	0.542413	0.0768232	0.156229	1.00614	0.00882451	0.977285	0.985571	37.0442	16.1895	16.0314	23.0883	24.6324	30.3264	17.574	24.1776	27.9023	10.4633	11.9671	16.7776	30.0971	24.5854	14.8944	23.1923	18.1363
CCNA_00555	glnC	309	nitrogen regulatory protein P-II	571117	571461	+	NA	NA	1.2081	0.272742	0.10966	0.222813	1.24015	0.310516	0.0684895	0.16093	1.55779	0.639504	0.000183789	0.000851425	1.49331	0.578518	0.000647136	0.0028032	1.76876	0.822735	1.04128e-06	6.59375e-06	1.62156	0.697384	3.77618e-05	0.000191463	85.4841	113.38	86.7931	95.219	100.753	87.3351	96.8972	94.9952	78.5871	100.761	82.7735	87.3738	122.029	119.254	77.5684	106.284	87.0793
CCNA_00556		310	phospholipase D	571546	573063	+	NA	NA	-1.255	-0.327689	0.023743	0.0667687	-1.17705	-0.23518	0.103869	0.22299	-1.20908	-0.273911	0.0626442	0.134684	1.0055	0.00791116	0.956162	0.98088	-1.10164	-0.139649	0.333653	0.4766	-1.05218	-0.0733786	0.611457	0.731853	44.9567	38.6263	36.9771	40.1867	27.4066	24.8719	26.1929	26.1571	27.4722	22.1778	25.5161	25.0554	24.5337	25.1084	21.663	23.7683	25.1553
CCNA_00557		311	endonuclease/exonuclease/phosphatase family protein	573799	573020	-	NA	NA	-1.0393	-0.055612	0.680098	0.79775	-1.05761	-0.0808065	0.550126	0.722027	-1.0445	-0.0628187	0.64895	0.761405	-1.05799	-0.0813219	0.549432	0.704766	-1.16092	-0.215268	0.114989	0.215439	-1.10312	-0.141594	0.299727	0.442502	59.6189	50.6533	54.9756	55.0826	44.1462	38.7867	46.7546	43.2291	39.7674	38.2407	36.3451	38.1177	37.3667	40.0289	36.3444	37.9133	34.4244
CCNA_00558		311	methionine biosynthesis protein MetW	574461	573796	-	NA	NA	-1.04678	-0.0659648	0.53996	0.682668	-1.05194	-0.0730482	0.497806	0.676388	-1.07947	-0.110328	0.313702	0.468636	-1.18225	-0.241535	0.0262712	0.0716354	-1.24025	-0.310629	0.00431939	0.0141969	-1.15601	-0.209152	0.0543571	0.118511	163.074	144.764	169.032	158.957	131.459	114.857	125.296	123.871	92.6314	130.572	107.741	110.315	106.814	106.932	104.2	105.982	89.5564
CCNA_00559		311	homoserine O-acetyltransferase	575737	574589	-	NA	NA	-1.07044	-0.098204	0.466179	0.621525	-1.14325	-0.193137	0.15235	0.296416	-1.10175	-0.139792	0.302701	0.457012	-1.13578	-0.183688	0.173842	0.317592	-1.30568	-0.3848	0.00447211	0.0146442	-1.25521	-0.327933	0.0154171	0.0417799	179.498	169.464	180.79	176.584	140.768	136.361	127.288	134.806	118.283	115.292	106.554	113.376	113.491	115.965	119.612	116.356	102.958
CCNA_00560	sixA	312	phosphohistidine phosphatase SixA	575815	576327	+	NA	NA	1.00214	0.00308142	0.985351	0.990996	-1.03834	-0.0542858	0.747019	0.856377	-1.13439	-0.181911	0.289792	0.443391	-1.13076	-0.177294	0.295744	0.462746	-1.14263	-0.192357	0.256337	0.393492	-1.06793	-0.0948135	0.575397	0.702642	82.9965	73.7949	79.1142	78.6352	64.7936	62.5698	65.6584	64.3406	62.0327	55.7923	48.9864	55.6038	47.3458	59.2343	40.2296	48.9365	56.846
CCNA_00561		312	conserved hypothetical cytosolic protein	576324	576668	+	NA	NA	1.06837	0.0954139	0.572977	0.710731	1.02811	0.0399903	0.814002	0.897176	1.14277	0.19253	0.263578	0.410978	-1.01333	-0.0191085	0.911199	0.957855	1.0843	0.116764	0.491765	0.630061	1.05743	0.080558	0.637073	0.752283	66.2283	66.8416	75.9062	69.6587	61.3965	60.9563	60.1937	60.8489	49.2834	54.6714	53.276	52.4103	56.9467	61.4433	52.5887	56.9929	50.3976
CCNA_00562		312	dihydroorotate dehydrogenase	576665	577723	+	NA	NA	1.04663	0.0657512	0.684084	0.80028	1.02781	0.0395745	0.806823	0.893719	-1.03081	-0.0437812	0.790263	0.867751	1.02705	0.0385123	0.812418	0.899391	-1.11735	-0.160085	0.326539	0.470408	1.00793	0.0114004	0.944106	0.966731	49.1396	36.1936	47.2898	44.2077	45.3372	33.5617	33.5998	37.4996	34.9316	30.6511	33.7319	33.1049	31.4977	31.4552	28.9108	30.6212	27.3295
CCNA_00563		312	SNARE-associated family membrane protein	577720	578457	+	NA	NA	-1.2738	-0.349138	0.0482898	0.117222	-1.16335	-0.218288	0.21518	0.381703	-1.32919	-0.410551	0.0231717	0.0598465	-1.0159	-0.0227614	0.896794	0.949889	-1.20967	-0.274617	0.120588	0.224211	-1.18608	-0.246205	0.164659	0.280786	54.0102	46.8173	48.6323	49.8199	35.4723	30.1623	30.0267	31.8871	37.5162	30.0155	26.8754	31.469	28.8155	29.2895	21.5111	26.5387	30.2699
CCNA_00564	cenK	312	sensory transduction protein kinase CenK	578467	579972	+	NA	NA	-1.10899	-0.149242	0.212259	0.359427	-1.23791	-0.307904	0.0104066	0.0348815	-1.03117	-0.0442833	0.713783	0.812636	-1.09476	-0.130614	0.276114	0.441722	-1.1067	-0.146266	0.222469	0.35522	-1.11478	-0.15676	0.19186	0.314831	91.9666	72.3808	78.0074	80.7849	64.5545	58.4696	54.9053	59.3098	53.5513	46.6022	43.1645	47.7727	63.0774	55.9559	48.6406	55.8913	53.342
CCNA_00565		313	gamma-glutamyltranspeptidase	581778	580036	-	NA	NA	1.05858	0.0821367	0.536875	0.680135	1.0683	0.0953187	0.473683	0.654604	1.02601	0.0370387	0.782574	0.863811	1.08172	0.113326	0.394825	0.565266	1.06416	0.0897117	0.500543	0.638138	1.19946	0.262385	0.0484503	0.10791	91.9353	56.0819	75.4814	74.4996	69.2381	59.1274	63.2045	63.8567	65.9774	51.9048	55.943	57.9417	60.0745	57.3939	45.2797	54.2494	53.9178
CCNA_R0008		2447	tRNA-Arg	582032	582108	+	NA	NA	1.94626	0.960702	0.00135508	0.00571316	1.30473	0.383748	0.203486	0.367177	1.53457	0.617839	0.0412353	0.0966843	-1.12041	-0.164031	0.590565	0.739725	-1.10318	-0.141665	0.641851	0.753076	-1.22765	-0.295898	0.333471	0.478203	458.832	108.346	367.199	311.459	520.552	447.208	485.129	484.296	305.859	289.105	279.163	291.376	192.064	292.928	515.429	333.474	170.07
CCNA_00566		314	mannonate dehydratase	583541	582330	-	NA	NA	1.20971	0.274658	0.0423429	0.106122	1.07344	0.102245	0.452779	0.63664	1.14648	0.197213	0.152601	0.271902	1.18238	0.241688	0.0754725	0.169294	1.25258	0.3249	0.0164652	0.0441739	1.25316	0.325567	0.0164716	0.0443102	51.3243	37.0144	40.6314	42.99	43.4678	42.1102	41.0597	42.2126	35.6405	30.9439	34.2717	33.6187	35.8046	37.4787	31.6232	34.9688	37.4081
CCNA_00567		315	alpha-1,2-mannosidase	585976	583664	-	NA	NA	-1.04144	-0.0585823	0.693511	0.806458	1.0066	0.00948376	0.949062	0.972485	-1.06448	-0.0901497	0.551811	0.686698	1.01038	0.0149039	0.920271	0.962414	-1.03787	-0.0536234	0.719123	0.814662	1.0652	0.0911236	0.539985	0.674368	21.1059	21.6071	18.7646	20.4925	15.2629	18.0246	15.3288	16.2054	15.0496	14.6499	15.893	15.1975	14.7478	15.0789	11.0796	13.6354	13.3691
CCNA_00568		315	N-acetylglucosamine-6-phosphate deacetylase	587111	585948	-	NA	NA	1.26173	0.335401	0.257961	0.412213	1.32032	0.400884	0.175525	0.330036	1.36487	0.448769	0.137087	0.249616	1.26022	0.333671	0.263769	0.429731	1.13098	0.177572	0.554972	0.68473	1.57014	0.650896	0.0268739	0.0663704	6.31258	4.12454	4.66093	5.03268	4.85265	5.28274	5.33052	5.1553	4.54008	4.23946	5.62038	4.79997	4.63696	5.56207	4.28639	4.82847	3.40346
CCNA_00569		315	glucosamine-6-phosphate deaminase	588187	587111	-	NA	NA	-1.41698	-0.502815	0.151739	0.280794	-1.70757	-0.771949	0.0316903	0.0880486	1.06684	0.0933499	0.787511	0.866026	1.01034	0.0148381	0.965364	0.984376	-1.10428	-0.143108	0.677689	0.781675	1.03436	0.0487428	0.886583	0.933519	5.32716	3.72695	6.39368	5.14926	2.11803	2.85474	3.87994	2.9509	3.52011	1.22185	1.83196	2.19131	4.61061	3.8783	2.73747	3.74213	3.37186
CCNA_00570		315	GntR-family transcriptional regulator	589130	588225	-	NA	NA	-1.09946	-0.13679	0.621355	0.751053	1.35871	0.442234	0.100936	0.21786	2.07472	1.05292	8.33463e-05	0.000404864	1.93101	0.949358	0.000350208	0.00161183	2.41018	1.26914	1.38385e-06	8.59002e-06	2.10668	1.07497	4.9224e-05	0.00024534	14.9983	5.38595	9.3278	9.90402	6.59421	7.87303	7.12801	7.19842	12.5535	6.65711	9.85707	9.68923	14.7744	18.2107	9.76243	14.2492	13.9682
CCNA_00571		316	phosphoenolpyruvate-protein phosphotransferase/phosphocarrier protein HPr/PTS system, glucose-specific IIA subunit	589132	591768	+	NA	NA	-1.17481	-0.232423	0.488469	0.639962	1.04948	0.0696732	0.83378	0.910773	2.3944	1.25967	0.000106699	0.000511529	1.7138	0.7772	0.0171486	0.0505498	1.62105	0.696927	0.0327876	0.0790243	1.99597	0.99709	0.00213668	0.0075048	4.19874	1.552	4.39173	3.38082	2.47155	3.35787	1.10444	2.31129	3.35459	1.705	2.63841	2.566	6.30415	6.77148	4.04212	5.70592	4.13139
CCNA_00572		316	PTS system, N-acetylglucosamine-specific IIBC component	591765	593513	+	NA	NA	-1.35439	-0.437645	0.366369	0.525209	1.61482	0.691369	0.140477	0.278872	1.83339	0.874514	0.0637541	0.136736	-1.4168	-0.50264	0.303427	0.470608	-1.19039	-0.251431	0.602426	0.72083	-1.89297	-0.920648	0.0656744	0.137213	3.33791	1.79998	3.45988	2.86592	3.16744	1.96884	0	1.71209	3.87543	1.81827	4.39359	3.36243	4.87588	3.46287	2.85269	3.73048	1.25838
CCNA_00573		317	TonB-dependent receptor	593829	596600	+	NA	NA	-1.02376	-0.0338779	0.754405	0.853725	-1.05318	-0.0747583	0.490973	0.670275	-1.05964	-0.0835737	0.448683	0.594954	-1.13918	-0.188	0.08554	0.186294	-1.08068	-0.111933	0.304075	0.44593	-1.17499	-0.232646	0.033918	0.0810386	33.7333	33.3045	36.5844	34.5407	26.9602	27.7286	28.1393	27.6094	25.3639	24.1317	22.7766	24.0907	21.3404	25.1264	24.6261	23.6976	22.2711
CCNA_00574		318	alpha-N-acetylglucosaminidase	596740	599052	+	NA	NA	1.28258	0.359049	0.042463	0.106253	1.22276	0.290143	0.102487	0.220668	1.06232	0.0872164	0.633985	0.749642	1.19044	0.251495	0.159372	0.297881	1.11497	0.157008	0.38107	0.526559	1.13971	0.188664	0.293408	0.435363	11.5321	7.79217	9.15678	9.49367	10.4257	8.61353	10.5112	9.85014	9.28804	7.53828	8.48524	8.43719	8.1673	7.40399	5.29468	6.95532	7.94534
CCNA_00575		318	acyltransferase family protein	599049	600167	+	NA	NA	-1.08811	-0.12183	0.527789	0.673275	-1.03051	-0.0433542	0.821658	0.90155	-1.01066	-0.0153026	0.938149	0.964793	-1.10442	-0.143295	0.462337	0.62569	-1.09188	-0.126818	0.513799	0.649965	-1.07137	-0.0994528	0.609744	0.730996	14.9319	13.1526	11.748	13.2775	10.7751	10.1111	9.05287	9.9797	10.78	8.91789	8.81599	9.50462	10.708	9.42516	7.7015	9.27822	8.75248
CCNA_00576	oppA	318	glucose-1-phosphatase/inositol phosphatase	600176	601420	+	NA	NA	1.01815	0.0259465	0.919908	0.951696	1.05085	0.0715565	0.781358	0.876786	1.07207	0.100397	0.703376	0.804459	1.1251	0.170054	0.509357	0.670359	-1.1152	-0.157299	0.549032	0.678733	-1.06699	-0.0935496	0.721678	0.818623	7.59968	6.70093	7.03935	7.11332	6.19466	6.22319	5.28884	5.90223	4.6138	5.9895	5.75516	5.45282	5.63586	4.44533	7.65071	5.91063	5.74534
CCNA_00578		320	family 67 glycosyl hydrolase protein	601496	604033	+	NA	NA	1.03562	0.0504956	0.742309	0.844597	-1.1409	-0.190178	0.219511	0.387046	-1.06088	-0.0852564	0.586467	0.712011	-1.1698	-0.226258	0.145928	0.280571	-1.14075	-0.189987	0.220974	0.353381	-1.09567	-0.131817	0.395915	0.54163	23.0024	18.1101	17.7177	19.6101	17.0341	17.735	14.8679	16.5457	14.2586	11.666	11.8654	12.5967	14.0358	13.8244	11.5271	13.1291	10.4929
CCNA_R0203			small non-coding RNA				NA	NA	#N/A	#N/A	#N/A	#N/A	#N/A	#N/A	#N/A	#N/A	#N/A	#N/A	#N/A	#N/A	#N/A	#N/A	#N/A	#N/A	#N/A	#N/A	#N/A	#N/A	#N/A	#N/A	#N/A	#N/A	0	0	0	0	0	0	0	0	0	0	0	0	0	0	0	0	0
CCNA_00579		2288	DNA/RNA endonuclease G, NUC1	606009	604210	-	NA	NA	-1.22364	-0.291179	0.0845204	0.182968	-1.73746	-0.796977	4.45339e-06	2.91657e-05	-1.43611	-0.52217	0.00283488	0.00980843	-1.74165	-0.800458	4.62517e-06	2.89963e-05	-1.82032	-0.864192	7.96985e-07	5.13548e-06	-1.42627	-0.51225	0.00291067	0.0098386	21.3613	15.2162	19.5915	18.723	12.5522	13.1864	11.3964	12.3783	8.74392	8.28548	6.51904	7.84948	8.93572	9.57214	9.82752	9.44513	7.64203
CCNA_00580		2288	AAA ATPase domain protein	609290	606207	-	NA	NA	-1.29787	-0.37615	0.181238	0.321624	-1.62472	-0.700192	0.0145431	0.0465825	-1.1901	-0.251081	0.379556	0.532489	-1.55891	-0.640542	0.0256692	0.0702551	-1.47372	-0.559459	0.0498442	0.1104	-1.75819	-0.814088	0.00512409	0.0162824	5.48317	2.85826	3.85667	4.06604	2.99387	2.43253	2.13509	2.52049	2.68211	1.03118	1.75092	1.8214	3.04523	2.4379	1.61782	2.36698	2.06959
CCNA_03886		2372	trypsin-like peptidase domain family protein	611065	609287	-	P1-2372-611089	TgrL_030	-1.02271	-0.0323992	0.877686	0.927865	-1.16748	-0.223392	0.293419	0.474233	-1.35809	-0.441584	0.0448826	0.10331	-1.14998	-0.201609	0.344702	0.514597	-1.0881	-0.121817	0.565934	0.693039	1.02926	0.0416098	0.843875	0.905386	13.1265	7.78637	11.8467	10.9199	9.03679	9.05602	7.75848	8.6171	6.13488	6.71895	7.4132	6.75568	6.18928	6.86764	3.44199	5.49964	5.81465
CCNA_00582		321	conserved hypothetical protein	611200	611757	+	P1-321-611121	TgrL_030	-1.41745	-0.503302	0.00211279	0.00847618	-1.31094	-0.390605	0.0168021	0.0523696	-1.82482	-0.867757	2.62472e-07	1.84527e-06	-1.49439	-0.57956	0.000432911	0.00195811	-1.52234	-0.606291	0.000231556	0.00103565	-1.32183	-0.402536	0.0141058	0.0387998	119.235	138.649	101.902	119.929	68.3284	71.409	68.9868	69.5747	69.1773	74.0898	59.3655	67.5442	52.2331	45.6618	44.7075	47.5341	55.6143
CCNA_00583		322	lysozyme family protein	613205	611838	-	P1-322-613205	TgrL_031	-1.09482	-0.13069	0.440633	0.598675	-1.25701	-0.329994	0.054471	0.135134	-1.28194	-0.358326	0.0420001	0.0980597	-1.4822	-0.567743	0.00119611	0.00495034	-1.25868	-0.331907	0.0539427	0.117468	-1.20794	-0.272544	0.113724	0.211897	21.3378	18.5254	18.0753	19.3128	13.1017	16.1819	14.1622	14.4819	12.5969	9.69952	11.5381	11.2782	12.231	10.2286	9.94688	10.8022	8.84867
CCNA_00585		324	hypothetical protein	613324	614379	+	P1-324-613324	TgrL_031	-1.09701	-0.133572	0.547475	0.689726	-1.0593	-0.0831153	0.707852	0.833096	-1.29171	-0.369284	0.111258	0.213059	-1.16863	-0.224823	0.317525	0.487078	-1.27358	-0.348891	0.123068	0.22786	-1.03296	-0.0467812	0.833813	0.899635	12.7726	14.2353	11.856	12.9546	7.09763	10.0156	12.231	9.78141	9.35605	7.7884	9.93197	9.02547	8.07568	7.11977	6.44286	7.21277	7.29467
CCNA_00586		325	LytR/AlgR-family transcriptional regulator	615746	614415	-	NA	NA	-1.15785	-0.211451	0.230419	0.381333	-1.19772	-0.260295	0.141084	0.279689	-1.16217	-0.21682	0.227807	0.368999	-1.27347	-0.348767	0.0503686	0.123015	-1.43413	-0.520172	0.0037385	0.0125267	-1.26032	-0.333795	0.0613413	0.130228	32.4183	19.9124	24.9084	25.7464	19.0012	18.0965	16.8266	17.9747	18.8023	13.0901	15.0463	15.6462	15.8843	15.1304	16.8559	15.9569	13.3839
CCNA_00587		326	alpha/beta hydrolase family protein	615934	617430	+	NA	NA	-1.34274	-0.425185	0.0198719	0.0579948	-1.39906	-0.484456	0.00831424	0.0286091	-1.39075	-0.47586	0.0114923	0.0328001	-1.32484	-0.405815	0.0271899	0.0736677	-1.36499	-0.448891	0.0146156	0.0401017	-1.19822	-0.260889	0.152886	0.265862	17.9526	16.8765	12.8239	15.8843	8.70739	10.1047	10.4888	9.76698	8.44168	8.35092	8.3241	8.37223	7.49942	8.92865	8.78674	8.40493	8.82127
CCNA_00588		327	SapA domain protein	617604	617843	+	NA	NA	-1.95851	-0.969757	0.000571287	0.00264378	-2.17629	-1.12187	7.95823e-05	0.00044111	-2.3669	-1.243	2.35533e-05	0.000125646	-2.73429	-1.45116	6.86449e-07	4.7278e-06	-2.21869	-1.14971	5.75244e-05	0.000287361	-2.25751	-1.17473	4.38352e-05	0.000219475	51.5859	94.7731	58.2527	68.2039	32.1348	25.1088	29.5463	28.93	24.8915	21.0183	24.2301	23.3799	23.8386	18.2741	21.7339	21.2822	15.1312
CCNA_00589		329.1	hypothetical protein	618567	617851	-	P1-329.1-622873,Pi-329.1-622847	TgrL_032	-1.72879	-0.789762	2.37442e-07	1.92801e-06	-1.69573	-0.761909	6.2002e-07	4.50282e-06	-1.69783	-0.763693	9.18625e-07	6.07038e-06	-2.15823	-1.10985	1.05939e-12	2.07218e-11	-1.74968	-0.807092	1.45399e-07	1.03376e-06	-1.43563	-0.52168	0.000609778	0.00250339	98.9707	96.5967	88.3267	94.6314	47.8736	43.5669	43.092	44.8442	39.2559	44.3537	39.5386	41.0494	44.715	39.4682	35.4259	39.8697	27.9334
CCNA_00590		329.1	FixC-family flavoprotein dehydrogenase	619724	618615	-	P1-329.1-622873,Pi-329.1-622847	TgrL_032	-1.31011	-0.389688	0.0567466	0.133409	-1.55634	-0.638156	0.00197687	0.0082859	-1.74564	-0.803757	0.000140379	0.000660052	-2.25211	-1.17128	3.10727e-08	2.52775e-07	-1.92017	-0.941235	6.76126e-06	3.94123e-05	-1.43168	-0.517708	0.0121049	0.0341937	44.2521	27.8656	34.9657	35.6945	22.9971	18.0595	25.0972	22.0513	17.5948	14.7202	17.6814	16.6655	15.2684	15.3342	12.8718	14.4915	10.5088
CCNA_00591		329.1	L-lysine epsilon-oxidase	621791	619728	-	P1-329.1-622873,Pi-329.1-622847	TgrL_032	-1.51692	-0.601141	1.56836e-07	1.31473e-06	-1.69995	-0.765489	2.77833e-11	3.94433e-10	-2.30827	-1.20681	7.83739e-25	7.83917e-23	-2.38424	-1.25353	4.58e-27	5.92841e-25	-2.32856	-1.21944	8.94958e-26	1.15844e-23	-1.84985	-0.887407	1.55581e-14	4.47523e-13	131.72	143.414	121.773	132.302	75.0478	63.9936	75.4609	71.5008	57.5531	57.1681	57.0533	57.2582	44.7693	36.275	43.5118	41.5187	41.3203
CCNA_00592		329.1	ferritin superfamily protein	622871	621804	-	P1-329.1-622873,Pi-329.1-622847	TgrL_032	-1.4466	-0.532661	2.98392e-07	2.38335e-06	-1.84602	-0.884416	3.16771e-17	2.02045e-15	-2.4972	-1.32031	1.44779e-34	2.89624e-32	-2.7986	-1.4847	8.78622e-44	2.76201e-41	-2.71031	-1.43846	2.00589e-41	7.35661e-39	-2.06953	-1.0493	2.88726e-23	2.70358e-21	239.386	240.019	226.544	235.316	134.764	122.291	142.515	133.19	93.0471	97.8527	90.0363	93.6454	67.5182	68.7356	68.8011	68.3516	56.1561
CCNA_R0111		2449	small non-coding RNA	622892	623341	+	P1-2449-622892	TgrL_032	-1.77446	-0.827378	0.000126386	0.000670151	-2.19203	-1.13227	2.30112e-07	1.77049e-06	-3.62661	-1.85862	2.52321e-15	9.02815e-14	-3.1587	-1.65933	2.40746e-13	5.35113e-12	-2.64541	-1.40349	2.8841e-10	3.26296e-09	-2.2247	-1.15361	1.67046e-07	1.20126e-06	70.0114	93.046	71.4103	78.1559	39.1049	30.0623	39.6765	36.2812	30.125	26.3186	22.8455	26.4297	15.5925	12.0667	21.167	16.2754	14.4282
CCNA_00593		329	hypothetical protein	624517	622934	-	P1-329-626583	TgrL_033	-1.54391	-0.626592	5.15105e-05	0.000289895	-2.02102	-1.01509	7.80642e-11	9.9295e-10	-2.55276	-1.35206	2.43285e-17	1.20303e-15	-2.7907	-1.48063	9.40193e-21	6.46529e-19	-2.37152	-1.24581	2.3053e-15	8.05208e-14	-1.8044	-0.851516	4.74928e-08	3.64774e-07	92.3945	82.5799	71.2021	82.0588	45.8089	39.8294	44.5273	43.3885	33.7978	24.8537	30.7465	29.7993	26.7145	21.623	20.7603	23.0326	19.244
CCNA_00594		329	hypothetical protein	626342	624522	-	P1-329-626583	TgrL_033	-1.41465	-0.500446	5.37745e-05	0.000300714	-1.7743	-0.827249	3.19016e-11	4.4571e-10	-2.34287	-1.22827	4.51792e-22	3.68211e-20	-2.39186	-1.25813	1.85303e-23	1.69899e-21	-1.99777	-0.998392	1.54036e-15	5.46704e-14	-1.57669	-0.656899	1.33059e-07	9.64731e-07	120.886	132.081	116.021	122.996	72.8936	65.7795	75.1696	71.2809	47.6947	56.0649	49.0988	50.9528	40.7844	36.3561	36.615	37.9185	41.335
CCNA_R0112		2450	small non-coding RNA	626656	626908	+	P1-2450-626656	TgrL_033	1.00852	0.0122375	0.96905	0.97906	-1.21903	-0.285736	0.372834	0.559486	-1.29305	-0.370781	0.26148	0.408221	-1.66426	-0.734883	0.0268849	0.0730372	-1.07604	-0.105736	0.739968	0.829284	-1.26811	-0.342678	0.290365	0.432453	33.817	25.82	32.166	30.601	30.4836	26.7352	17.5176	24.9121	13.1685	17.3377	23.8059	18.104	16.2136	17.3351	17.928	17.1589	10.874
CCNA_00595		330	FecR family protein	627888	626899	-	NA	NA	-1.22895	-0.297425	0.139521	0.263985	-1.28198	-0.358376	0.0762435	0.174401	-1.04643	-0.0654737	0.747358	0.83714	-1.21555	-0.281605	0.163898	0.304481	-1.20516	-0.26922	0.182319	0.307192	-1.23364	-0.302921	0.13537	0.242574	31.8234	19.8748	20.3397	24.0126	15.9097	18.3852	13.1743	15.8231	17.1745	12.7384	11.1186	13.6771	17.4462	17.9313	13.0575	16.145	13.45
CCNA_00596		330	RpoE-family sigma factor	628364	627846	-	NA	NA	-1.08479	-0.117411	0.492452	0.644184	-1.26364	-0.337585	0.0509717	0.129146	1.05946	0.0833331	0.629752	0.746665	-1.11482	-0.156808	0.362645	0.532354	-1.05668	-0.0795446	0.642641	0.753399	-1.17685	-0.234927	0.174933	0.293311	60.8975	53.3794	68.3493	60.8754	45.6265	41.7049	49.7725	45.7013	30.3257	37.8213	37.0154	35.0541	49.2943	48.8918	38.4536	45.5466	34.5614
CCNA_00597		331	TonB-dependent receptor	628523	631663	+	NA	NA	1.2917	0.369271	0.137773	0.261241	1.1782	0.23659	0.345759	0.5315	1.09333	0.128735	0.618778	0.737806	1.03025	0.0429906	0.866238	0.933247	1.2202	0.28712	0.25276	0.389495	1.1775	0.235721	0.351057	0.495193	3.94161	2.00457	2.62411	2.85676	3.70036	2.70161	2.45917	2.95371	2.74316	2.44389	2.11587	2.43431	1.85585	2.62637	2.16608	2.2161	1.43644
CCNA_00598		332	TonB-dependent receptor	634816	631886	-	NA	NA	-1.01252	-0.0179464	0.868254	0.923884	-1.25693	-0.329902	0.00258733	0.0104851	-1.22666	-0.294732	0.00809273	0.0242286	-1.31348	-0.393389	0.000357108	0.00163758	-1.31319	-0.393076	0.000354482	0.0015117	-1.32452	-0.405472	0.000240805	0.00106511	33.4144	32.5182	32.5707	32.8345	27.9066	28.4902	23.1998	26.5322	20.0684	19.6798	17.8563	19.2015	16.6103	21.8751	19.8082	19.4312	16.8578
CCNA_03887		333	hypothetical protein	635047	635673	+	NA	NA	1.14993	0.201548	0.316355	0.474856	-1.30392	-0.38285	0.0591453	0.14405	-1.0909	-0.125519	0.537528	0.67321	-1.3838	-0.468637	0.0213043	0.0602186	-1.19732	-0.259815	0.199878	0.329215	-1.39988	-0.485306	0.0172197	0.0460133	152.669	73.8088	98.1764	108.218	101.522	108.664	90.6787	100.288	78.6046	52.1194	50.1826	60.3022	87.977	71.1144	51.7238	70.2717	59.6737
CCNA_00600		333	hypothetical protein	635661	636890	+	NA	NA	-1.13533	-0.18311	0.302474	0.4603	-1.26738	-0.341848	0.0555034	0.137308	-1.19467	-0.256616	0.15521	0.275546	-1.37428	-0.458673	0.0107044	0.0341625	-1.33269	-0.414344	0.0208184	0.0540542	-1.34518	-0.427799	0.0173139	0.0461808	52.619	31.3538	33.5902	39.1877	31.7043	30.3956	21.7222	27.9407	29.328	19.525	18.8268	22.5599	25.2757	25.2993	18.9913	23.1888	20.3986
CCNA_00601		333	MoxR-like ATPase	636877	637848	+	NA	NA	-1.18537	-0.245332	0.112885	0.22706	-1.24222	-0.31292	0.0436661	0.113847	-1.37344	-0.45779	0.00373603	0.0124468	-1.48305	-0.568565	0.000284804	0.00133627	-1.3883	-0.473315	0.00242536	0.00851877	-1.36344	-0.447248	0.00420903	0.0136708	85.9506	69.1497	67.516	74.2054	58.2237	46.5611	48.0714	50.9521	49.6411	43.0971	38.6741	43.8041	42.7573	35.6672	38.4981	38.9742	34.0778
CCNA_00602		333	von Willebrand factor type A domain protein	637845	639158	+	NA	NA	-1.6451	-0.718179	0.00133124	0.00562262	-1.59329	-0.672009	0.00266385	0.0107556	-1.70623	-0.770813	0.000682386	0.00280409	-2.05782	-1.04112	4.27744e-06	2.70087e-05	-1.73276	-0.79307	0.000416411	0.00175371	-1.96679	-0.97584	1.61083e-05	8.73062e-05	51.0171	35.6985	28.4256	38.3804	22.4028	20.029	14.4551	18.9623	26.7537	12.0176	14.3041	17.6918	17.7449	18.9138	11.2186	15.9591	12.3948
CCNA_00603		333	SpoIIM-family membrane protein	639155	640153	+	NA	NA	-1.27176	-0.346825	0.0579459	0.135721	-1.47913	-0.564747	0.00219219	0.00905051	-1.53811	-0.621155	0.000948285	0.00375644	-1.58917	-0.668275	0.00032068	0.00148873	-1.51118	-0.595675	0.00128272	0.00480448	-1.48323	-0.568738	0.00214334	0.00751515	56.7257	36.6341	41.4617	44.9405	28.1619	34.8388	22.9424	28.6477	24.6097	18.8805	22.8684	22.1195	23.7724	22.7871	14.983	20.5142	19.828
CCNA_00604		333	RDD family membrane protein	640131	641012	+	NA	NA	-1.27628	-0.351942	0.00656668	0.0223857	-1.37875	-0.463362	0.000372817	0.00181501	-1.3288	-0.410125	0.00194221	0.00701777	-1.55323	-0.635269	1.42719e-06	9.45942e-06	-1.60861	-0.685812	1.9927e-07	1.39205e-06	-1.5616	-0.643022	1.11879e-06	7.11186e-06	90.8409	74.4211	74.1688	79.8103	50.3713	52.846	49.9617	51.0597	46.24	41.1538	39.9125	42.4355	46.6307	43.0953	38.8267	42.8509	33.9369
CCNA_00605		334	conserved hypothetical membrane protein	641910	641122	-	P1-334-641929,Pi-334-641904	TgrL_035	1.01324	0.0189695	0.898607	0.940057	1.01419	0.0203309	0.891399	0.945312	1.07889	0.109545	0.463585	0.609026	-1.01013	-0.0145382	0.922314	0.963106	1.01209	0.0173359	0.907375	0.945218	1.07785	0.108153	0.467812	0.610027	252.34	212.272	231.411	232.008	191.917	192.812	190.181	191.637	192.201	156.638	168.465	172.435	211.108	186.347	136.821	178.092	162.069
CCNA_00607		336	TonB-dependent receptor	642577	645570	+	NA	NA	-1.01357	-0.0194425	0.889833	0.935312	-1.1994	-0.262317	0.063539	0.152224	-1.09108	-0.125762	0.378121	0.531326	-1.12452	-0.169311	0.231084	0.390854	-1.08959	-0.123789	0.380246	0.526081	-1.26616	-0.34046	0.0167238	0.0449063	25.4496	24.4998	24.3235	24.7576	19.4465	20.7435	19.7934	19.9945	16.7683	16.1891	12.6249	15.1941	15.792	17.369	15.9828	16.3813	14.5551
CCNA_00608		337	endopygalactorunase	645702	647285	+	NA	NA	1.09747	0.134179	0.383342	0.542123	1.02147	0.0306462	0.843004	0.91697	1.10086	0.138631	0.376793	0.530928	1.05827	0.0817062	0.598119	0.745912	1.16112	0.215512	0.161614	0.280134	1.0271	0.0385706	0.80416	0.879719	24.0836	19.9245	22.8558	22.288	21.3272	20.3417	17.9068	19.8586	18.2044	16.2691	15.4716	16.6484	19.2862	18.129	14.1743	17.1965	15.4925
CCNA_00609		338	PurR-family transcriptional regulator	647369	648415	+	NA	NA	1.35257	0.435701	0.000384751	0.00185872	1.49568	0.580805	2.03949e-06	1.40247e-05	1.39556	0.480841	0.000112318	0.00053555	1.12448	0.169253	0.173758	0.317569	1.26135	0.334965	0.00668735	0.0206533	1.13242	0.179404	0.149784	0.262211	56.144	48.7862	52.2164	52.3822	56.5429	55.6767	61.4389	57.8862	52.8882	59.7007	59.1122	57.2337	52.6854	56.1512	47.8704	52.2357	36.9971
CCNA_00610		338	alpha-1,2-mannosidase	648428	651031	+	NA	NA	-1.17319	-0.230437	0.132505	0.25443	1.22249	0.289827	0.0574464	0.141162	1.1397	0.188658	0.218442	0.356987	1.11069	0.151454	0.32166	0.491527	-1.00151	-0.00218127	0.988624	0.9945	1.08409	0.116488	0.446188	0.58919	71.4715	71.2993	60.7408	67.8372	47.346	50.6758	44.0082	47.3433	59.5595	62.4527	60.6549	60.889	53.2694	51.4096	62.8808	55.8533	52.6138
CCNA_00611		339	beta-lactamase	651343	652815	+	NA	NA	-1.03761	-0.0532636	0.604191	0.73719	-1.22902	-0.297514	0.0039125	0.0151368	-1.2777	-0.353555	0.000676106	0.00278609	-1.40581	-0.491401	2.09901e-06	1.37058e-05	-1.36203	-0.445757	1.64409e-05	9.05585e-05	-1.39002	-0.475104	4.54652e-06	2.68052e-05	190.787	187.49	205.054	194.444	151.027	159.885	148.978	153.297	115.664	115.021	117.52	116.068	115.35	111.371	101.308	109.343	89.5752
CCNA_00612		341	L-asparaginase	654179	653295	-	NA	NA	-1.16808	-0.224145	0.269495	0.423195	-1.16755	-0.223483	0.27175	0.450493	-1.26169	-0.335354	0.110651	0.212328	-1.35618	-0.439549	0.0341227	0.0884939	-1.15069	-0.202502	0.320422	0.463417	-1.27754	-0.353371	0.0874001	0.171565	22.747	15.7409	19.5698	19.3526	11.4148	16.3976	12.5912	13.4679	11.9427	13.0106	11.147	12.0334	13.1734	9.08542	10.7629	11.0072	11.191
CCNA_00613		341	cyanophycinase	655519	654176	-	NA	NA	-1.22381	-0.291382	0.194746	0.338364	-1.32626	-0.407368	0.0726437	0.167912	-1.02746	-0.0390837	0.863376	0.916306	-1.12712	-0.172646	0.442433	0.607548	-1.11694	-0.159548	0.476507	0.616071	-1.21925	-0.285996	0.207785	0.334846	11.9079	7.90557	9.93649	9.91665	5.9	7.68638	6.12407	6.57015	6.41092	4.4876	5.4085	5.43567	7.38932	6.68185	6.58093	6.88403	6.38656
CCNA_00614		341	short-chain fatty acids transporter	656883	655396	-	NA	NA	-1.51359	-0.597973	0.00064949	0.00294681	-1.40629	-0.491891	0.00485431	0.0184012	-1.45888	-0.544857	0.00237075	0.00842866	-1.29275	-0.370441	0.0336424	0.0874544	-1.28425	-0.360924	0.038067	0.0888769	-1.12707	-0.172581	0.318492	0.461992	20.8346	21.5802	21.0349	21.1499	10.8771	12.3147	11.3181	11.5033	13.3568	11.5704	8.51402	11.1471	10.3015	11.4388	9.44954	10.3966	11.3891
CCNA_00615		341	TonB-dependent receptor	659863	656945	-	NA	NA	-1.41158	-0.497316	3.14091e-06	2.1565e-05	-1.14119	-0.190542	0.0719339	0.166709	-1.21608	-0.282237	0.00866229	0.0256201	-1.03519	-0.0498946	0.637088	0.778841	-1.06655	-0.092956	0.379598	0.525507	1.02255	0.0321717	0.760728	0.846086	44.1035	55.8399	49.8612	49.9349	30.9612	29.45	26.9391	29.1168	34.162	31.6697	31.1992	32.3437	30.1397	30.658	28.436	29.7446	32.7987
CCNA_03924		341	hypothetical protein	660031	659960	-	NA	NA	1.60532	0.682862	0.0121609	0.0380114	2.46014	1.29874	1.20068e-06	8.48184e-06	2.61867	1.38883	2.70303e-07	1.89427e-06	2.95651	1.5639	4.32998e-09	3.84975e-08	2.42674	1.27902	1.82839e-06	1.12699e-05	3.61976	1.85589	2.47891e-12	4.75362e-11	93.6654	108.218	131.866	111.25	155.394	100.777	182.906	146.359	153.178	281.767	167.303	200.749	176.915	203.045	255.137	211.699	168.125
CCNA_00616		342	Lrp-family transcriptional regulator	660612	660157	-	NA	NA	-1.09101	-0.125667	0.535326	0.679737	1.07567	0.105231	0.598729	0.758493	1.35404	0.437275	0.0292915	0.0727083	1.0549	0.0771037	0.702098	0.825922	1.14686	0.197685	0.321819	0.465131	1.23911	0.309301	0.120139	0.220734	26.9297	27.7881	29.9729	28.2303	20.7244	23.194	19.716	21.2115	24.438	23.8079	18.9013	22.3824	31.0115	23.5868	30.338	28.3121	17.3756
CCNA_00617		343	arginine N-succinyltransferase, beta chain	660731	661774	+	NA	NA	-1.22055	-0.287535	0.0763699	0.169407	-1.05459	-0.0766828	0.636021	0.784778	1.12531	0.170321	0.29398	0.447994	1.36627	0.450247	0.00533222	0.0184798	1.46811	0.553962	0.000602877	0.00243666	1.90668	0.931066	7.77173e-09	6.62856e-08	169.976	211.763	198.473	193.404	129.226	151.607	110.132	130.322	140.854	156.508	108.717	135.36	191.288	170.338	112.091	157.906	189.417
CCNA_00618		343	succinylglutamic semialdehyde dehydrogenase	661761	663179	+	NA	NA	-1.79435	-0.843464	1.96938e-06	1.4002e-05	-1.90228	-0.927732	1.73705e-07	1.36028e-06	-1.50589	-0.59062	0.000893905	0.00356671	-1.27934	-0.355398	0.0443312	0.110227	-1.11003	-0.150599	0.393323	0.53909	1.23941	0.309658	0.0785131	0.158423	129.1	143.542	136.685	136.442	59.1732	78.088	49.8834	62.3815	62.0971	54.328	42.3715	52.9322	78.7361	69.6891	48.1067	65.5106	81.584
CCNA_00619		343	succinylarginine dihydrolase	663176	664456	+	NA	NA	-2.98102	-1.57581	4.44744e-18	3.4339e-16	-2.41519	-1.27214	2.17759e-12	4.13086e-11	-2.0699	-1.04956	7.65038e-09	6.65402e-08	-1.67366	-0.743008	3.77679e-05	0.000208553	-1.49212	-0.577359	0.00133973	0.00499675	-1.09282	-0.128052	0.475666	0.61716	110.242	230.338	155.237	165.272	40.872	52.1306	44.9768	45.9931	57.397	53.5891	42.3155	51.1005	57.8084	53.3121	63.5575	58.226	68.2951
CCNA_00620		343	acetylornithine aminotransferase/succinyldiaminopimelate aminotransferase	664466	665644	+	NA	NA	-3.17589	-1.66716	6.0217e-18	4.49178e-16	-2.13554	-1.0946	1.31873e-08	1.18444e-07	-2.2384	-1.16247	1.75197e-09	1.67254e-08	-1.53437	-0.617649	0.00131936	0.00540645	-1.26466	-0.338746	0.0778912	0.157827	1.01313	0.0188247	0.921896	0.953305	252.023	535.844	419.987	402.618	80.5241	139.567	94.9434	105.012	148.306	161.933	111.418	140.552	153.636	125.237	115.607	131.493	195.076
CCNA_00621		344	conserved hypothetical protein	666601	666047	-	NA	NA	-2.14147	-1.0986	3.89545e-07	3.07238e-06	-2.23805	-1.16224	9.02596e-08	7.31551e-07	-2.14184	-1.09885	6.80618e-07	4.57313e-06	-1.98981	-0.992628	4.62001e-06	2.89963e-05	-1.70119	-0.766547	0.000349511	0.0014934	-1.50244	-0.587307	0.00594464	0.0185286	46.4284	68.6358	79.8948	64.9863	25.0522	30.8009	19.1652	25.0061	22.3557	24.8959	17.2136	21.4884	24.3127	23.7069	17.1624	21.7273	24.5867
CCNA_00622		345	hypothetical protein	666621	666806	+	NA	NA	-1.39814	-0.483505	0.0807439	0.177411	-1.5876	-0.666847	0.0172091	0.053449	-1.31623	-0.396409	0.159705	0.281144	-1.47026	-0.556068	0.0467583	0.115479	-1.46743	-0.553295	0.0474434	0.106012	-1.46954	-0.555362	0.0474656	0.106089	57.3627	75.3192	78.5303	70.4041	51.3923	30.4149	42.209	41.3387	33.3533	31.837	32.9395	32.7099	29.0184	43.229	46.3332	39.5269	22.4824
CCNA_00623		346	PAS-family sensor histidine kinase	666944	669151	+	NA	NA	1.02095	0.0299139	0.805586	0.88838	-1.03973	-0.0562078	0.644865	0.79117	1.05584	0.0783943	0.524347	0.661977	1.01002	0.014379	0.906203	0.954592	1.1238	0.168379	0.165384	0.285322	1.16596	0.221514	0.0681067	0.140776	38.5663	38.0333	34.8722	37.1573	30.4523	31.581	31.3127	31.1153	28.5128	25.4782	24.9731	26.3214	32.3161	30.5987	19.7208	27.5452	26.365
CCNA_03925		2374	hypothetical protein	668223	667900	-	NA	NA	-1.03709	-0.0525408	0.950049	0.967113	2.20708	1.14214	0.163006	0.311638	3.19258	1.67472	0.0405976	0.0954434	3.28986	1.71803	0.0348238	0.089783	1.71677	0.779695	0.344203	0.48787	3.56852	1.83533	0.0240549	0.0605293	0	14.8178	0.322016	5.0466	11.7341	0.379574	0.781648	4.29845	5.31869	10.8307	9.93561	8.69499	7.663	15.4701	13.9993	12.3775	15.6237
CCNA_00624		347	putative pentapeptide repeat protein	670396	669233	-	NA	NA	-1.48576	-0.571201	0.0051913	0.0183509	-1.43088	-0.516906	0.0113029	0.0374861	-1.0836	-0.115837	0.569913	0.698822	-1.40747	-0.493101	0.0161456	0.0481089	-1.088	-0.121676	0.543016	0.672767	-1.29095	-0.368435	0.0706082	0.14487	17.4677	17.3772	13.5346	16.1265	9.23869	9.29762	8.26774	8.93468	9.96843	6.97156	8.11832	8.35277	10.2013	12.8286	8.57277	10.5342	7.84687
CCNA_00625		348	two-component receiver domain protein	670498	670875	+	NA	NA	1.45141	0.537452	0.00375472	0.0139565	1.26559	0.339813	0.0684684	0.16093	1.3475	0.430283	0.0223968	0.0580797	1.22979	0.298409	0.110968	0.225357	1.47343	0.559175	0.00261139	0.00909955	1.48389	0.569388	0.00220699	0.00772096	82.0155	76.414	79.4919	79.3071	93.1068	86.543	102.508	94.0525	70.8145	73.3972	76.3714	73.5277	85.3877	96.1357	43.7978	75.1071	57.9339
CCNA_00626		349	methyl-accepting chemotaxis protein	672842	670929	-	NA	NA	-1.01655	-0.0236756	0.827728	0.901061	-1.20537	-0.269472	0.0142031	0.0456595	1.03041	0.0432119	0.69539	0.798193	-1.07864	-0.109212	0.319048	0.488904	1.07881	0.10944	0.31378	0.45636	-1.03205	-0.0455169	0.677619	0.785824	45.9102	46.2604	48.4054	46.8586	39.3864	39.9017	33.8731	37.7204	32.7124	27.673	25.5539	28.6464	35.4188	38.2995	29.2669	34.3284	28.46
CCNA_00627		350	hypothetical protein	673382	672921	-	P1-350-673771	TgrL_037	1.99693	0.997781	0.00835058	0.0275288	1.61425	0.690863	0.0730813	0.168481	1.39675	0.482076	0.229957	0.371254	1.63242	0.707009	0.0679232	0.155696	1.51797	0.602143	0.121708	0.225721	1.47268	0.558446	0.154398	0.267628	6.31819	4.94031	4.51659	5.25836	6.81843	11.7126	7.40028	8.64376	4.97332	6.40874	7.1926	6.19155	8.41156	3.61639	2.94531	4.99109	7.62218
CCNA_00628	cheY	350	chemotaxis protein cheY	673771	673388	-	P1-350-673771	TgrL_037	1.06723	0.0938746	0.783938	0.875218	-1.62715	-0.702349	0.0499568	0.126967	1.04194	0.0592754	0.8656	0.917731	-1.21172	-0.277056	0.429711	0.595635	-1.3627	-0.446472	0.206835	0.336518	-1.40476	-0.490322	0.168717	0.286136	15.2032	14.3471	22.0078	17.186	12.7294	17.9349	14.1796	14.948	9.57364	6.28264	7.30147	7.71925	9.27681	19.8513	7.67775	12.2686	10.3167
CCNA_00629		351	methyl-accepting chemotaxis protein McpK	674363	676249	+	P1-351-674267,P2-351-674275	TgrL_037	1.18758	0.248026	0.161296	0.293896	1.29525	0.373235	0.034462	0.0942482	1.31918	0.399641	0.0256062	0.0648406	1.34181	0.424183	0.016395	0.0486777	1.38576	0.470676	0.0075925	0.0231563	1.24164	0.312246	0.0788171	0.15868	19.5763	12.8463	11.5557	14.6594	13.9882	15.6416	12.7499	14.1266	15.1595	13.8311	12.547	13.8459	17.0475	13.8899	9.85516	13.5975	14.2295
CCNA_00630	cheAII	351	chemotaxis histidine kinase protein cheAII	676286	678580	+	P1-351-674267,P2-351-674275	TgrL_037	-1.32497	-0.405962	0.0208994	0.0605266	-1.15319	-0.205632	0.23694	0.408611	-1.0483	-0.0680482	0.700071	0.802347	1.01747	0.0249933	0.884784	0.943278	1.11435	0.156203	0.360944	0.505574	1.02203	0.0314357	0.855615	0.914416	10.8331	9.05357	9.72867	9.87177	6.24769	6.48402	5.46234	6.06469	6.65775	6.02059	6.10842	6.26225	6.49101	7.55306	6.02794	6.69067	7.8638
CCNA_00631	cheW	351	chemotaxis protein cheWII	678577	679029	+	P1-351-674267,P2-351-674275	TgrL_037	-1.16579	-0.221306	0.606147	0.73923	1.17913	0.237726	0.569557	0.737457	1.1336	0.180908	0.673586	0.779708	1.26835	0.342952	0.41164	0.579906	1.40992	0.49561	0.231006	0.365703	1.29171	0.369286	0.376914	0.523528	8.2213	6.42839	6.44885	7.03285	7.43347	4.07225	3.07483	4.86019	7.60819	7.2623	3.43851	6.103	5.71912	7.607	3.00383	5.44331	8.25947
CCNA_00632		351	chemotaxis receiver domain protein CheYII	679026	679394	+	P1-351-674267,P2-351-674275	TgrL_037	-1.23328	-0.302496	0.501919	0.651414	-1.7308	-0.791442	0.0910422	0.200539	-1.51687	-0.601096	0.206103	0.342158	-1.32448	-0.405431	0.375558	0.546029	-1.00286	-0.00411528	0.992618	0.99708	-1.50752	-0.592174	0.203338	0.329367	5.1828	15.1436	5.37217	8.5662	5.59314	8.33212	3.77479	5.90002	4.9814	3.26902	3.09559	3.78201	4.38814	3.67887	4.91683	4.32795	4.47339
CCNA_00633	cheBII	351	receiver domain-glutamate methylesterase CheBII	679391	680467	+	P1-351-674267,P2-351-674275	TgrL_037	-1.0833	-0.115429	0.635713	0.763376	-1.16411	-0.219222	0.372807	0.559486	-1.00999	-0.0143453	0.954071	0.974386	1.03055	0.0434159	0.858251	0.92816	-1.05861	-0.0821758	0.736896	0.827105	1.28699	0.364001	0.127606	0.231395	10.8412	6.94235	9.00927	8.93096	7.46353	5.13853	7.28958	6.63055	6.08019	4.4801	6.07439	5.54489	7.01614	5.91441	5.89609	6.27555	5.41541
CCNA_00634		351	chemotaxis protein methyltransferase CheRII	680464	681294	+	P1-351-674267,P2-351-674275	TgrL_037	-1.37408	-0.458463	0.0102028	0.0326326	-1.36408	-0.447932	0.012199	0.0399167	-1.15456	-0.207347	0.250613	0.396762	-1.24914	-0.320931	0.0718468	0.162821	-1.24008	-0.310435	0.0807238	0.16264	-1.17078	-0.227467	0.200241	0.325308	25.6786	25.8559	26.868	26.1342	15.4244	16.8712	14.476	15.5905	12.857	13.988	15.2453	14.0301	15.0686	18.2207	15.8288	16.3727	14.3019
CCNA_00635		352	CHASE2 membrane receptor	682056	683531	+	P1-352-681907,Pi-352-683459,Pi-352-683469,Pi-352-683508	TgrL_038,TgrL_039	-1.10832	-0.148379	0.145355	0.272324	-1.10422	-0.143031	0.160505	0.308329	-1.20365	-0.267413	0.00913564	0.026804	-1.24877	-0.320507	0.00171097	0.00679603	-1.27836	-0.354289	0.000527026	0.00216366	-1.35237	-0.435494	2.09867e-05	0.000111415	274.552	306.712	273.132	284.799	212.76	214.385	205.383	210.843	190.772	194.729	184.188	189.897	168.578	169.37	175.316	171.088	154.406
CCNA_00636		352	hypothetical protein	683537	684388	+	P1-352-681907,Pi-352-683459,Pi-352-683469,Pi-352-683508	TgrL_038,TgrL_039	-1.0228	-0.0325191	0.751671	0.851701	1.20883	0.273606	0.00757223	0.0266692	1.18248	0.241816	0.0189425	0.0504056	1.21593	0.282056	0.0059475	0.0202436	1.26721	0.341653	0.000853504	0.00334188	1.16441	0.219603	0.0324127	0.0778223	316.852	350.752	323.163	330.256	260.087	280.463	253.997	264.849	312.829	283.676	285.934	294.146	298.758	280.423	265.918	281.7	270.334
CCNA_R0113		353	small non-coding RNA	684508	684418	-	NA	NA	-1.9629	-0.972988	0.24078	0.392616	1.08014	0.111218	0.883114	0.939271	-1.39412	-0.479352	0.558322	0.691578	-1.25339	-0.325833	0.67902	0.810295	-1.37648	-0.460982	0.56171	0.689545	-1.30989	-0.389444	0.623964	0.74218	15.4854	6.91906	6.87911	9.7612	4.77471	1.35145	5.56602	3.89739	5.04983	6.02531	11.4113	7.49549	1.18625	11.4751	0	4.22044	10.8836
CCNA_00637		353	tetratricopeptide repeat family protein	687454	684440	-	NA	NA	1.07074	0.0986124	0.343271	0.503293	-1.01028	-0.0147599	0.887469	0.942963	-1.12394	-0.16856	0.110675	0.212328	-1.18506	-0.244963	0.0196276	0.0565322	-1.17089	-0.227604	0.0299898	0.0734883	-1.24695	-0.318401	0.00248416	0.00853456	63.2309	60.7707	60.0046	61.3354	52.601	55.9232	52.7927	53.7723	46.3345	45.1009	42.3983	44.6112	40.9595	39.6912	37.3092	39.32	36.0248
CCNA_00638		353	FhaB-family exoprotein	690129	687421	-	NA	NA	1.09533	0.131363	0.2104	0.357241	1.09662	0.133065	0.204783	0.368862	-1.0208	-0.0297037	0.780202	0.862297	-1.01844	-0.0263598	0.802699	0.894197	-1.09614	-0.132431	0.21021	0.341126	-1.08768	-0.12125	0.251932	0.387269	57.7031	60.8368	49.2973	55.9457	50.9241	49.9828	49.8749	50.2606	44.6558	43.3542	47.3791	45.1297	39.6886	41.7076	37.1703	39.5222	37.1692
CCNA_00639		353	FhaC-family hemolysin activation/secretion protein	691751	690126	-	NA	NA	1.33153	0.413084	7.62494e-05	0.000416862	1.03237	0.0459585	0.662161	0.806133	1.02505	0.0356951	0.737091	0.828804	-1.06801	-0.0949305	0.369308	0.539617	-1.06543	-0.0914366	0.386817	0.532494	-1.12178	-0.165787	0.117902	0.218295	100.408	78.1719	99.8416	92.8071	111.698	94.5434	95.6322	100.624	70.7955	71.2862	67.8237	69.9685	73.2933	78.4138	51.3274	67.6782	57.4591
CCNA_R0114		2451	small non-coding RNA	691049	691611	+	NA	NA	#N/A	#N/A	#N/A	#N/A	#N/A	#N/A	#N/A	#N/A	#N/A	#N/A	#N/A	#N/A	#N/A	#N/A	#N/A	#N/A	#N/A	#N/A	#N/A	#N/A	#N/A	#N/A	#N/A	#N/A	0	0	0	0	0	0	0	0	0	0	0	0	0	0	0	0	0
CCNA_00640		354	hypothetical protein	692172	691897	-	NA	NA	1.40292	0.488428	0.0470405	0.114886	-1.02085	-0.0297723	0.905437	0.951799	1.02728	0.0388344	0.878699	0.927581	-1.15988	-0.21398	0.398986	0.568449	1.23947	0.30972	0.211782	0.343044	-1.01244	-0.0178304	0.943559	0.966569	53.9746	46.7663	55.5688	52.1032	57.0673	70.4028	51.3849	59.6183	37.4621	33.375	41.0105	37.2825	48.4985	48.4282	11.5038	36.1435	31.8972
CCNA_00641		355	hypothetical protein	692672	692376	-	NA	NA	-1.43816	-0.524225	0.00600624	0.0207484	-1.47119	-0.556982	0.00360931	0.0140946	-1.60353	-0.681247	0.000545118	0.00228483	-1.5012	-0.586115	0.00233514	0.00898334	-1.73046	-0.791152	4.70164e-05	0.00023949	-1.75179	-0.808827	3.47831e-05	0.000177239	96.2496	94.3392	107.846	99.4783	50.1063	70.8079	49.0307	56.6483	45.644	52.4304	50.3482	49.4742	43.6155	37.6205	59.5607	46.9322	42.2396
CCNA_00642		355	hypothetical protein	692899	692642	-	NA	NA	1.02398	0.0341886	0.882883	0.931568	-1.42175	-0.507664	0.0341479	0.0936355	-1.00344	-0.00495347	0.983391	0.991047	-1.17585	-0.233699	0.323976	0.493875	-1.08024	-0.111354	0.63541	0.747554	-1.11137	-0.152342	0.519139	0.654463	41.3545	59.1808	54.1885	51.5746	40.8395	39.0873	51.0434	43.6568	33.3964	24.2274	23.3446	26.9895	43.0956	29.5461	41.3142	37.9853	25.1654
CCNA_00643		356	hypothetical protein	693356	693502	+	NA	NA	1.02821	0.0401405	0.908375	0.944591	-1.88451	-0.914189	0.0123587	0.0404091	-1.7536	-0.810323	0.0295227	0.0731905	-1.63637	-0.710503	0.0502908	0.122893	-1.42806	-0.514059	0.151535	0.266976	-2.49531	-1.31922	0.000514298	0.00214543	44.5075	68.5317	49.6825	54.2405	46.5534	56.0531	36.1791	46.2619	28.9163	20.8878	14.8347	21.5463	18.3586	22.7316	29.3128	23.4677	28.4471
CCNA_00644		357	alginate export beta-barrel protein	694013	695422	+	NA	NA	-1.09237	-0.127459	0.559967	0.70011	-1.26375	-0.337713	0.127012	0.259629	-1.22186	-0.289075	0.200464	0.335326	-1.28285	-0.359357	0.106623	0.218865	-1.25144	-0.323594	0.14468	0.258417	-1.23709	-0.306948	0.167728	0.285008	13.1352	12.3917	11.0253	12.1841	8.5513	10.5538	8.35199	9.15236	6.19231	8.47732	6.55464	7.07475	6.89032	8.96115	4.98614	6.94587	5.77543
CCNA_00645	nrtA	357	nitrate binding protein nrtA	695435	696727	+	NA	NA	-1.20417	-0.268033	0.133473	0.25562	-1.37278	-0.457104	0.0116163	0.0383522	-1.36334	-0.447144	0.0162495	0.0443085	-1.22506	-0.292852	0.104263	0.21553	-1.22792	-0.296212	0.0996877	0.192762	-1.48353	-0.569034	0.00201754	0.00715486	18.6831	14.4261	18.8816	17.3303	10.7533	11.3185	13.0251	11.6989	9.24045	8.98997	9.23585	9.15542	9.35051	10.1758	6.6651	8.73048	8.0002
CCNA_00646	nrtB	357	nitrate transport permease protein nrtB	696739	697629	+	NA	NA	-1.01306	-0.0187147	0.936763	0.962122	-1.1424	-0.192062	0.422354	0.610638	1.03338	0.0473675	0.844684	0.904214	-1.13483	-0.182478	0.448792	0.612825	1.10915	0.14945	0.524166	0.658349	1.12162	0.165582	0.481933	0.621798	12.7655	9.62825	9.25064	10.5481	8.16818	8.55768	8.81131	8.51239	7.60733	5.90765	6.75971	6.75823	6.90578	9.25863	7.12692	7.76378	5.92837
CCNA_00647	nrtD	357	nitrate transport ATP-binding protein nrtD	697642	698427	+	NA	NA	-1.08681	-0.120106	0.676249	0.795279	-1.01742	-0.0249212	0.930643	0.962165	1.12222	0.166356	0.56634	0.696413	-1.21015	-0.275189	0.348959	0.519192	1.01192	0.0170892	0.952459	0.971442	-1.02952	-0.0419685	0.884657	0.932882	8.83616	8.41115	7.30067	8.18266	6.35717	6.88449	5.3164	6.18602	6.13882	5.30166	6.34156	5.92735	7.14162	6.50985	6.34778	6.66642	4.2002
CCNA_00648	nasT	357	nitrate response regulator NasT	698432	699154	+	NA	NA	-1.49205	-0.577296	0.0125677	0.0390885	-1.13248	-0.179484	0.424671	0.61278	-1.09209	-0.127095	0.581012	0.707732	1.04207	0.0594488	0.789426	0.886699	1.15048	0.202238	0.358416	0.502994	-1.0767	-0.106619	0.636646	0.752283	16.0102	14.9135	16.5952	15.8396	7.21159	8.67509	10.3333	8.74	13.8242	8.9488	8.1868	10.3199	11.7952	9.09913	10.9787	10.6243	12.4809
CCNA_00649		357	ABC family transporter protein	699198	700292	+	NA	NA	1.18386	0.243502	0.515299	0.663492	-1.0583	-0.0817465	0.829959	0.907942	1.36101	0.444675	0.239811	0.38352	1.58201	0.661763	0.0736521	0.166142	1.08106	0.112443	0.76615	0.84698	1.39141	0.476543	0.201507	0.326762	5.79113	3.09067	4.85935	4.58038	3.86882	4.26787	4.97257	4.36975	4.61633	1.20176	3.60369	3.14059	5.12631	5.62646	1.86402	4.2056	5.0249
CCNA_00650	narK	357	MFS superfamily nitrate/nitrite transporter NarK	700527	701747	+	NA	NA	-1.14788	-0.198967	0.343502	0.503385	-1.02515	-0.0358356	0.86311	0.927153	1.10551	0.144715	0.49264	0.634692	1.04304	0.0607948	0.769821	0.872292	1.10255	0.140848	0.494134	0.632359	-1.08047	-0.111654	0.59723	0.720507	9.15049	7.47723	10.7666	9.13143	6.49435	7.05057	5.70392	6.41628	6.77447	6.37667	6.20847	6.4532	6.71914	7.95362	6.87239	7.18172	7.02992
CCNA_00651	nirB	357	nitrite reductase (NAD(P)H) catalytic subunit	701776	704244	+	NA	NA	1.06481	0.0905965	0.635397	0.763205	-1.0166	-0.0237537	0.902014	0.949835	1.01005	0.0144334	0.941831	0.9662	-1.04477	-0.0631849	0.745636	0.856379	-1.00117	-0.00168824	0.993036	0.997114	1.06428	0.089877	0.641656	0.756477	5.91131	5.35534	5.8315	5.69938	5.05947	5.62859	4.15423	4.94743	3.95509	4.39709	3.95353	4.1019	4.10982	4.22938	4.22531	4.18817	4.01137
CCNA_00652	nasE	357	nitrite reductase (NAD(P)H) small subunit	704241	704585	+	NA	NA	1.66967	0.739565	0.335466	0.494602	1.792	0.841575	0.270747	0.449645	-1.62766	-0.702802	0.453243	0.599196	1.39155	0.47669	0.546866	0.702908	1.23737	0.307272	0.701123	0.799804	2.16966	1.11747	0.139825	0.24934	0.875264	2.05316	1.20966	1.37936	0.314854	2.49529	3.30331	2.03782	1.99798	2.225	1.50497	1.90932	0	1.21071	0.657359	0.622688	0
CCNA_00653	nasC	357	assimilatory nitrate reductase catalytic subunit	704586	707264	+	NA	NA	1.14239	0.192057	0.518714	0.665363	-1.03614	-0.0512257	0.865117	0.928629	1.18121	0.24026	0.428263	0.577877	1.00691	0.00992862	0.973779	0.987778	1.03547	0.0502858	0.867286	0.916869	-1.17284	-0.230009	0.453618	0.597001	3.04333	2.08586	3.7387	2.95596	2.39226	2.93798	2.83599	2.72208	2.10127	1.80107	2.24819	2.05018	2.1356	3.04032	2.11636	2.43076	2.01277
CCNA_00654		357	uroporphyrin-III C-methyltransferase	707254	708039	+	NA	NA	1.02042	0.0291691	0.908748	0.944591	-1.30297	-0.381806	0.145377	0.286099	-1.09701	-0.133578	0.613824	0.734087	-1.09616	-0.132461	0.609349	0.755421	-1.16234	-0.21703	0.404122	0.549441	-1.01123	-0.0161179	0.950146	0.969532	11.9096	10.3137	11.8138	11.3457	8.70655	8.76208	10.955	9.47455	7.0158	4.88311	7.13426	6.34439	7.55364	7.83839	6.63631	7.34278	7.56036
CCNA_R0009		2452	small non-coding RNA	708218	708312	+	NA	NA	1.6183	0.694481	0.0184627	0.0545332	-1.01543	-0.0220896	0.942201	0.968144	1.53879	0.621794	0.0388312	0.0920776	-1.18664	-0.246885	0.426616	0.592819	1.36836	0.452452	0.129681	0.237012	-1.13957	-0.188484	0.543293	0.676771	69.929	71.2481	83.4665	74.8812	117.772	69.9056	109.299	98.9922	66.5116	41.5556	54.6543	54.2405	64.769	125.308	50.1323	80.0697	39.3846
CCNA_00655		359	hypothetical protein	710310	708328	-	NA	NA	-1.14468	-0.194948	0.0620522	0.14298	-1.1903	-0.251331	0.0163262	0.0511037	-1.36364	-0.447462	2.57333e-05	0.000136449	-1.30372	-0.382639	0.000274528	0.00129081	-1.52653	-0.610252	7.767e-09	6.59895e-08	-1.44842	-0.534477	4.23883e-07	2.83512e-06	105.173	93.3101	89.6539	96.0456	66.2265	74.98	64.431	68.5458	60.3096	59.7244	57.3939	59.1426	47.2512	53.7651	51.6937	50.9033	46.7817
CCNA_00656		360	type I restriction-modification system methylation subunit	710696	712531	+	NA	NA	-1.03204	-0.0455024	0.658268	0.781556	1.05265	0.0740259	0.471296	0.65336	-1.03344	-0.0474605	0.646901	0.759571	-1.01471	-0.0210618	0.837981	0.914217	1.00119	0.00171942	0.986673	0.992763	1.06259	0.0875803	0.394734	0.540517	147.091	149.264	150.135	148.83	121.818	114.006	118.42	118.081	112.694	118.381	114.08	115.052	103.421	101.864	107.712	104.332	101.774
CCNA_00657		360	type I restriction-modification system specificity subunit	712528	713880	+	NA	NA	-1.09338	-0.128789	0.210841	0.357576	-1.08241	-0.114247	0.267092	0.445145	-1.1838	-0.243424	0.0191387	0.0508326	-1.17257	-0.229675	0.0261146	0.0712527	-1.03839	-0.054343	0.597607	0.718387	-1.06222	-0.0870835	0.398254	0.543998	207.783	202.316	207.895	205.998	162.094	147.978	152.271	154.114	130.507	146.701	141.297	139.502	129.251	144.325	98.8954	124.157	115.82
CCNA_00658		360	5-methylcytosine-specific restriction enzyme MRR	713877	714920	+	NA	NA	-1.9467	-0.96103	9.77033e-11	1.43331e-09	-1.54328	-0.626004	2.27639e-05	0.000137426	-1.66205	-0.732961	9.04951e-07	5.98901e-06	-1.45233	-0.538365	0.000269886	0.00127443	-1.58167	-0.661445	7.86192e-06	4.56468e-05	-1.47417	-0.559903	0.000153693	0.000704584	158.889	192.011	142.209	164.37	72.7286	68.4412	67.0735	69.4144	88.1435	72.792	75.1967	78.7107	70.001	65.6146	79.7237	71.7798	82.2177
CCNA_00659		360	type I restriction-modification system restriction subunit	714931	717825	+	NA	NA	-1.98507	-0.989189	4.84803e-22	6.27534e-20	-1.65029	-0.722723	1.5206e-12	3.0145e-11	-1.74601	-0.804063	5.6926e-15	1.81544e-13	-1.63004	-0.704911	5.49445e-12	8.8901e-11	-1.59452	-0.673124	4.51783e-11	6.07263e-10	-1.5848	-0.664305	8.27799e-11	1.03205e-09	170.367	179.484	158.428	169.426	69.3021	72.0475	68.4967	69.9488	76.9462	75.1526	74.4299	75.5096	69.6537	71.0583	69.5642	70.0921	73.0214
CCNA_00660		361	transposase	718802	717822	-	P1-361-719943	TgrL_043	-20.4515	-4.35413	0.00751073	0.0251558	-2.45043	-1.29303	0.262131	0.438646	-76.5539	-6.2584	0.0276462	0.0692099	1.78369	0.834867	0.444006	0.608244	-5.09885	-2.35017	0.058662	0.126369	1.09837	0.135366	0.902447	0.940931	0.102605	3.69052	0.106354	1.29983	0	0	0.12908	0.0430265	0.117109	0.335354	0.74098	0.397814	0	0	0	0	1.68265
CCNA_00661		361	transposase, HTH-Tnp1 superfamily	719233	718799	-	P1-361-719943	TgrL_043	73.1565	6.19291	0.0135905	0.0419144	1.27248	0.347638	0.919186	0.957437	1.22043	0.287394	0.936847	0.964654	1.35139	0.434449	0.899168	0.951439	207.749	7.6987	0.00205309	0.00735203	254.421	7.99107	0.00137026	0.00508476	0	0	0	0	0	5.93707	0	1.97902	0	0	0	0	0	0	0	0	0
CCNA_00662		361	hypothetical protein	719564	719217	-	P1-361-719943	TgrL_043	-1.27102	-0.345992	0.0518312	0.123905	1.11177	0.152856	0.385184	0.573089	1.13655	0.18466	0.298562	0.453094	1.29787	0.376148	0.0321801	0.0847037	1.36678	0.450784	0.0101169	0.0295452	1.31022	0.389811	0.026483	0.0655891	133.05	175.049	146.306	151.469	94.8905	96.1239	103.339	98.1179	131.39	130.774	111.602	124.588	124.699	96.6216	155.754	125.692	130.6
CCNA_00663	bapE	361	bacterial apoptosis endonuclease BapE	719943	719608	-	P1-361-719943	TgrL_043	1.0784	0.10889	0.613471	0.744796	1.4745	0.560227	0.00761545	0.0267696	1.1628	0.217604	0.323377	0.478541	1.55921	0.640815	0.00228418	0.00881039	1.45425	0.540272	0.0104049	0.0302058	1.64441	0.717573	0.000617676	0.00253109	35.6488	26.469	26.3938	29.5039	28.7726	28.5494	19.9739	25.7653	37.6107	27.4152	30.5966	31.8742	25.0594	22.998	28.3486	25.4687	34.0616
CCNA_R0010		2453	tRNA-Arg	720441	720365	-	NA	NA	1.58137	0.661172	0.0907697	0.193616	1.01398	0.0200291	0.959684	0.978357	-1.10638	-0.145851	0.717647	0.815904	-1.14842	-0.199647	0.61738	0.76093	-1.21961	-0.286416	0.474345	0.614178	-1.27201	-0.347111	0.387894	0.534311	149.022	28.6198	182.922	120.188	160.821	143.745	151.295	151.954	71.6158	118.206	71.4764	87.0993	57.479	73.2319	100.141	76.9505	38.5873
CCNA_00664		362	C4-dicarboxylate transport protein	720528	721781	+	P1-362-720434	TgrL_043	1.02447	0.0348721	0.832124	0.903127	1.04305	0.060806	0.711686	0.835458	-1.00077	-0.00110715	0.994719	0.996757	1.09159	0.126428	0.442581	0.607548	1.03054	0.0433973	0.792441	0.865742	1.11134	0.152306	0.355112	0.499791	38.6086	32.8876	31.9489	34.4817	32.3102	28.2447	25.8505	28.8018	29.0416	28.1585	22.0273	26.4091	28.5796	23.2329	22.064	24.6255	27.5552
CCNA_00665		363	GAF-family sensor histidine kinase	721949	723094	+	P1-363-721847,P2-363-721924	TgrL_044	-1.0441	-0.0622613	0.678423	0.796834	1.01051	0.0150865	0.919835	0.957437	1.13199	0.178863	0.237371	0.380157	1.14935	0.200815	0.178953	0.325039	1.2893	0.366592	0.0135574	0.0378113	1.22149	0.288641	0.0529791	0.116116	37.4164	41.3438	35.8702	38.2101	33.649	27.5798	28.9496	30.0595	28.8713	29.5682	27.0934	28.511	35.3234	30.7074	27.1118	31.0475	28.5196
CCNA_00666		363	response regulator receiver domain protein	723091	723444	+	P1-363-721847,P2-363-721924	TgrL_044	-1.19136	-0.252608	0.217374	0.365837	1.08163	0.113203	0.569412	0.737457	1.0401	0.0567264	0.78323	0.863908	1.34091	0.423209	0.0306481	0.0812545	1.0945	0.130275	0.513964	0.649987	1.36689	0.450902	0.0213467	0.0550039	35.8265	28.9027	25.0518	29.927	23.3205	18.4126	19.6737	20.4689	24.9888	21.6843	24.6407	23.7713	24.0902	23.0085	19.2194	22.106	31.708
CCNA_00667		364	lipopolysaccharide biosynthesis protein	724690	723506	-	NA	NA	1.03051	0.0433521	0.754362	0.853725	-1.21326	-0.278894	0.0469958	0.121094	-1.05558	-0.0780373	0.58188	0.708396	-1.30101	-0.37963	0.00734885	0.0245762	-1.18949	-0.250341	0.0749918	0.15315	-1.32261	-0.403386	0.00450879	0.0145906	48.0767	43.0383	41.5572	44.2241	39.5082	36.3238	35.9044	37.2455	26.8547	26.0965	27.2533	26.7348	29.6972	32.781	27.5592	30.0124	22.0091
CCNA_00668		364	capsular polysaccharide biosynthesis protein	725753	724701	-	NA	NA	1.24737	0.318887	0.199614	0.344571	-1.02505	-0.0356914	0.886965	0.942654	1.15184	0.203939	0.419393	0.569851	1.11285	0.154265	0.537846	0.694559	1.12759	0.173244	0.488451	0.627459	1.06605	0.0922804	0.713239	0.811894	26.3826	18.1625	12.7816	19.1089	18.9809	23.8256	15.2722	19.3596	20.0746	8.64372	12.3271	13.6818	19.7854	15.6685	11.4148	15.6229	14.8399
CCNA_00669		364	glycosyltransferase family 99 protein WbsX	728206	725750	-	NA	NA	1.00955	0.0137081	0.896957	0.939587	-1.01967	-0.0280992	0.790991	0.883093	-1.00474	-0.00681582	0.949324	0.971848	-1.03082	-0.043795	0.680387	0.811154	-1.05468	-0.0768021	0.470092	0.610647	-1.1195	-0.162853	0.127192	0.230929	63.6624	52.2453	47.5593	54.489	47.0839	47.7513	39.7352	44.8568	44.4666	37.3569	35.7132	39.1789	42.0458	40.8003	33.3214	38.7225	36.5922
CCNA_00670		364	ABC-type polysaccharide/polyol phosphate transport system, ATPase component	728955	728203	-	NA	NA	-1.01433	-0.0205209	0.894355	0.937826	-1.03662	-0.0518922	0.737382	0.851396	-1.18192	-0.241126	0.126135	0.233931	-1.04379	-0.0618311	0.69026	0.816622	-1.06561	-0.0916812	0.554602	0.684466	-1.21318	-0.278799	0.0744419	0.151325	95.0411	81.9445	73.5736	83.5197	71.2624	69.4122	61.0433	67.2393	65.1465	59.2721	53.0938	59.1708	52.7556	56.3026	41.2617	50.1066	56.9956
CCNA_00671		364	ABC-type polysaccharide/polyol phosphate export system, permease component	729756	728965	-	NA	NA	-1.06795	-0.0948382	0.538519	0.681432	-1.02719	-0.0386985	0.8018	0.891091	-1.21791	-0.28441	0.0666647	0.141581	-1.1987	-0.261476	0.0906113	0.194812	-1.27385	-0.349199	0.0238983	0.0607956	-1.31071	-0.390349	0.0116484	0.0330314	286.715	318.295	291	298.67	235.353	229.97	223.036	229.453	214.391	225.829	201.917	214.046	166.148	177.467	188.991	177.535	171.182
CCNA_00672		365	hypothetical protein	730693	729890	-	NA	NA	-1.04942	-0.0695966	0.827675	0.901061	1.15587	0.208984	0.508155	0.685906	-1.02088	-0.0298102	0.927341	0.959612	1.17477	0.232382	0.46329	0.626403	-1.03695	-0.0523533	0.870429	0.918647	1.36715	0.451175	0.15107	0.263624	9.38949	7.63549	8.4349	8.48663	4.99889	6.88333	8.03231	6.63818	9.43075	5.45576	6.71622	7.20091	5.37056	7.14339	5.07736	5.86377	7.25423
CCNA_00673		366	AraC-family transcriptional regulator	730781	731788	+	NA	NA	1.35305	0.436215	0.0112223	0.0354046	1.30089	0.379499	0.0278911	0.079295	1.44666	0.532729	0.00226295	0.00811012	1.34959	0.432516	0.012346	0.0384807	1.3694	0.453546	0.00856037	0.0255245	1.38274	0.467533	0.0068397	0.0209183	25.763	21.7842	23.0816	23.543	25.432	23.6692	28.8931	25.9981	18.5774	25.3482	23.0762	22.3339	28.058	26.4166	16.8742	23.7829	20.7427
CCNA_00674		367	NAD(FAD)-utilizing dehydrogenase	733134	731887	-	NA	NA	1.45398	0.540003	0.00359224	0.0134434	1.26937	0.344111	0.065361	0.155323	1.75975	0.815372	1.22782e-05	6.92773e-05	1.63985	0.713561	0.000116448	0.000589065	1.69132	0.758152	4.08672e-05	0.000210605	1.73688	0.796497	1.65593e-05	8.96402e-05	25.4864	14.3787	19.7297	19.8649	22.369	26.8038	20.8001	23.3243	20.344	17.7496	16.8079	18.3005	30.3605	25.5201	17.8087	24.5631	22.1325
CCNA_00675		367	VapC-like PIN domain ribonuclease	733495	733100	-	NA	NA	1.17121	0.228	0.142024	0.267801	1.46513	0.551024	0.000341239	0.00168174	1.57783	0.657945	2.29919e-05	0.0001228	1.69089	0.757786	7.75299e-07	5.29828e-06	1.61903	0.695134	5.93005e-06	3.48906e-05	1.7051	0.769853	5.25194e-07	3.49151e-06	85.9129	88.0455	96.9561	90.3048	89.6976	80.4353	89.5342	86.5557	86.4528	106.338	98.0741	96.9549	109.039	103.632	94.4954	102.389	102.82
CCNA_00676		367	PSK-family transcription factor	733734	733495	-	NA	NA	1.23445	0.303873	0.149069	0.277635	1.20804	0.272674	0.1958	0.357114	1.54481	0.627431	0.00295645	0.010189	1.28435	0.361036	0.0867666	0.188387	1.61779	0.694025	0.000940852	0.00364497	1.6027	0.680501	0.00119424	0.00449601	174.469	229.226	171.28	191.659	202.766	208.557	173.585	194.969	113.448	187.337	209.417	170.067	223.543	275.852	144.578	214.657	155.439
CCNA_R0115		2454	small non-coding RNA	733871	733806	-	NA	NA	1.37044	0.45464	0.624991	0.753998	1.579	0.659014	0.471351	0.65336	-2.1695	-1.11737	0.367652	0.521737	-14.8726	-3.89458	0.116793	0.23492	-1.70358	-0.768568	0.488767	0.627498	-3.99404	-1.99785	0.172187	0.29012	7.62541	0	6.32322	4.64954	3.29166	3.72673	7.67436	4.89758	3.48132	4.98458	6.29352	4.91981	1.63558	0	3.43619	1.69059	0
CCNA_00677		368	LSU ribosomal protein L1P	734571	733882	-	NA	NA	1.23825	0.308306	0.0404908	0.102709	1.13793	0.186409	0.215487	0.382095	-1.02584	-0.0368005	0.806901	0.878133	-1.05149	-0.0724404	0.630337	0.771873	-1.28484	-0.361593	0.0163136	0.0438049	-1.29735	-0.375569	0.0126129	0.0354239	4290.69	4887.42	4211.73	4463.28	4333.18	4594.72	4658.96	4528.95	3852.93	3623.09	3745.12	3740.38	2814.01	2834.41	3695.01	3114.48	2824.5
CCNA_00678		368	LSU ribosomal protein L11P	735007	734576	-	NA	NA	1.40551	0.491094	0.00105399	0.00458359	1.26977	0.344569	0.0215527	0.064351	1.02909	0.0413634	0.782749	0.863811	-1.00182	-0.00261732	0.986076	0.993927	-1.12578	-0.170928	0.254441	0.391264	-1.14231	-0.191948	0.200653	0.325857	5162.55	6121.08	6253.95	5845.86	6608.5	6447.45	7162.34	6739.43	4794.26	5907.97	5670.27	5457.5	3858.15	4583.26	4541.03	4327.48	3626.91
CCNA_R0011		2455	antisense sRNA to ISCc2 transposase	735530	735387	-	NA	NA	2.03673	1.02625	0.0641504	0.146493	1.46451	0.550422	0.326917	0.512015	1.19313	0.254747	0.658465	0.769287	1.07442	0.10356	0.856367	0.926923	1.45554	0.541557	0.335807	0.479366	-1.15653	-0.209798	0.718201	0.81548	17.4749	4.37246	34.0532	18.6335	39.2256	19.643	32.5361	30.4682	28.7209	19.7998	10.817	19.7793	23.2389	21.7549	0	14.9979	6.87783
CCNA_00679		2309	transposase, IS116/IS110/IS902 family	735544	736479	+	NA	NA	1.16139	0.215857	0.668273	0.790159	-1.19455	-0.256469	0.612732	0.767616	-2.8531	-1.51253	0.00419556	0.0138002	1.16199	0.216604	0.667577	0.801421	-1.34236	-0.424768	0.403472	0.549101	-1.01184	-0.0169817	0.973224	0.98373	16.0231	14.2105	8.69443	12.976	14.8547	17.0808	5.14084	12.3588	4.17312	9.37271	10.0959	7.88056	8.88036	0.780944	0	3.22044	10.3461
CCNA_00680		369	2-hydroxychromene-2-carboxylate isomerase	737247	736612	-	NA	NA	1.29464	0.37255	0.145262	0.272273	1.16632	0.22196	0.391092	0.578553	1.21125	0.276494	0.296497	0.450736	1.24178	0.312414	0.227425	0.386596	1.52898	0.612568	0.0156864	0.0423844	1.51189	0.596352	0.0192515	0.0505222	10.1288	8.90992	13.1237	10.7208	10.4184	10.0551	13.3396	11.2711	8.67046	9.65566	8.81687	9.04766	8.99569	9.52288	9.62783	9.38213	7.78622
CCNA_00681		369	short chain dehydrogenase	737981	737244	-	NA	NA	1.37579	0.460259	0.153735	0.283513	1.37577	0.460243	0.154507	0.299747	1.66101	0.732058	0.0245072	0.0625628	1.40047	0.485909	0.134393	0.262989	1.36774	0.45179	0.163958	0.283816	1.39314	0.478342	0.141664	0.251177	6.81947	4.58575	5.37217	5.59246	5.74033	6.16577	6.86325	6.25645	5.60408	6.83522	4.36197	5.60042	6.43594	7.78222	4.91683	6.37833	6.11363
CCNA_00682		370	MarR-family transcriptional regulator	738076	738534	+	NA	NA	1.53463	0.617892	0.166051	0.300489	1.19195	0.25332	0.581103	0.747166	2.26856	1.18178	0.00750543	0.0227646	1.40954	0.495229	0.275148	0.440818	2.56195	1.35724	0.00162794	0.00596549	2.08296	1.05864	0.0158062	0.0427291	4.82444	2.57204	4.3188	3.90509	5.67972	3.75109	4.96576	4.79886	3.75437	4.53933	1.8099	3.36787	7.05545	6.82505	4.44684	6.10911	4.07575
CCNA_00683		371	Deoxyribodipyrimidine photo-lyase-related protein	740460	738931	-	NA	NA	-1.23294	-0.302102	0.147288	0.274784	-1.37735	-0.461895	0.0277653	0.0790908	-1.23409	-0.303444	0.152586	0.271902	-1.27761	-0.353452	0.0919959	0.196936	-1.26826	-0.342851	0.101639	0.195762	-1.15886	-0.212705	0.30872	0.451705	19.0127	21.0907	16.7751	18.9595	13.9153	14.5489	9.43495	12.633	11.7887	8.52917	10.1807	10.1662	9.17208	14.4009	9.48659	11.0198	9.92565
CCNA_00684	chrR	371	anti-sigma factor, ChrR-family	741111	740473	-	NA	NA	-1.2064	-0.270708	0.101929	0.211265	-1.28043	-0.356626	0.0319522	0.0886083	-1.10577	-0.145048	0.38707	0.540449	-1.25012	-0.322064	0.0532965	0.128666	-1.25995	-0.333367	0.0452862	0.102207	-1.18548	-0.245473	0.140104	0.249635	79.0751	54.6866	60.0855	64.6157	46.9177	42.1488	41.2182	43.4282	41.8903	33.6361	34.9394	36.8219	44.7673	41.0176	39.3952	41.7267	37.7151
CCNA_00685		371	RNA polymerase sigma factor	741725	741108	-	NA	NA	-1.01504	-0.0215396	0.908692	0.944591	-1.23512	-0.304648	0.107917	0.229663	-1.03948	-0.0558602	0.769497	0.854975	-1.21932	-0.286073	0.132071	0.259136	-1.04575	-0.0645446	0.732037	0.824237	-1.08966	-0.123875	0.512631	0.649421	62.706	59.0919	66.8543	62.8841	52.3789	45.969	53.4784	50.6088	34.7625	39.925	37.1348	37.2741	50.4807	51.7047	26.055	42.7468	35.0792
CCNA_00686		372	peptidase family S41 protein	741897	743330	+	NA	NA	1.13485	0.182498	0.291485	0.448698	-1.03866	-0.0547253	0.753372	0.860299	1.01975	0.0282183	0.872645	0.922756	-1.05552	-0.0779485	0.655565	0.793275	-1.00714	-0.0102666	0.953021	0.97179	-1.0208	-0.029695	0.865023	0.921126	36.4297	23.1064	34.3412	31.2924	28.5575	26.9291	30.7296	28.7387	24.5149	19.8827	21.3624	21.92	24.0889	25.1228	18.3455	22.5191	20.7198
CCNA_00687		373	hypothetical protein	743727	743356	-	P1-373-745122	TgrL_045	-1.35541	-0.438728	0.0611606	0.141295	-1.43488	-0.520928	0.0270301	0.0773467	-1.14213	-0.191723	0.417541	0.568563	-1.25311	-0.325516	0.16495	0.305685	-1.07383	-0.102766	0.657556	0.766394	1.11671	0.15926	0.488867	0.627809	61.9626	38.5059	49.6424	50.0369	34.7482	27.109	27.572	29.8097	29.6474	14.7393	31.5437	25.3102	34.5319	33.6849	23.7762	30.6643	31.6528
CCNA_00688		373	hypothetical protein	745096	743786	-	P1-373-745122	TgrL_045	1.03638	0.051549	0.759692	0.856903	1.04465	0.0630241	0.708652	0.83323	1.16834	0.224454	0.18848	0.319777	1.03099	0.0440317	0.795112	0.889529	-1.02384	-0.0339896	0.841483	0.900624	1.03677	0.0520993	0.758971	0.844636	21.9584	18.7305	19.1795	19.9561	16.6541	17.3545	16.7097	16.9061	15.2477	17.2312	13.3863	15.2884	18.1149	17.3641	13.8391	16.4394	13.2625
CCNA_00689		374	PAS-family hybrid histidine kinase/receiver protein	745305	747635	+	P1-374-745305	TgrL_045	1.15133	0.203302	0.234033	0.385328	1.02211	0.0315556	0.854493	0.922204	1.07202	0.10033	0.565475	0.695763	1.06584	0.0919898	0.593376	0.741677	1.05348	0.0751595	0.662476	0.769277	1.00831	0.0119397	0.945006	0.967202	14.7248	11.1759	14.3676	13.4228	13.048	13.0843	11.5165	12.5496	11.4834	9.45594	9.13249	10.024	11.8553	10.5274	7.97799	10.1203	11.1886
CCNA_00690		375	CarD-family transcriptional regulator CdnL	748207	747704	-	NA	NA	1.19842	0.261135	0.00961935	0.0311285	1.27925	0.355298	0.000425413	0.0020529	1.39693	0.482257	1.78979e-06	1.14323e-05	1.32441	0.405354	5.83054e-05	0.000314463	1.37033	0.454519	6.53126e-06	3.81221e-05	1.34288	0.425327	2.47202e-05	0.000129362	1451.11	1292.84	1520.49	1421.48	1387.77	1419.42	1364	1390.4	1232.04	1348.78	1409.71	1330.18	1593.74	1483.89	1201.89	1426.51	1213.12
CCNA_00691		376	ferredoxin	748901	748560	-	NA	NA	1.34296	0.425414	0.00336796	0.0127201	1.42472	0.510675	0.000430169	0.00207358	1.30979	0.389332	0.00752029	0.0227939	1.08392	0.116256	0.424407	0.591409	1.03463	0.0491203	0.735819	0.826724	1.0144	0.0206256	0.887429	0.933519	533.591	638.149	599.458	590.4	648.889	600.527	702.743	650.72	611.705	623.655	623.97	619.777	523.013	504.407	643.895	557.105	379.367
CCNA_00692		377	PAS-family GGDEF/EAL protein	749166	751250	+	NA	NA	-1.00739	-0.0106286	0.942934	0.965756	-1.03745	-0.0530412	0.721473	0.841113	1.10229	0.1405	0.348622	0.50319	1.03172	0.0450575	0.76198	0.868495	1.04239	0.0598981	0.686825	0.788603	1.00824	0.0118409	0.936692	0.962949	28.1449	25.895	27.0215	27.0205	22.3501	23.2398	20.1631	21.9177	21.8747	18.9868	16.6348	19.1655	21.279	23.2887	19.2526	21.2734	19.159
CCNA_00693		378	ribosomal 50S subunit-recycling heat shock protein	751778	751485	-	NA	NA	-1.44302	-0.529088	0.012974	0.040182	-1.01487	-0.0212905	0.917279	0.956368	1.12433	0.169071	0.415704	0.566766	1.46507	0.550974	0.00563267	0.0193818	1.48436	0.569841	0.00409162	0.0135393	1.28929	0.366581	0.0689171	0.14193	51.0124	34.8012	41.1655	42.3264	21.4293	28.0265	21.9659	23.8073	36.7315	26.4827	27.9034	30.3725	35.6156	31.9663	36.2554	34.6124	40.0505
CCNA_00694		378	DEXQ-box helicase domain protein	754342	751775	-	NA	NA	-1.06425	-0.0898332	0.416853	0.575823	1.22965	0.298245	0.00632214	0.0229379	1.64013	0.713808	6.46372e-11	8.36671e-10	1.59628	0.674716	4.68678e-10	5.00366e-09	1.58965	0.668711	6.50564e-10	6.94935e-09	1.73628	0.796	1.76716e-13	4.20392e-12	34.0221	26.4493	28.6429	29.7048	21.7418	22.1732	24.3096	22.7415	28.1393	24.426	27.457	26.6741	38.3788	34.8484	30.8214	34.6829	33.125
CCNA_00695		379	metal-dependent hydrolase	756148	754514	-	NA	NA	1.10034	0.137948	0.307898	0.465816	1.40689	0.492506	0.000235605	0.00119047	1.38002	0.464684	0.000627333	0.00259971	1.4891	0.574444	1.80334e-05	0.000103881	1.45891	0.544895	4.75436e-05	0.000241616	1.63618	0.710328	1.05679e-07	7.80356e-07	36.5684	25.1276	32.289	31.3283	29.2323	25.5743	28.888	27.8982	34.8516	28.3709	32.8995	32.0407	35.0584	29.1874	27.7418	30.6625	31.6338
CCNA_00696		380	O6-methylguanine-DNA methyltransferase	756229	756804	+	NA	NA	1.37509	0.459523	0.131852	0.253878	1.08606	0.1191	0.697994	0.828447	1.40702	0.492643	0.109006	0.20995	1.04024	0.0569202	0.853346	0.924564	1.26311	0.336975	0.270879	0.408718	1.2802	0.356366	0.244651	0.37859	43.5125	24.8684	24.9965	31.1258	39.4141	39.0724	25.5013	34.6626	35.3028	16.7537	21.9945	24.6837	39.731	40.9716	12.5994	31.1007	25.0277
CCNA_R0116		2456	small non-coding RNA	757263	757024	-	NA	NA	2.1872	1.12908	2.36866e-05	0.000141062	1.65816	0.729582	0.00648843	0.023412	2.35656	1.23668	3.91629e-06	2.41057e-05	1.7827	0.834064	0.00185721	0.00730436	2.1049	1.07375	5.93244e-05	0.000295347	1.76905	0.822974	0.00214475	0.00751515	158.113	77.7205	176.497	137.443	285.14	220.343	224.763	243.415	162.273	149.413	183.889	165.192	217.696	394.633	85.0458	232.458	164.151
CCNA_00698		381	hypothetical protein	757815	757318	-	NA	NA	1.19202	0.253403	0.156434	0.286741	-1.0394	-0.0557553	0.75723	0.862466	1.23454	0.303977	0.0926212	0.184996	1.06908	0.0963641	0.59254	0.74096	1.20889	0.273689	0.126503	0.233043	1.22615	0.294131	0.10093	0.192514	90.7515	64.3226	87.9918	81.022	83.7588	79.7655	71.7044	78.4096	65.2853	48.8849	56.509	56.8931	72.6158	78.8417	61.9343	71.1306	58.7792
CCNA_00699		382	LSU ribosomal protein L28P	758081	758380	+	NA	NA	1.72371	0.785519	2.48027e-08	2.37814e-07	1.48047	0.566055	5.92898e-05	0.00033496	1.48874	0.57409	4.72528e-05	0.000239309	1.25511	0.327816	0.0201215	0.0575032	1.42913	0.515138	0.000258542	0.00113701	1.1524	0.204644	0.146972	0.258109	2183.55	2632.13	2328.02	2381.24	3374.24	3630.84	3111.23	3372.1	2544.29	2561.67	2686.08	2597.35	2855.95	2981.98	1883.1	2573.68	1819.42
CCNA_R0012		2457	antisense sRNA to ISCc2 transposase	758806	758663	-	NA	NA	2.57509	1.36462	8.04524e-05	0.00043875	1.57895	0.658965	0.060075	0.145911	1.98119	0.986369	0.00499706	0.0160175	1.36107	0.444744	0.207771	0.361853	1.62594	0.701277	0.0454966	0.102472	1.17238	0.229438	0.518787	0.654262	92.2674	18.0364	72.4536	60.9191	155.394	129.814	90.5735	125.26	51.8572	58.638	94.4684	68.3212	83.2102	105.148	64.5718	84.3102	62.6647
CCNA_00700		383	TonB-dependent receptor	761024	759099	-	NA	NA	-1.12045	-0.16408	0.458572	0.614547	-1.3753	-0.459747	0.0393869	0.104801	-1.16867	-0.224866	0.316432	0.471275	-1.39133	-0.47646	0.033308	0.086893	-1.61083	-0.687803	0.00225049	0.00799389	-1.70516	-0.769911	0.000668645	0.00270718	27.8553	13.1583	15.7096	18.9077	13.423	16.155	11.1768	13.5849	12.5859	8.36974	8.95013	9.96859	12.6668	13.3376	8.12483	11.3764	8.34196
CCNA_00701	cspB	384	cold shock protein CspB	761611	761820	+	NA	NA	-3.91966	-1.97073	4.72343e-35	1.29924e-32	-7.33728	-2.87524	3.53963e-70	1.29816e-67	-6.44535	-2.68826	8.86146e-61	3.89993e-58	-8.74394	-3.12828	3.53089e-81	3.10789e-78	-9.28197	-3.21443	2.62807e-85	2.31323e-82	-10.1652	-3.34556	4.93948e-91	4.34773e-88	2233.11	1685.77	1805.96	1908.28	368.806	521.21	298.478	396.165	209.526	181.723	179.006	190.085	233.374	229.731	169.552	210.886	172.404
CCNA_03888		2375	hypothetical protein	761965	762324	+	NA	NA	-5.24608	-2.39124	1.48416e-14	5.88451e-13	-6.38755	-2.67526	1.84908e-17	1.233e-15	-7.02288	-2.81206	3.07281e-18	1.82749e-16	-7.05396	-2.81843	7.58887e-19	4.39456e-17	-8.24939	-3.04429	2.43968e-21	1.85121e-19	-9.22552	-3.20563	6.29196e-23	5.65121e-21	238.218	124.834	116.216	159.756	27.7596	29.7207	16.1801	24.5535	29.9974	10.3568	14.4227	18.259	21.2898	20.5946	5.03975	15.6414	18.3409
CCNA_00703		386	hypothetical protein	762427	762633	+	NA	NA	-3.1287	-1.64556	2.80986e-06	1.94743e-05	-3.69374	-1.88508	1.56846e-07	1.23264e-06	-2.98466	-1.57757	1.26071e-05	7.0951e-05	-3.06568	-1.61621	4.97205e-06	3.09505e-05	-4.23774	-2.0833	1.55721e-08	1.26913e-07	-3.70928	-1.89114	2.04003e-07	1.44576e-06	64.186	56.2717	42.3381	54.2653	14.6932	10.6941	17.1283	14.1719	14.4298	9.00595	9.02984	10.8219	17.2092	11.0981	9.86038	12.7226	14.8854
CCNA_00704		386	hypothetical protein	762676	762873	+	NA	NA	-2.66708	-1.41526	0.00201926	0.00815299	-1.8077	-0.854158	0.0533145	0.133226	-2.41059	-1.26939	0.00670011	0.0205916	-1.95971	-0.970639	0.0302033	0.0803656	-1.90001	-0.926007	0.0376872	0.0880836	-2.2136	-1.1464	0.0116655	0.0330584	23.3846	35.7747	24.766	27.9751	7.13192	9.31683	9.59295	8.68057	15.0857	14.3999	5.2446	11.5767	10.9039	4.21912	11.454	8.85899	10.0041
CCNA_00705		387	hypothetical protein	763315	763025	-	NA	NA	-1.05875	-0.0823627	0.584824	0.72136	1.00445	0.00641011	0.966074	0.98305	-1.03895	-0.0551297	0.715274	0.813837	-1.24493	-0.316061	0.0363702	0.0930072	-1.33878	-0.420914	0.00534054	0.0171061	-1.36045	-0.444079	0.00330925	0.0110417	1096.83	1127.55	1476.44	1233.61	927.975	960.613	971.677	953.422	874.063	950.016	905.326	909.802	805.717	699.026	1046.66	850.467	603.547
CCNA_00706		388	hypothetical protein	764003	763590	-	NA	NA	1.52984	0.613376	0.111299	0.225105	1.61507	0.691599	0.0716736	0.166502	1.83844	0.878481	0.0238813	0.0613196	1.55529	0.63718	0.100452	0.209677	1.48273	0.568258	0.143903	0.257656	1.35156	0.434625	0.271289	0.410855	5.34883	4.37246	6.80434	5.50854	7.34659	5.34705	7.64656	6.78007	8.04741	7.41667	4.01326	6.49244	9.38681	5.80129	6.02579	7.0713	7.17687
CCNA_00707		389	SdiA-regulated superfamily protein	765185	764103	-	NA	NA	-1.02281	-0.0325368	0.874356	0.92655	-1.06556	-0.0916061	0.656594	0.800463	1.15271	0.205025	0.320907	0.47619	-1.00712	-0.010234	0.960391	0.982675	1.06547	0.0914869	0.656448	0.76574	1.12501	0.169933	0.408575	0.554948	75.3753	37.2083	50.6734	54.419	48.3445	42.2432	38.2336	42.9404	44.1289	30.782	36.2444	37.0518	55.0208	50.235	28.2701	44.5086	37.6979
CCNA_00708		389	cobaltochelatase cobT subunit	767110	765182	-	NA	NA	-1.05012	-0.0705526	0.49298	0.644373	-1.04002	-0.0566113	0.582313	0.747166	1.03156	0.0448291	0.66478	0.773584	1.0104	0.0149205	0.884774	0.943278	-1.00216	-0.00311128	0.975889	0.985886	1.03292	0.0467301	0.649933	0.763373	158.106	122.851	146.629	142.528	117.071	110.04	104.046	110.386	102.615	98.4047	99.1058	100.042	110.97	112.976	89.4693	104.472	100.632
CCNA_00709		390	hypothetical protein	767218	767400	+	NA	NA	1.29891	0.3773	0.384529	0.543453	1.01043	0.0149708	0.973295	0.987297	2.17258	1.11941	0.00846441	0.0251362	1.33747	0.419506	0.336368	0.506105	1.10978	0.150268	0.735177	0.826229	1.59479	0.673369	0.117312	0.217293	14.8508	7.74141	11.9727	11.5216	17.8073	6.72033	11.0712	11.8663	5.65002	8.98858	10.2141	8.28422	25.3649	13.1242	13.6321	17.3738	7.81742
CCNA_00710		391	alpha/beta hydrolase family protein	768690	767521	-	NA	NA	1.01845	0.0263682	0.912603	0.947113	1.01734	0.0248045	0.917905	0.956368	1.20786	0.272459	0.261461	0.408221	1.23798	0.307991	0.196227	0.347663	1.11136	0.152326	0.525263	0.659539	1.22172	0.288914	0.226639	0.357377	12.7325	8.54312	7.75811	9.6779	9.377	8.09369	6.49369	7.98813	10.7028	4.87381	6.12408	7.23358	8.58051	9.37132	6.78428	8.24537	7.43041
CCNA_00711		392	inner membrane complex protein	768833	769933	+	NA	NA	1.7014	0.766721	1.53243e-06	1.10742e-05	1.54397	0.626641	9.03203e-05	0.000493788	1.66406	0.734706	5.25789e-06	3.166e-05	1.48172	0.567276	0.000412273	0.0018744	1.74994	0.807307	4.27543e-07	2.86395e-06	1.53094	0.614417	0.000129929	0.000603819	43.791	40.3172	30.0396	38.0493	48.8367	66.2383	43.9342	53.0031	53.7376	35.6572	40.5564	43.317	47.16	47.2323	42.2268	45.5397	38.8807
CCNA_00712		393	hypothetical protein	770252	769938	-	NA	NA	1.94908	0.962791	0.000448832	0.00213547	1.3647	0.44858	0.106389	0.227126	2.01324	1.00952	0.000266808	0.00119453	1.78367	0.834847	0.00246781	0.00942782	1.65071	0.723091	0.00887223	0.0263118	1.60019	0.678245	0.0143699	0.0394523	59.4346	23.7362	36.4338	39.8682	71.0371	64.4192	51.8568	62.4377	56.8948	20.5396	40.8779	39.4374	66.8252	62.3225	40.318	56.4886	48.909
CCNA_03926		395	hypothetical protein	770423	770292	-	NA	NA	1.56685	0.647865	0.0515414	0.123609	1.4068	0.492415	0.143879	0.284152	1.765	0.819666	0.0152984	0.0419753	1.28266	0.359143	0.294579	0.461733	1.65651	0.728147	0.0287377	0.0710132	1.31219	0.391974	0.252743	0.388245	24.4013	21.4648	26.8737	24.2466	37.854	23.2921	30.6975	30.6145	26.1099	22.4306	25.9608	24.8338	29.4405	30.0613	36.08	31.8606	22.5093
CCNA_00714		395	hypothetical protein	770709	770440	-	NA	NA	1.22274	0.29012	0.253354	0.406494	1.04695	0.0661922	0.797229	0.887356	1.35057	0.43357	0.0928137	0.185249	1.16252	0.217251	0.397425	0.56751	1.5384	0.621429	0.0133132	0.0372957	1.49505	0.580197	0.0214834	0.0552915	41.0077	26.8178	28.2086	32.0114	30.9781	30.5178	33.7672	31.7544	24.2532	17.8706	30.7683	24.2974	21.5897	44.8633	24.3588	30.2706	22.0091
CCNA_03927		2376	hypothetical protein	771094	770798	-	NA	NA	1.0274	0.0389992	0.85528	0.916165	-1.00368	-0.00529578	0.980323	0.991133	-1.06178	-0.086482	0.695817	0.798303	1.09341	0.128832	0.547555	0.703109	1.22195	0.289187	0.172653	0.294969	1.1746	0.232172	0.276667	0.417419	41.3466	53.5295	41.8035	45.5599	41.3286	33.5406	41.3563	38.7418	32.1055	32.4921	36.3626	33.6534	33.4385	35.1594	22.1444	30.2474	35.5702
CCNA_03928		2377	hypothetical protein	771327	771136	-	P1-2377-771603	TgrL_046	-1.43025	-0.516268	0.00795508	0.0264828	-1.20328	-0.266973	0.165485	0.315692	-1.16556	-0.221017	0.259262	0.405766	-1.03444	-0.048847	0.798629	0.891679	-1.0848	-0.117428	0.540301	0.670199	1.13464	0.182239	0.337528	0.482762	119.528	170.116	112.484	134.043	87.6918	72.3801	72.5467	77.5395	80.1792	91.3839	76.8006	82.7879	97.2659	77.7736	75.5963	83.5453	85.9729
CCNA_00716		397	hypothetical protein	771567	771391	-	P1-397-771603	TgrL_046	-1.10416	-0.142943	0.462673	0.618429	1.01751	0.0250449	0.8969	0.947493	1.02909	0.0413752	0.833849	0.896159	1.12627	0.171549	0.373545	0.543462	1.10608	0.145458	0.450419	0.591024	1.12617	0.171419	0.374722	0.521223	101.224	134.731	90.7758	108.91	85.3041	88.9362	70.8253	81.6885	99.9553	71.2485	76.8556	82.6865	82.9433	73.1553	94.8157	83.6381	81.4459
CCNA_03929		2378	hypothetical protein	771834	771721	-	NA	NA	-2.98846	-1.5794	6.23851e-10	7.82213e-09	-2.87445	-1.52328	2.29172e-09	2.30271e-08	-3.36972	-1.75263	6.18518e-11	8.10148e-10	-2.44097	-1.28746	3.3683e-07	2.40997e-06	-2.40998	-1.26902	4.51465e-07	3.0059e-06	-2.53427	-1.34157	1.26936e-07	9.21859e-07	169.525	256.134	139.111	188.257	53.3595	45.3092	57.7597	52.1428	55.4263	47.1349	43.7234	48.7615	35.9828	43.9677	43.7663	41.2389	51.1614
CCNA_00718		399	CAAX abortive infection protease	772783	771887	-	P1-399-772904	TgrL_047	-2.19494	-1.13418	3.10461e-13	8.87234e-12	-1.66567	-0.736104	2.10244e-06	1.44125e-05	-1.98868	-0.991814	2.08098e-10	2.37264e-09	-1.81195	-0.857544	3.42636e-08	2.77705e-07	-1.71142	-0.775193	5.97877e-07	3.90394e-06	-1.58856	-0.667716	1.70022e-05	9.16996e-05	446.833	573.743	337.542	452.706	160.454	164.662	183.235	169.45	207.61	186.069	208.497	200.725	164.871	150.756	177.487	164.371	167.951
CCNA_R0117		2458	small non-coding RNA	772628	773769	+	NA	NA	-1.53969	-0.622637	0.000293333	0.00145052	-1.65084	-0.723197	2.60807e-05	0.000155741	-1.47049	-0.556298	0.00122412	0.00468349	-1.90681	-0.931157	6.23423e-08	4.86469e-07	-1.17722	-0.235385	0.170871	0.292768	-1.2335	-0.302753	0.0782224	0.157988	1252.46	1219.09	1286.17	1252.57	621.12	514.974	853.679	663.258	545.546	469.563	654.703	556.604	720.758	720.082	411.477	617.439	459.261
CCNA_03930		399	hypothetical protein	772894	772790	-	P1-399-772904	TgrL_047	#N/A	#N/A	#N/A	#N/A	#N/A	#N/A	#N/A	#N/A	#N/A	#N/A	#N/A	#N/A	#N/A	#N/A	#N/A	#N/A	#N/A	#N/A	#N/A	#N/A	#N/A	#N/A	#N/A	#N/A	0	0	0	0	0	0	0	0	0	0	0	0	0	0	0	0	0
CCNA_03931	cdzI	400	immunity protein CdzI	773730	773437	-	P1-400-774321	TgrL_048	-268.784	-8.0703	0.00626618	0.0215617	-245.12	-7.93734	0.00595544	0.021933	5.02854	2.33014	0.16359	0.286173	1.07709	0.107144	0.949071	0.976038	5.04934	2.3361	0.162398	0.281384	-232.127	-7.85877	0.00706431	0.0215603	0	43.9031	0	14.6344	0	0	0	0	0	0	0	0	0	0	158.135	52.7117	0
CCNA_03932	cdzD	400	killing protein CdzD	773987	773733	-	P1-400-774321	TgrL_048	-1.63228	-0.706887	0.0100215	0.032193	-1.33698	-0.418983	0.126368	0.258662	-1.35038	-0.433368	0.114947	0.218606	-1.43602	-0.522072	0.0570947	0.13575	1.13885	0.187579	0.492733	0.630933	1.31312	0.393002	0.150462	0.262979	595.248	371.916	475.432	480.866	222.361	122.5	367.963	237.608	250.041	191.799	342.071	261.304	307.759	339.478	121.843	256.36	268.856
CCNA_03933	cdzC	400	killing protein CdzC	774278	774018	-	P1-400-774321	TgrL_048	-1.15006	-0.201711	0.591148	0.7255	-1.16167	-0.216205	0.564815	0.734126	1.23193	0.300925	0.422905	0.572854	-1.46318	-0.549109	0.144262	0.278255	1.69645	0.762521	0.0419182	0.0958435	1.78831	0.838599	0.0252638	0.0631023	518.703	254.507	437.32	403.51	245.966	125.809	472.547	281.441	212.601	195.373	344.95	250.974	466.535	503.312	108.615	359.488	196.479
CCNA_00719	cdzB	401	type I secretion protein CdzB, adaptor	774394	775635	+	P1-401-774368,P2-401-774374	TgrL_048	-2.12271	-1.08591	8.10932e-09	8.35811e-08	-1.99045	-0.993096	1.30563e-07	1.0372e-06	-2.34	-1.22651	1.16726e-10	1.41742e-09	-2.39075	-1.25746	2.99378e-11	4.02925e-10	-2.02679	-1.0192	6.3057e-08	4.65628e-07	-1.78025	-0.832081	9.68159e-06	5.4767e-05	146.769	113.494	102.485	120.916	39.1818	34.8548	64.435	46.1572	52.4469	31.5208	49.4133	44.4603	39.6332	38.339	32.8679	36.9467	37.9222
CCNA_00720	cdzA	401	type I secretion protein CdzA, transmembrane ATPase/peptidase	775596	777776	+	P1-401-774368,P2-401-774374	TgrL_048	-2.86249	-1.51727	9.39953e-18	6.56625e-16	-2.53051	-1.33943	3.3979e-14	1.09155e-12	-3.20039	-1.67825	3.65333e-21	2.82076e-19	-3.3991	-1.76515	2.36392e-23	2.03992e-21	-2.94889	-1.56017	1.18948e-18	7.3731e-17	-2.41648	-1.27291	5.89262e-13	1.28383e-11	245.708	262.492	186.039	231.413	58.5208	46.1253	93.1849	65.9437	71.0582	55.8611	74.8946	67.2713	57.8595	51.4695	47.0007	52.1099	51.0618
CCNA_00721		402	chaperonin GroEL	779585	777942	-	NA	NA	-2.28682	-1.19334	7.71202e-16	3.81355e-14	2.7582	1.46373	3.86586e-23	4.36247e-21	5.39476	2.43156	7.06475e-61	3.45466e-58	6.10746	2.61057	6.64695e-70	3.65665e-67	4.77347	2.25504	1.28503e-52	5.65542e-50	3.92597	1.97305	1.09034e-40	3.42756e-38	1166.97	1248.88	1099.88	1171.91	442.559	399.617	417.7	419.959	2285.51	1951.95	2887.08	2374.85	4348.14	4504.05	4760.5	4537.56	4892.6
CCNA_00722		402	chaperonin GroES	779933	779643	-	NA	NA	-1.70424	-0.769132	1.5047e-06	1.09277e-05	3.76286	1.91183	9.76254e-34	1.7186e-31	7.6451	2.93454	3.43138e-77	2.15736e-74	7.55748	2.9179	2.14953e-76	1.35144e-73	6.74677	2.7542	3.00184e-68	1.8873e-65	5.19138	2.37612	3.25623e-51	2.04724e-48	742.636	883.057	765.827	797.173	385.599	358.381	407.73	383.903	1970.39	1915.11	2734.18	2206.56	3861.66	4341.64	4922.33	4375.21	3809.61
CCNA_00723		403	glyoxalase family protein	780108	780302	+	NA	NA	1.64974	0.722235	0.000237845	0.00119356	1.46732	0.553186	0.00545743	0.0203371	1.35673	0.440136	0.0330315	0.0803603	1.31603	0.396197	0.050679	0.123635	1.70864	0.772848	8.73232e-05	0.000425121	1.31032	0.38992	0.0552509	0.120079	57.8123	37.1323	45.4786	46.8077	64.6177	52.3462	70.1319	62.3653	50.0775	50.6126	48.4601	49.7167	44.8401	48.7309	40.7057	44.7589	40.6321
CCNA_00724		403	conserved hypothetical protein	780321	780749	+	NA	NA	1.11604	0.158389	0.429454	0.587512	1.02268	0.0323481	0.872821	0.932577	1.03873	0.0548173	0.790675	0.867987	1.00538	0.00774079	0.969643	0.986225	1.05681	0.0797201	0.693404	0.793453	-1.07517	-0.104561	0.610408	0.731352	44.3447	32.8393	34.5345	37.2395	32.1569	38.1273	31.2878	33.8573	32.1353	20.9608	30.2573	27.7845	31.7051	27.262	22.2031	27.0567	24.6255
CCNA_00725		404	O6-methylguanine-DNA methyltransferase	781612	780950	-	NA	NA	1.04981	0.0701287	0.823278	0.899199	1.08748	0.120987	0.699627	0.82911	1.21925	0.285998	0.368881	0.522512	-1.15371	-0.206286	0.524122	0.682905	-1.04884	-0.0687959	0.829403	0.894	1.30621	0.385383	0.21495	0.343125	7.5909	6.52902	8.18299	7.4343	5.89817	5.5648	7.63964	6.36754	6.4113	4.79662	6.42167	5.87653	6.3499	7.08755	5.8151	6.41752	4.14952
CCNA_00726		404	acyl-CoA dehydrogenase	782970	781663	-	NA	NA	-1.19808	-0.260721	0.0892006	0.191219	-1.29071	-0.368165	0.0168307	0.0524218	-1.33802	-0.420097	0.00732121	0.0223284	-1.29588	-0.373933	0.0155108	0.0465008	-1.30201	-0.380742	0.0136567	0.038016	-1.3164	-0.396602	0.0104108	0.0299072	48.9425	46.0914	49.5343	48.1894	35.5438	30.9336	32.044	32.8405	27.7548	25.8222	28.5013	27.3594	28.5551	25.7067	22.8869	25.7162	21.3697
CCNA_00727		405	ribosomal-protein-alanine acetyltransferase	783127	783723	+	NA	NA	-1.08069	-0.111948	0.456355	0.612621	1.04167	0.0588917	0.694349	0.827017	-1.06815	-0.09511	0.531313	0.667036	-1.07371	-0.10261	0.495821	0.658054	-1.11609	-0.158447	0.293229	0.433635	-1.01122	-0.0160945	0.914831	0.950017	131.509	142.38	129.324	134.404	95.8881	114.742	95.4475	102.026	94.2931	108.742	105.583	102.873	80.464	93.9285	99.9087	91.4337	83.5017
CCNA_00728		406	hypothetical protein	783796	784959	+	NA	NA	-1.1772	-0.235363	0.125057	0.244502	-1.40218	-0.487674	0.00165049	0.00706598	-1.27247	-0.347628	0.0265742	0.0669068	-1.09937	-0.13668	0.373412	0.543462	1.04228	0.0597406	0.695248	0.794543	-1.08734	-0.120799	0.431779	0.576886	46.6958	49.7649	43.024	46.4949	35.275	34.8661	27.0877	32.4096	28.6222	22.6105	22.3031	24.5119	26.8016	28.8869	22.7958	26.1614	24.6751
CCNA_00729		406	hypothetical protein	785054	786358	+	NA	NA	-1.16599	-0.221558	0.0339425	0.0895795	-1.27798	-0.353867	0.00073527	0.00337779	-1.23251	-0.301597	0.00436683	0.0142888	-1.19	-0.250965	0.0166267	0.0491431	-1.22867	-0.2971	0.00459622	0.0150116	-1.26301	-0.336866	0.00134686	0.00501909	164.597	144.08	134.874	147.85	109.374	99.2338	102.078	103.562	85.3044	85.6278	83.4724	84.8015	85.5315	85.299	91.0631	87.2979	86.0124
CCNA_00730		407	SkaA-family transcriptional regulator	786434	787201	+	NA	NA	-1.03154	-0.0447934	0.808306	0.890006	-1.3712	-0.455444	0.0160001	0.0502259	-1.08274	-0.114688	0.545333	0.681241	-1.12934	-0.175474	0.348112	0.518631	-1.23078	-0.29957	0.111025	0.210251	-1.37754	-0.462098	0.0153793	0.0417289	28.8336	24.5951	34.9136	29.4474	20.5086	24.1801	25.0616	23.2501	14.6596	16.2778	15.9551	15.6308	20.8025	19.0355	18.6038	19.4806	17.4812
CCNA_00731	mutL	408	DNA mismatch repair protein mutL	789274	787361	-	NA	NA	1.04137	0.0584787	0.744263	0.845606	1.18905	0.24981	0.162377	0.310839	1.48643	0.571853	0.00141446	0.00527992	1.33343	0.415146	0.0201112	0.0575032	1.24935	0.321175	0.0724277	0.14923	1.27149	0.346517	0.0527426	0.115771	42.3867	27.9618	29.2177	33.1887	28.7736	30.4564	24.8755	28.0352	37.1541	22.9176	26.4762	28.8493	37.6184	34.4804	33.414	35.1709	30.3573
CCNA_00732		409	GumN superfamily protein	789387	790439	+	NA	NA	1.06507	0.0909481	0.490953	0.642678	1.0651	0.090988	0.491146	0.670275	1.15166	0.20372	0.127198	0.235406	1.15644	0.209691	0.112293	0.227742	1.13291	0.180035	0.172757	0.294969	1.19247	0.253955	0.0543994	0.118511	67.008	49.4051	61.4307	59.2813	55.1892	49.5199	48.8229	51.1773	47.4591	45.3014	45.1663	45.9756	51.155	49.2862	45.6593	48.7002	46.2964
CCNA_00733		409	GumN superfamily protein	790499	791437	+	NA	NA	-1.94995	-0.963437	1.90365e-08	1.86176e-07	-1.8785	-0.909585	1.10283e-07	8.85682e-07	-1.6317	-0.706372	4.07921e-05	0.000209482	-1.53843	-0.621461	0.000273176	0.0012868	-1.43218	-0.518209	0.00235806	0.00831556	-1.23257	-0.301672	0.0760477	0.154162	184.803	94.6296	124.222	134.551	61.6581	54.877	50.5699	55.7017	67.1684	36.5536	52.5298	52.0839	68.1718	56.7155	50.478	58.4551	62.3473
CCNA_00734		409	GumN superfamily protein	791491	792399	+	NA	NA	-1.28122	-0.357515	0.00833283	0.0275115	-1.05379	-0.0755835	0.573372	0.740437	1.18826	0.248848	0.0646918	0.138477	1.12807	0.173853	0.192939	0.342925	1.25706	0.330056	0.0129418	0.0363942	1.35596	0.439319	0.000926023	0.00360657	70.8685	65.1107	63.0131	66.3308	45.1706	43.5646	38.1692	42.3015	44.4874	46.6872	47.2949	46.1565	62.8214	55.7154	50.647	56.3946	51.3303
CCNA_00735	bamF	410	beta-barrel assembly machine (BAM) protein BamF	793030	792461	-	NA	NA	-1.03888	-0.0550337	0.74354	0.845502	-1.33277	-0.41443	0.0140141	0.0451508	-1.0938	-0.129355	0.443871	0.590688	-1.214	-0.279767	0.0970902	0.205056	-1.0108	-0.0154978	0.926618	0.955722	-1.09801	-0.13489	0.423355	0.568738	411.274	321.721	353.818	362.271	324.54	256.321	271.693	284.184	220.899	180.652	195.116	198.889	234.456	312.72	164.322	237.166	201.943
CCNA_00736		411	lipoprotein signal peptidase	793649	793143	-	NA	NA	1.28622	0.363141	0.0052474	0.0185195	1.2467	0.31812	0.0146734	0.0468634	1.0559	0.0784796	0.556369	0.690908	1.0926	0.127767	0.331319	0.500561	1.11496	0.156986	0.231692	0.366263	1.05981	0.083811	0.52513	0.660691	121.7	111.769	116.269	116.579	122.979	137.294	107.396	122.556	113.071	107.281	99.7467	106.7	88.573	90.0059	89.0157	89.1982	82.0456
CCNA_00737	ileS	411	isoleucyl-tRNA synthetase	796705	793796	-	NA	NA	1.12933	0.175468	0.218115	0.366705	-1.05088	-0.0716025	0.615519	0.769573	-1.21223	-0.277669	0.0520261	0.115991	-1.23422	-0.303596	0.0333988	0.0869753	-1.38004	-0.464714	0.00113551	0.00432674	-1.44565	-0.531723	0.000197662	0.00088676	236.454	220.616	237.815	231.628	205.827	228.299	206.911	213.679	158.192	163.737	162.652	161.527	139.962	135.499	136.931	137.464	128.046
CCNA_03934		411	hypothetical protein	796828	796784	-	NA	NA	#N/A	#N/A	#N/A	#N/A	#N/A	#N/A	#N/A	#N/A	#N/A	#N/A	#N/A	#N/A	#N/A	#N/A	#N/A	#N/A	#N/A	#N/A	#N/A	#N/A	#N/A	#N/A	#N/A	#N/A	0	0	0	0	0	0	0	0	0	0	0	0	0	0	0	0	0
CCNA_00738		412	DegQ-family trypsin-like serine prototease	798110	797019	-	NA	NA	1.32843	0.409727	0.0247374	0.0693435	1.24424	0.315259	0.0849819	0.189947	1.22026	0.28719	0.121648	0.228109	1.17511	0.232792	0.205574	0.358878	1.07369	0.102577	0.578142	0.703456	1.09303	0.128338	0.487128	0.626266	39.5432	25.0095	27.612	30.7216	38.0982	32.2096	28.8737	33.0605	31.4562	28.319	23.7736	27.8496	27.3825	32.1302	19.5221	26.345	26.7051
CCNA_00740		414	riboflavin kinase/FMN adenylyltransferase	799454	798513	-	NA	NA	1.03668	0.0519716	0.632503	0.760382	1.02643	0.0376348	0.729496	0.845761	1.07754	0.107742	0.328453	0.483938	1.1288	0.174784	0.107767	0.220596	1.12697	0.172452	0.112223	0.211812	1.07341	0.102206	0.348742	0.492875	97.0224	91.5711	92.0391	93.5442	82.4486	76.8964	78.6378	79.3276	75.3695	67.1701	69.1185	70.5527	75.6326	77.1535	62.5956	71.7939	67.172
CCNA_00741		414	3-hydroxybutyryl-CoA dehydratase	799879	799454	-	NA	NA	-1.02959	-0.042067	0.816457	0.895343	-1.01027	-0.0147439	0.935166	0.964083	1.10008	0.137615	0.450994	0.59712	1.00709	0.0101973	0.955206	0.980551	-1.10186	-0.139935	0.44222	0.5846	-1.05647	-0.079245	0.663479	0.773708	103.727	127.479	97.4756	109.56	82.1059	79.9672	100.469	87.5142	66.6109	94.2155	78.7355	79.854	71.9655	83.8328	108.603	88.1338	70.7803
CCNA_00742		414	HAD superfamily sugar phosphatase	800797	799937	-	NA	NA	1.08606	0.119106	0.26788	0.421652	1.06599	0.0921944	0.391856	0.5791	1.04368	0.0616767	0.572633	0.701213	1.16353	0.218504	0.042221	0.105998	1.0224	0.0319565	0.767464	0.847156	1.00897	0.0128884	0.905333	0.94245	140.169	89.5822	120.207	116.653	103.452	108.413	96.0365	102.634	96.6037	81.6405	93.109	90.4511	96.0376	77.8627	87.186	87.0288	94.1967
CCNA_00743		415	NnrU family membrane protein	800944	801510	+	NA	NA	1.69295	0.759541	0.00567263	0.0197354	1.46997	0.555783	0.0454012	0.117536	2.17281	1.11956	4.83668e-05	0.000244108	1.57259	0.653139	0.0186702	0.0541288	1.60688	0.68426	0.0134269	0.0375185	1.52502	0.608829	0.0290323	0.0710117	11.1839	7.49565	13.4327	10.7041	16.4757	14.7492	12.5064	14.5771	12.157	10.0571	11.9044	11.3728	18.8481	17.8643	11.5994	16.104	9.316
CCNA_00744		416	GIY-YIG endonuclease domain protein	801752	802036	+	P1-416-801752,Pi-416-801773,Pi-416-801780	TgrL_050	-1.21259	-0.27809	0.100516	0.209556	-2.15089	-1.10494	1.85668e-10	2.20844e-09	-2.55292	-1.35215	3.51229e-14	9.42537e-13	-2.79943	-1.48513	4.51383e-17	1.96687e-15	-2.23118	-1.15781	2.94524e-11	4.19482e-10	-2.1457	-1.10145	2.56441e-10	2.93906e-09	207.315	260.138	280.784	249.413	150.55	167.428	188.83	168.936	73.7674	93.885	88.1756	85.276	73.4806	80.6075	54.9068	69.665	52.1267
CCNA_00745		417	oxidative DNA demethylation family protein	802774	802070	-	NA	NA	1.07782	0.108116	0.672961	0.792746	-1.32772	-0.408952	0.116545	0.243664	-1.4404	-0.526467	0.048292	0.10944	-1.50481	-0.589582	0.0252307	0.0694002	-1.62964	-0.704555	0.00771598	0.0234032	-1.40254	-0.48804	0.0632193	0.133123	38.4061	16.634	26.7862	27.2754	23.882	21.9798	24.9662	23.6093	13.0364	14.1548	17.0862	14.7592	18.0679	7.99838	14.4759	13.5141	12.3313
CCNA_03935		417.5	hypothetical protein	802082	802519	+	P1-417.5-802082	TgrL_050	-3.30667	-1.72538	0.00480685	0.0172271	-3.12754	-1.64503	0.00709676	0.0252693	-4.12026	-2.04274	0.00116419	0.00448651	-5.44104	-2.44388	0.000108402	0.000552813	-2.39667	-1.26103	0.037503	0.087793	-1.66473	-0.735288	0.221039	0.350501	23.4403	28.0317	23.1057	24.8592	4.46403	7.30031	6.64936	6.1379	4.19666	8.01174	5.21586	5.80809	0	10.7284	2.07113	4.26652	7.03486
CCNA_00746		417	ADA regulatory protein/O6-methylguanine-DNA	803496	802771	-	NA	NA	-1.12668	-0.172083	0.432556	0.590471	-1.09524	-0.131246	0.549167	0.721888	1.03214	0.0456418	0.837349	0.898603	1.05143	0.0723586	0.739241	0.851675	1.10158	0.139579	0.518006	0.652848	1.21267	0.278191	0.195664	0.319479	16.9145	15.936	13.2213	15.3573	8.97724	10.8414	14.1278	11.3155	11.3934	10.1202	9.58332	10.3656	13.8281	9.92453	10.621	11.4579	11.9746
CCNA_00747	tipF	418	cyclic-di-GMP phosphodiesterase, flagellum assembly factor TipF	804953	803595	-	NA	NA	1.02255	0.0321772	0.753967	0.853668	1.14708	0.197969	0.053461	0.133338	1.15264	0.204939	0.0467847	0.106794	1.14125	0.190615	0.0632502	0.147439	1.10406	0.142824	0.164101	0.283816	1.12764	0.17331	0.0914571	0.17816	212.124	204.029	211.66	209.271	178.084	173.297	173.495	174.959	191.473	166.387	171.238	176.366	171.097	148.759	201.089	173.648	164.623
CCNA_00748		419	ferrous iron transport protein A	805164	805484	+	NA	NA	-1.99041	-0.993063	7.60565e-06	4.88649e-05	-1.04617	-0.0651158	0.761761	0.865387	1.02903	0.0412912	0.848991	0.906676	1.2821	0.358509	0.0924547	0.197713	1.20287	0.26648	0.211693	0.343027	1.50475	0.589526	0.00547248	0.0172278	88.7398	92.1895	101.083	94.0041	28.4251	29.8835	57.5936	38.6341	70.5049	45.4357	82.1687	66.0365	87.4348	59.2057	62.1726	69.6044	74.392
CCNA_00749		419	ferrous iron transport protein B	805489	807384	+	NA	NA	-2.9011	-1.5366	3.72905e-21	4.00282e-19	-1.50959	-0.594161	0.000233472	0.00118105	-1.31504	-0.395103	0.0145911	0.0402352	-1.06526	-0.0912049	0.571302	0.723539	-1.12755	-0.173187	0.282495	0.42173	1.03532	0.0500761	0.75581	0.84296	171.528	189.33	153.418	171.426	49.0415	32.6914	63.3135	48.3488	86.5263	71.6033	92.6154	83.5817	95.7073	89.1123	96.6484	93.8227	121.653
CCNA_00750		420	FeaR-family transcriptional regulator	808621	807593	-	NA	NA	1.52686	0.610568	4.78664e-06	3.20152e-05	1.22635	0.294374	0.0284883	0.0807841	1.31787	0.398212	0.0032895	0.0111362	1.06013	0.0842412	0.533738	0.691283	1.10625	0.145679	0.280733	0.419527	1.02436	0.0347207	0.798034	0.876084	91.656	52.546	75.2334	73.1452	94.268	91.0713	85.4025	90.2473	69.6671	59.999	65.5958	65.0873	73.0146	72.457	59.2869	68.2528	55.3969
CCNA_R0118		2459	small non-coding RNA	808729	808841	+	NA	NA	2.95001	1.56072	0.00021051	0.00106611	1.84173	0.881064	0.0412603	0.108865	2.16437	1.11395	0.010454	0.0303482	1.44458	0.530649	0.229144	0.388168	2.04646	1.03313	0.0162906	0.0437698	2.10247	1.07209	0.0127746	0.0357414	30.2857	6.26849	29.5457	22.0333	56.7155	37.0035	60.512	51.4103	33.5501	30.0839	22.9741	28.8694	44.8989	36.964	14.0489	31.9706	21.4247
CCNA_00751		420	conserved hypothetical membrane protein	810233	808992	-	NA	NA	1.06346	0.0887676	0.396338	0.5551	-1.13808	-0.186608	0.0764033	0.174585	-1.07073	-0.0985969	0.353407	0.508055	-1.05784	-0.0811166	0.44102	0.606351	-1.04106	-0.0580496	0.580944	0.705501	-1.10452	-0.14342	0.174104	0.292121	148.39	103.735	142.303	131.476	124.017	104.267	112.353	113.546	92.8689	84.3204	75.7503	84.3132	94.5634	88.701	79.4309	87.5651	78.3253
CCNA_00752		421	3-hydroxybutyryl-CoA dehydrogenase	811262	810384	-	NA	NA	-1.07093	-0.0988644	0.327083	0.485005	1.00984	0.0141256	0.888601	0.94371	-1.08543	-0.11827	0.242381	0.386772	-1.03068	-0.0435952	0.665733	0.799861	-1.08561	-0.118508	0.240358	0.376178	-1.07878	-0.109396	0.278576	0.4189	994.873	776.657	1000.96	924.163	670.284	690.463	744.924	701.89	673.749	722.588	648.813	681.716	600.777	579.258	645.793	608.61	599.553
CCNA_00753		422	lysine 2,3-aminomutase	812437	811400	-	NA	NA	1.32544	0.406469	0.000152878	0.00079529	1.17574	0.233574	0.0304663	0.0851855	1.18711	0.24745	0.0237003	0.0609258	1.05985	0.083858	0.440665	0.606187	-1.10696	-0.146598	0.180775	0.305291	-1.04095	-0.0578961	0.596806	0.720468	95.0311	81.0548	86.9443	87.6767	97.3226	97.1535	89.7856	94.7539	81.1269	72.4733	72.9303	75.5101	72.5895	78.6696	74.0669	75.1087	60.5355
CCNA_00754		423	Nodulin-21 / CCC1-related protein	813296	812595	-	NA	NA	1.70667	0.771183	0.00611124	0.021078	1.60423	0.681885	0.0158613	0.0498968	1.93509	0.952403	0.000812782	0.0032817	2.30132	1.20246	1.52802e-05	8.8835e-05	2.27335	1.18482	2.01693e-05	0.000109317	2.37202	1.24611	7.36932e-06	4.23399e-05	11.4707	7.28744	8.62012	9.12608	14.081	13.6647	10.1013	12.6156	15.3833	6.40468	10.3547	10.7142	12.9169	15.4701	8.72265	12.3699	12.384
CCNA_00755	terB	424	tellurium resistance protein terB	813884	813444	-	NA	NA	1.30824	0.387631	0.0945739	0.199244	2.04392	1.03134	3.45715e-06	2.31581e-05	2.4405	1.28718	8.91184e-09	7.64542e-08	3.5143	1.81324	3.31169e-17	1.48722e-15	3.17236	1.66556	1.23638e-14	3.55641e-13	4.06565	2.02349	2.70985e-21	2.16838e-19	15.2923	13.5636	12.3023	13.7194	12.562	15.3379	16.6539	14.8513	23.4456	16.1631	22.3698	20.6595	26.9259	22.258	24.1702	24.4514	35.6836
CCNA_00756		424	hypothetical protein	814120	813842	-	NA	NA	-1.28386	-0.360488	0.268361	0.422259	1.73735	0.796889	0.00940935	0.0318543	1.65552	0.727283	0.0202142	0.0532712	2.05299	1.03772	0.000675323	0.00291097	1.90692	0.931244	0.00234531	0.00829377	2.3684	1.24391	4.18421e-05	0.000209974	12.2662	32.1588	17.2019	20.5423	18.2988	11.4607	10.4388	13.3994	21.412	28.2995	30.8924	26.868	21.667	27.6965	26.8245	25.396	23.6657
CCNA_R0119		424	small non-coding RNA	814185	814045	-	NA	NA	1.38877	0.473803	0.137739	0.261241	2.63563	1.39815	9.40953e-06	5.96705e-05	4.04944	2.01772	1.53053e-10	1.7867e-09	4.36314	2.12537	1.31429e-11	1.941e-10	6.27917	2.65057	2.60991e-17	1.23507e-15	4.42241	2.14483	8.59135e-12	1.40039e-10	135.635	101.032	76.955	104.541	153.307	42.7385	158.059	118.035	215.916	162.547	225.362	201.275	173.024	440.652	292.735	302.137	308.283
CCNA_00757		425	lysyl-tRNA synthetase	815314	814256	-	NA	NA	1.12378	0.168362	0.337394	0.496613	-1.037	-0.0524106	0.767615	0.869345	1.08994	0.124249	0.488399	0.631261	-1.02908	-0.0413522	0.816333	0.901325	-1.1628	-0.217605	0.224948	0.358175	-1.09765	-0.134416	0.453165	0.596583	25.6628	24.3768	23.1523	24.3973	24.2072	21.9486	21.1643	22.44	19.6354	14.7043	17.6504	17.33	18.9598	18.1434	22.7003	19.9345	14.9637
CCNA_00758		426	translation elongation factor P EF-P	815435	816001	+	NA	NA	1.0284	0.0403971	0.754771	0.853919	-1.05411	-0.0760192	0.556804	0.72823	-1.14277	-0.192538	0.137381	0.249944	-1.17083	-0.227528	0.0788225	0.174672	-1.15858	-0.212354	0.100893	0.194579	-1.23757	-0.307509	0.0175704	0.0466952	1435.98	1852.4	1610.63	1633	1384.72	1318.97	1437.79	1380.49	1082.78	1192.54	1151.61	1142.31	881.102	1084.93	1122.34	1029.46	889.678
CCNA_00759		427	TonB-dependent receptor	818675	816201	-	NA	NA	2.15309	1.10641	3.68898e-19	3.31331e-17	1.06496	0.0907934	0.475529	0.656463	1.29314	0.370876	0.0037427	0.0124596	1.05242	0.0737055	0.564085	0.716453	1.07198	0.100282	0.43156	0.576068	1.00175	0.00251982	0.984337	0.989056	24.7266	21.3376	21.6676	22.5773	42.9232	35.0313	41.0323	39.6622	19.3097	16.9697	16.6569	17.6454	20.8046	21.6863	20.8921	21.1276	16.3178
CCNA_R0120		2460	small non-coding RNA	818770	818899	+	NA	NA	-1.64822	-0.720905	0.178074	0.317306	-1.36417	-0.448021	0.390991	0.578553	-1.82643	-0.869023	0.126843	0.235035	-1.08291	-0.114918	0.82205	0.90582	-1.55748	-0.639216	0.232666	0.367353	-1.2527	-0.325039	0.533871	0.668409	23.2282	9.08127	11.2359	14.5151	10.0269	4.73008	5.84432	6.8671	11.4884	5.90481	5.59155	7.66157	2.49112	9.63907	3.48906	5.20642	11.0045
CCNA_00760		428	two component sensor histidine kinase	820510	818810	-	NA	NA	1.23382	0.303128	0.0509743	0.122656	1.23258	0.301682	0.0522392	0.131502	1.24856	0.320268	0.0413876	0.0969898	1.19918	0.262045	0.092743	0.198233	1.17791	0.236232	0.129616	0.236992	1.33569	0.417584	0.00722811	0.0219689	39.055	26.1885	34.1644	33.1359	35.0587	33.2579	31.117	33.1446	30.7302	28.7529	29.6695	29.7175	33.7616	32.1066	21.5989	29.1557	26.9129
CCNA_00761		429	hypothetical protein	820864	820655	-	NA	NA	1.03683	0.0521799	0.744972	0.846096	-1.03119	-0.0443063	0.783349	0.877909	-1.07838	-0.108862	0.507968	0.649229	1.02924	0.041576	0.796445	0.88983	1.05082	0.0715222	0.656514	0.76574	-1.02134	-0.0304647	0.8507	0.911154	197.956	159.657	192.768	183.46	160.351	151.092	151.952	154.465	134.578	131.071	123.623	129.757	119.257	123.816	127.434	123.502	119.478
CCNA_00762		429	hypothetical protein	821205	820861	-	NA	NA	-1.29374	-0.371553	0.036388	0.0947595	-1.01126	-0.0161583	0.926581	0.961063	-1.08665	-0.119894	0.50311	0.644596	-1.08206	-0.113777	0.51936	0.680588	-1.3268	-0.40795	0.022324	0.0574548	-1.10117	-0.139037	0.432179	0.576994	92.1945	100.605	102.519	98.4393	59.8223	69.8681	57.6245	62.4383	72.9261	72.7893	69.2287	71.6481	58.1982	60.2326	83.4846	67.3051	59.9667
CCNA_00763		429	electron transfer flavoprotein alpha subunit	822151	821210	-	NA	NA	1.07585	0.105483	0.610224	0.742083	1.16393	0.219	0.289812	0.469784	1.26445	0.338514	0.102089	0.19907	1.2458	0.317077	0.125372	0.249089	1.04728	0.066643	0.747486	0.834733	1.15884	0.212687	0.304087	0.447264	448.354	265.272	375.577	363.068	326.335	354.455	269.116	316.635	438.192	183.001	306.569	309.254	333.127	314.268	331.035	326.143	316.585
CCNA_00764		429	electron transfer flavoprotein beta subunit	822897	822151	-	NA	NA	1.01707	0.0244227	0.891144	0.935385	1.27101	0.345974	0.0523954	0.131692	1.18105	0.240067	0.178845	0.306741	1.25407	0.326615	0.0671094	0.154471	1.17196	0.228918	0.199463	0.328901	1.26075	0.334277	0.0609606	0.129608	586.28	716.768	658.961	654.003	540.069	549.057	549.734	546.287	601.64	622.145	614.162	612.649	597.979	521.418	553.158	557.518	544.039
CCNA_00765		430	hypothetical protein	823153	823443	+	NA	NA	1.86782	0.901355	3.6457e-05	0.000210561	1.20078	0.26397	0.234185	0.405608	1.43862	0.524685	0.0186636	0.0498413	1.32702	0.408194	0.0654108	0.151432	1.80518	0.85214	9.9367e-05	0.000478462	1.21025	0.275308	0.216381	0.345033	87.5113	60.5834	61.3092	69.8013	112.731	103.119	101.824	105.891	80.537	49.3662	54.2411	61.3814	79.3847	99.7583	31.9531	70.3654	69.5819
CCNA_00766		431	cobalamin adenosyltransferase family protein	824180	823602	-	NA	NA	-1.20778	-0.272355	0.0814413	0.178231	-1.10825	-0.148287	0.341626	0.526438	-1.08159	-0.113154	0.472956	0.617101	-1.0412	-0.0582406	0.708798	0.830017	-1.03459	-0.0490659	0.752815	0.837783	-1.02296	-0.032756	0.833673	0.899635	135.076	119.348	90.6383	115.021	75.7934	85.3865	72.3895	77.8565	81.1527	74.2435	73.1744	76.1902	87.0671	78.4527	61.8871	75.8023	77.1647
CCNA_00767		431	twin transmembrane helix protein	824421	824218	-	NA	NA	-1.53012	-0.613646	0.00733065	0.0246089	-1.1864	-0.246585	0.276254	0.455695	-1.06163	-0.0862814	0.705508	0.806268	-1.01653	-0.0236528	0.916536	0.960327	-1.07669	-0.106598	0.637177	0.74879	-1.02334	-0.0332882	0.882884	0.932016	141.608	171.683	125.302	146.198	65.4943	95.2508	75.1072	78.6174	85.5996	99.9848	87.045	90.8764	102.128	70.1274	131.182	101.146	94.4016
CCNA_03936		432	hypothetical protein	824706	824840	+	NA	NA	2.91965	1.54579	9.31403e-13	2.22777e-11	2.3844	1.25363	8.80096e-09	8.13719e-08	2.06031	1.04286	2.60356e-06	1.63924e-05	1.76036	0.815867	0.000224514	0.0010894	1.86089	0.895994	4.78281e-05	0.000242502	1.46392	0.549832	0.0138911	0.038329	104.383	82.7853	120.563	102.577	260.699	209.525	259.82	243.348	184.665	169.771	180.764	178.4	121.542	206.526	120.954	149.674	87.2211
CCNA_00768		432	hypothetical protein	824776	825000	+	NA	NA	2.03349	1.02396	3.53903e-08	3.29287e-07	1.85735	0.893245	1.64127e-06	1.14291e-05	1.65218	0.724369	0.000129865	0.000613894	1.55255	0.634642	0.000733046	0.00314438	1.57865	0.658688	0.000448443	0.00187426	1.14949	0.200988	0.29195	0.434279	88.1293	161.956	89.4947	113.193	182.972	211.529	180.655	191.719	154.199	154.5	162.457	157.052	128.099	154.546	128.01	136.885	124.229
CCNA_00769		432	TetR family transcriptional regulator	824997	825644	+	NA	NA	2.25362	1.17224	6.55551e-18	4.80846e-16	2.14567	1.10143	5.79669e-16	2.86643e-14	2.10433	1.07336	4.48033e-15	1.49378e-13	1.47077	0.556569	4.98771e-05	0.000269999	1.57136	0.652012	1.9291e-06	1.18575e-05	1.31706	0.397322	0.0039012	0.0127652	159.526	112.105	133.798	135.143	256.642	265.892	219.839	247.458	246.078	191.229	198.231	211.846	208.067	227.379	173.241	202.896	132.632
CCNA_00770		433	TetR family transcriptional regulator	825728	826336	+	NA	NA	1.77117	0.824706	2.46014e-08	2.36399e-07	1.58256	0.66226	8.32467e-06	5.33288e-05	1.33345	0.415162	0.00626085	0.019459	1.33788	0.41995	0.00513447	0.0179625	1.08338	0.115538	0.445758	0.587535	1.13409	0.181537	0.230906	0.362288	62.641	57.122	73.6671	64.4767	95.0688	93.7006	89.8241	92.8645	73.7595	76.3483	73.1506	74.4195	64.6981	65.1574	52.1354	60.6636	52.2218
CCNA_R0013		2461	small non-coding RNA	826839	826953	+	NA	NA	1.80303	0.850427	0.192044	0.334992	1.56191	0.643315	0.327895	0.513181	1.84868	0.886498	0.180614	0.309293	-1.07906	-0.109769	0.872979	0.936383	1.06982	0.0973613	0.885596	0.929929	1.53581	0.619001	0.34954	0.4934	17.5053	0.684385	18.1449	12.1115	12.2793	13.9023	25.3254	17.169	14.9848	14.3036	10.8358	13.3747	18.7736	25.4248	0	14.7328	10.5261
CCNA_00772		434	hypothetical protein	827239	827021	-	NA	NA	1.70726	0.771685	0.357096	0.516967	2.08866	1.06257	0.198239	0.360516	1.40371	0.489244	0.578138	0.705878	-1.0927	-0.127904	0.888185	0.944636	1.05833	0.0817905	0.926623	0.955722	-1.06551	-0.0915434	0.919833	0.951747	4.13652	0.718761	1.90563	2.25364	3.96802	2.80781	2.31282	3.02955	2.62291	6.00881	1.42251	3.35141	1.47874	4.29137	0	1.92337	0
CCNA_00773		435	carboxypeptidase S	827458	828936	+	NA	NA	-1.13371	-0.181053	0.32331	0.481681	1.12746	0.173082	0.33823	0.52356	-1.06084	-0.0852126	0.647808	0.760268	1.07391	0.102872	0.571827	0.723787	1.09857	0.135623	0.454823	0.595737	1.41208	0.497822	0.00552673	0.0173737	17.8988	14.0486	18.4823	16.8099	14.542	9.97826	11.3014	11.9406	14.4478	13.8651	13.0594	13.7908	11.386	11.226	11.8071	11.4731	13.0209
CCNA_03937		436	hypothetical protein	829105	829290	+	NA	NA	-1.06329	-0.0885381	0.789023	0.878444	-1.20551	-0.269644	0.419331	0.607977	-1.32904	-0.41038	0.23231	0.37423	-1.29824	-0.376556	0.264029	0.429731	-1.28231	-0.358742	0.286073	0.425483	-1.2189	-0.285579	0.395641	0.541423	33.5518	55.4315	45.4354	44.8062	25.1121	33.0597	46.9745	35.0488	27.1768	29.4787	26.2399	27.6318	22.054	30.8779	19.5087	24.1468	24.2573
CCNA_00774		436	ring hydroxylating diooxygenase	829317	830426	+	NA	NA	-1.12898	-0.175026	0.249895	0.402263	-1.11005	-0.150625	0.322152	0.506716	-1.11796	-0.160872	0.298223	0.452892	-1.18964	-0.250527	0.101966	0.212175	-1.21954	-0.286343	0.0616454	0.131224	-1.13113	-0.177767	0.245225	0.378945	45.8843	45.8045	45.963	45.8839	36.3061	30.6901	32.7405	33.2456	31.3601	32.1079	27.7851	30.4177	33.2598	25.024	32.486	30.2566	26.4704
CCNA_00775		437	aspartate aminotransferase	831593	830436	-	NA	NA	1.09056	0.125068	0.463535	0.618937	-1.04326	-0.0610953	0.722771	0.842066	1.07266	0.101187	0.561489	0.693159	1.03247	0.0461048	0.788779	0.88647	-1.10779	-0.147688	0.394484	0.539798	-1.05259	-0.0739373	0.669806	0.779227	29.988	19.5062	21.8037	23.7659	19.9802	22.4087	20.6671	21.0186	19.5441	13.9207	16.3208	16.5952	19.8558	17.2235	17.6261	18.2351	16.6303
CCNA_00776		438	OAR protein precursor	835249	831686	-	NA	NA	-1.12475	-0.169605	0.19159	0.334538	-1.33129	-0.412827	0.00160303	0.00686947	-1.32666	-0.407795	0.002116	0.00760828	-1.38105	-0.465767	0.000394018	0.00179511	-1.45089	-0.536933	4.50187e-05	0.000230545	-1.48151	-0.567069	1.74757e-05	9.39078e-05	27.6774	26.1023	25.8784	26.5527	18.6527	20.7041	18.653	19.3366	14.5377	14.7383	14.6266	14.6342	13.0846	15.7338	14.8902	14.5695	13.1844
CCNA_00777		439	PAS family GGDEF/EAL protein	837786	835363	-	NA	NA	1.10581	0.145108	0.167141	0.301965	-1.05093	-0.0716602	0.49735	0.675984	1.06952	0.0969699	0.361669	0.515333	1.02856	0.0406207	0.70033	0.824987	1.11703	0.159671	0.129085	0.236612	1.00954	0.0136916	0.896935	0.937627	67.6434	58.249	55.8682	60.5868	56.8218	58.4977	48.7389	54.6861	49.6218	40.8966	36.4993	42.3392	50.367	50.23	38.2659	46.2876	42.8559
CCNA_00778		439	GTP-binding protein TypA/BipA	839778	837946	-	NA	NA	-1.01486	-0.0212813	0.88096	0.929984	-1.15443	-0.207187	0.144944	0.28567	-1.41516	-0.500969	0.000430558	0.00184148	-1.40481	-0.490378	0.000564003	0.00248218	-1.57643	-0.656657	3.8991e-06	2.33787e-05	-1.64804	-0.720747	4.05746e-07	2.72208e-06	998.152	1028.48	1073.73	1033.45	829.055	838.801	832.436	833.431	651.634	689.792	631.273	657.566	454.054	497.791	615.163	522.336	490.311
CCNA_R0014		2462	stationary phase expressed sRNA	840137	840219	+	NA	NA	2.49398	1.31845	0.00410982	0.0150602	1.83415	0.875115	0.0644198	0.153915	1.69521	0.761468	0.121034	0.227346	1.22111	0.28819	0.565514	0.717539	1.1814	0.240495	0.631864	0.744773	-1.01515	-0.0216997	0.966769	0.97968	20.6162	10.4307	13.8273	14.958	34.027	34.0794	21.3588	29.8217	24.9145	26.4243	8.75785	20.0322	14.3064	23.9041	13.662	17.2908	15.9102
CCNA_00779		440	TonB superfamily protein	840345	840746	+	NA	NA	1.13164	0.178413	0.519252	0.665665	-1.00062	-0.000899994	0.99742	0.999382	1.07644	0.106264	0.705429	0.806268	-1.07583	-0.105451	0.706448	0.829032	1.03666	0.0519382	0.852016	0.908143	-1.15616	-0.209336	0.456758	0.599699	61.3447	33.6745	29.587	41.5354	46.4762	46.1948	21.4195	38.0302	40.5808	24.5509	25.5733	30.235	30.3437	38.9639	25.3868	31.5648	28.1957
CCNA_00780		441	N-formylglutamate deformylase	841686	840760	-	NA	NA	1.31634	0.396527	0.204828	0.350895	1.10912	0.149416	0.634347	0.783983	1.51159	0.596066	0.0577948	0.126419	1.41877	0.504637	0.10668	0.218881	1.34146	0.423808	0.175803	0.299306	1.16043	0.214659	0.494926	0.633741	31.5973	12.5655	16.0945	20.0858	21.6781	22.686	19.2604	21.2082	23.2989	11.4747	13.6665	16.1467	27.3655	25.2328	11.7431	21.4472	20.2996
CCNA_00781	cpdR	442	two-component receiver protein CpdR	841838	842194	+	NA	NA	1.42454	0.510499	0.0210127	0.0606765	1.15796	0.211581	0.339403	0.524293	1.42219	0.508119	0.0218721	0.0569582	1.2336	0.30287	0.171459	0.314544	1.30517	0.384235	0.0826273	0.165593	1.35582	0.439162	0.0472903	0.105808	535.983	314.817	478.121	442.974	496.57	471.948	562.55	510.356	448.271	289.971	383.667	373.97	550.93	464.786	336.054	450.59	376.065
CCNA_R0015		2463	tRNA-Val	842304	842378	+	NA	NA	1.45228	0.53832	0.0504074	0.121558	-1.02248	-0.032066	0.909712	0.954607	-1.0442	-0.0623944	0.829643	0.893977	-1.2146	-0.280477	0.331102	0.500561	-1.08933	-0.123439	0.665127	0.770931	-1.38932	-0.47438	0.105763	0.19977	135.549	97.5934	107.115	113.419	136.143	98.3857	167.148	133.892	99.5658	81.88	62.3059	81.2506	71.9655	87.7156	72.5724	77.4179	66.0272
CCNA_00782		443	aminobenzoyl-glutamate transport protein	844108	842489	-	P1-443-844108	TgrL_053	1.06498	0.0908225	0.376988	0.535547	-1.08394	-0.116281	0.25944	0.435136	-1.15292	-0.205292	0.0484605	0.109766	-1.12834	-0.174208	0.0918326	0.196936	-1.20537	-0.269482	0.00918648	0.0270795	-1.18101	-0.240024	0.020397	0.0530227	181.117	133.069	178.976	164.388	145.906	139.228	141.791	142.308	111.905	116.633	103.394	110.644	95.1544	103.521	107.935	102.203	96.7991
CCNA_R0016		2464	small non-coding RNA	844332	844401	+	P1-2464-844332	TgrL_053	1.22357	0.291097	0.346051	0.505634	-1.4514	-0.53745	0.0930985	0.20308	-1.7682	-0.822285	0.0137986	0.038411	-1.28775	-0.364847	0.252332	0.416859	-1.47901	-0.564636	0.079098	0.159684	-1.68235	-0.750482	0.0215234	0.0553622	127.976	156.284	123.709	135.99	178.455	93.115	139.29	136.953	78.7774	62.6633	66.7563	69.399	37.0109	77.5716	51.8374	55.4733	51.8785
CCNA_00783	sapA	444	secreted protease precursor sapA	846426	844450	-	NA	NA	1.12037	0.16397	0.115076	0.2301	-1.07368	-0.102569	0.326809	0.512015	-1.13498	-0.182661	0.0844529	0.171755	-1.06031	-0.0844887	0.419948	0.588034	-1.09309	-0.128411	0.220426	0.352825	-1.09786	-0.134694	0.199349	0.324578	99.8916	81.0133	93.5146	91.4732	90.2733	85.0984	74.8105	83.3941	64.0373	65.0088	57.7782	62.2748	59.4071	60.6891	52.4241	57.5068	60.2828
CCNA_00784		445	peptidoglycan-associated outer membrane lipoprotein	846681	847904	+	NA	NA	1.41431	0.500101	0.161624	0.294293	1.47153	0.557319	0.118751	0.246637	3.13324	1.64765	3.73684e-06	2.30657e-05	1.19438	0.256262	0.474326	0.637407	1.1705	0.22712	0.526024	0.660034	1.17919	0.237796	0.506933	0.645174	33.4695	23.9842	24.208	27.2206	32.8359	29.5398	31.4498	31.2752	33.977	26.6088	27.2334	29.2731	24.6941	21.4136	130.441	58.8494	23.7353
CCNA_R0121		2465	small non-coding RNA	848150	847992	-	NA	NA	1.25231	0.324592	0.504399	0.653284	1.91076	0.934145	0.0458175	0.118335	1.70953	0.773599	0.110181	0.211749	1.30808	0.387455	0.427748	0.593792	1.94476	0.959591	0.0405976	0.0935493	1.68714	0.754583	0.113463	0.2115	17.7255	4.94996	6.56183	9.74575	11.614	10.8286	6.37117	9.60458	10.8381	11.7247	16.9806	13.1811	10.8627	17.7323	2.85269	10.4826	6.92109
CCNA_00785		446	tRNA methyltransferase/FAD-dependent oxidoreductase MnmC	849932	848157	-	NA	NA	1.3353	0.417159	0.0509157	0.12264	1.05738	0.0804876	0.710849	0.835143	1.18527	0.24522	0.264468	0.412072	1.16264	0.217407	0.315626	0.485349	1.03315	0.0470543	0.829205	0.894	1.09346	0.128907	0.554265	0.684829	9.80483	7.79953	7.51951	8.37462	9.66368	9.97152	7.70029	9.11183	6.79211	5.37189	7.25031	6.47144	7.59771	7.5848	5.87404	7.01885	6.32017
CCNA_03938		2395	hypothetical protein	850442	850116	-	NA	NA	1.15021	0.201901	0.603702	0.736797	1.05701	0.0799907	0.837341	0.913556	1.3473	0.43007	0.270348	0.419387	1.13447	0.182024	0.640345	0.78022	1.60289	0.680674	0.0789852	0.159602	1.22175	0.288953	0.457905	0.600667	101.579	32.0112	37.6493	57.0798	64.1118	59.4225	34.077	52.5371	68.5086	23.1394	39.0603	43.5694	81.2088	63.2288	18.7257	54.3878	47.1142
CCNA_00787	motA	447	flagellar motor stator protein MotA	851420	850554	-	NA	NA	1.19787	0.260474	0.01099	0.0347964	1.04357	0.0615248	0.549026	0.721888	1.1035	0.142081	0.1685	0.293459	-1.00844	-0.012132	0.906131	0.954592	1.07155	0.0996929	0.331722	0.475076	1.04577	0.0645607	0.530112	0.665437	311.254	319.538	348.62	326.47	328.254	295.895	336.065	320.071	239.705	246.262	264.219	250.062	277.279	293.397	206.124	258.933	212.094
CCNA_00788		448	transporter, major facilitator superfamily	851554	852870	+	NA	NA	-1.04115	-0.0581796	0.731743	0.836467	1.01192	0.0170932	0.919623	0.957437	-1.04344	-0.0613493	0.723284	0.819677	1.14089	0.190161	0.260076	0.426769	1.02197	0.0313551	0.85343	0.909429	1.13411	0.181556	0.283112	0.423369	26.2147	19.0635	24.2414	23.1732	20.7022	17.5555	15.7683	18.0087	18.0569	15.0711	18.0562	17.0614	19.0979	14.5098	13.4317	15.6798	18.3827
CCNA_00789	fixK	449	hypoxia transcriptional regulator FixK	853523	852873	-	NA	NA	1.04136	0.0584658	0.87332	0.92655	1.31307	0.392946	0.274478	0.453957	1.22198	0.289215	0.436029	0.584336	1.09845	0.13547	0.712695	0.831982	1.15141	0.203407	0.577611	0.703083	1.20542	0.269531	0.460687	0.603778	8.50391	3.86872	4.32718	5.5666	3.00345	6.0452	5.0573	4.70198	5.8236	4.88504	5.10442	5.27102	4.64294	5.61416	3.83207	4.69639	2.87369
CCNA_00790	fixT	450	hypoxia negative feedback regulator FixT	853699	854076	+	NA	NA	1.56398	0.645218	0.0934262	0.197425	1.50628	0.590994	0.126313	0.258662	1.62947	0.704401	0.0732878	0.152357	1.31407	0.394048	0.317392	0.487044	1.05956	0.0834694	0.835772	0.89713	1.07619	0.105933	0.793319	0.872631	5.59196	4.58067	10.7645	6.97906	8.04627	6.83234	11.3897	8.75611	8.20597	7.83291	6.59321	7.54403	7.13944	9.11632	7.79962	8.01846	4.94913
CCNA_03939		2396	hypothetical protein	854395	854685	+	NA	NA	-1.02624	-0.037375	0.907383	0.944591	1.1072	0.146916	0.644541	0.791028	-1.08739	-0.120871	0.715921	0.814152	1.09006	0.12441	0.697898	0.823224	-1.02599	-0.0370142	0.908766	0.945504	1.08957	0.123756	0.700022	0.80229	15.9112	23.8006	19.3608	19.6909	13.4381	17.3274	17.4058	16.0571	10.6593	18.4652	19.2699	16.1315	14.0963	13.9949	10.9108	13.0007	13.992
CCNA_00792		451	sphingolipid glycosyltransferase	856210	855026	-	NA	NA	1.22044	0.287398	0.192888	0.336045	1.08077	0.11206	0.615848	0.769623	1.18465	0.24446	0.281451	0.433403	-1.13028	-0.176686	0.440763	0.606187	1.2073	0.271783	0.220889	0.353373	-1.01117	-0.0160311	0.943728	0.966569	12.3165	7.04022	8.6284	9.32836	10.8166	8.51015	8.12123	9.14934	6.88332	8.23612	6.74761	7.28902	7.65203	9.34082	5.93287	7.64191	5.75764
CCNA_00793		452	sphingolipid glucuronosyltransferase	856299	857666	+	NA	NA	1.26414	0.338159	0.169652	0.305556	-1.06734	-0.0940239	0.709776	0.834105	1.08043	0.111608	0.662356	0.771784	-1.17149	-0.228339	0.373427	0.543462	1.12435	0.169089	0.498095	0.635791	1.28095	0.357211	0.149709	0.262185	8.97657	5.17792	6.86402	7.00617	6.66993	7.19194	7.59021	7.15069	4.70284	4.80968	4.70634	4.73962	6.15495	6.10663	2.98406	5.08188	4.10257
CCNA_00794		453	conserved membrane spanning protein	857776	858969	+	NA	NA	-1.09465	-0.130467	0.532323	0.67736	-1.10898	-0.149236	0.476201	0.656567	-1.19457	-0.256488	0.235066	0.377702	-1.13282	-0.179917	0.393703	0.564577	-1.14982	-0.201403	0.33936	0.483028	-1.05556	-0.07801	0.710467	0.810253	18.7991	10.8103	12.4955	14.035	9.09754	10.918	11.1355	10.3837	10.0066	9.368	8.17525	9.18329	8.95049	8.92058	6.64791	8.173	8.29487
CCNA_00795	fixJ	454	two-component response regulator FixJ	859588	858980	-	NA	NA	-1.36452	-0.448392	0.0194304	0.0568194	-1.09581	-0.132004	0.488525	0.668532	-1.11645	-0.158925	0.409658	0.562273	-1.03143	-0.0446495	0.814782	0.900291	1.16413	0.219249	0.247348	0.384113	-1.03622	-0.051336	0.787858	0.868747	76.5245	104.422	69.3841	83.4436	54.4015	52.9086	44.0803	50.4635	62.6295	58.1616	48.5965	56.4625	53.7083	50.5827	58.8385	54.3765	56.7393
CCNA_00796	fixL	454	oxygen sensory histidine kinase FixL	861068	859581	-	NA	NA	-1.00654	-0.00940099	0.946473	0.966932	1.109	0.149265	0.284702	0.465271	1.04029	0.0569835	0.687804	0.792415	1.15597	0.209107	0.134291	0.262907	1.12409	0.168756	0.227015	0.360683	1.13003	0.176359	0.207502	0.334719	44.7132	35.9141	45.786	42.1378	32.3392	34.5474	35.316	34.0675	40.4563	31.1737	30.9854	34.2052	34.1691	30.2463	29.7203	31.3786	33.9454
CCNA_03940		454.5	hypothetical protein	861178	861285	+	NA	NA	-1.02009	-0.0286933	0.947517	0.966932	-1.59376	-0.672437	0.145422	0.286099	1.08912	0.123163	0.781542	0.863345	-1.37375	-0.458124	0.315421	0.485204	-1.5769	-0.657088	0.156485	0.272856	-1.65353	-0.725547	0.12326	0.22509	30.7558	10.9312	33.8117	25.1662	17.0983	23.9132	17.5871	19.5329	12.7648	8.12301	12.4996	11.1292	20.99	16.437	20.999	19.4753	8.1515
CCNA_00798	cydC	454	ABC transporter, ATP-binding protein cydC	862892	861294	-	NA	NA	1.45657	0.542577	0.135933	0.259316	1.13232	0.179278	0.627129	0.778661	1.50575	0.590485	0.109677	0.211025	-1.03337	-0.0473568	0.899338	0.951439	1.34613	0.428821	0.241869	0.377737	1.27403	0.349396	0.342975	0.488805	5.9172	2.46105	2.54471	3.64099	4.68737	5.23001	2.85089	4.25609	3.8079	2.46891	2.66264	2.97982	4.45565	4.8326	1.98564	3.75796	2.47757
CCNA_00799	cydD	454	ABC transporter, ATP-binding protein cydD	864705	863065	-	NA	NA	1.33872	0.42085	0.175784	0.314226	1.0757	0.105275	0.738031	0.851396	1.34301	0.425465	0.178156	0.305917	1.34676	0.429488	0.168697	0.311295	1.1171	0.159759	0.611862	0.727581	1.15501	0.207902	0.509373	0.647004	6.13378	3.69301	5.59495	5.14058	6.48703	6.52007	3.7039	5.57033	6.93082	2.47254	2.78434	4.06257	5.98617	5.34525	3.17864	4.83668	4.56007
CCNA_00800	cydA	455	cytochrome bd-type quinol oxidase, subunit 1 cydA	864829	866391	+	NA	NA	-1.30095	-0.379566	0.000499723	0.00234715	-1.17247	-0.229555	0.0344785	0.0942482	-1.15451	-0.207275	0.0601115	0.130635	-1.06126	-0.085778	0.428657	0.594555	-1.06469	-0.0904343	0.403623	0.549101	-1.00757	-0.0108763	0.919957	0.951747	70.7099	62.4398	63.3475	65.4991	37.9456	41.7809	43.8293	41.1853	37.5595	43.0785	41.9226	40.8535	41.1626	41.6892	39.9021	40.918	41.3286
CCNA_00801	cydB	455	cytochrome bd-type quinol oxidase, subunit 2 cydB	866406	867557	+	NA	NA	-1.46977	-0.555589	0.00210534	0.00846173	-1.4177	-0.503557	0.00527796	0.0197856	-1.46751	-0.553368	0.00268475	0.00937002	-1.23586	-0.30552	0.0892274	0.192306	-1.10787	-0.147792	0.407873	0.553004	-1.14427	-0.194427	0.278135	0.418773	33.9013	38.5323	27.5324	33.322	20.65	19.1092	16.1581	18.6391	21.0421	15.2307	15.9551	17.4093	19.4907	15.319	14.1743	16.328	19.6782
CCNA_00802	ybgT	455	cyd operon protein YbgT	867576	867695	+	NA	NA	-1.60275	-0.680551	0.0934417	0.197425	1.01715	0.0245378	0.949338	0.972541	-1.0771	-0.107153	0.788745	0.86695	1.22897	0.297454	0.436424	0.602466	1.06849	0.0955765	0.80439	0.874763	1.59675	0.675136	0.0724429	0.147739	29.3578	46.5667	19.1277	31.6841	15.3885	15.3728	18.994	16.5851	22.9767	20.1045	29.4222	24.1678	24.2884	26.1058	11.3394	20.5779	28.4284
CCNA_00803		456	chemotaxis protein cheW	867854	868309	+	NA	NA	-1.04317	-0.0609726	0.678332	0.796834	1.02921	0.0415398	0.777428	0.873781	1.08073	0.112006	0.447051	0.593376	1.02413	0.0344043	0.814995	0.900299	1.05643	0.0792025	0.58997	0.711943	1.00939	0.0134881	0.926933	0.956526	558.902	786.698	637.21	660.937	503.58	587.671	475.129	522.127	467.849	516.56	522.859	502.422	517.963	505.629	527.185	516.925	408.326
CCNA_00804		457	ASC-1 homology domain protein	868859	868374	-	NA	NA	1.9095	0.933198	4.3135e-19	3.79674e-17	1.70072	0.76615	2.68155e-13	6.70541e-12	1.52413	0.60799	9.7868e-09	8.33108e-08	1.09359	0.129076	0.22489	0.383471	-1.00462	-0.00664932	0.950286	0.97035	-1.11096	-0.151802	0.157135	0.271836	297.41	201.619	267.273	255.434	414.83	378.056	393.69	395.525	307.066	312.285	328.196	315.849	293.415	279.751	259.454	277.54	192.013
CCNA_00805	yihA	458	GTP-binding protein YihA	869778	869089	-	NA	NA	1.0259	0.0368922	0.720333	0.826513	1.00469	0.0067458	0.947845	0.971946	-1.20239	-0.265904	0.0108695	0.0312455	-1.1714	-0.22823	0.0276449	0.074687	-1.20162	-0.264977	0.0105726	0.0306321	-1.36533	-0.449245	1.59792e-05	8.67135e-05	405.977	317.669	368.946	364.197	306.038	305.495	300.601	304.045	273.723	276.059	252.083	267.288	217.93	216.716	218.572	217.74	204.78
CCNA_00806	yidC	458	inner membrane protein translocase component yidC	871625	869778	-	NA	NA	-1.0712	-0.0992288	0.453871	0.610292	-1.12783	-0.173556	0.190265	0.349773	-1.23718	-0.30706	0.0206365	0.0540924	-1.28822	-0.36538	0.00584974	0.0199417	-1.39983	-0.485249	0.000252616	0.00111623	-1.45804	-0.544033	4.09857e-05	0.000206146	784.709	786.149	798.25	789.703	598.376	598.34	612.03	602.915	527.731	515.666	499.548	514.315	413.335	413.173	542.796	456.434	398.497
CCNA_00807		458	ribonuclease P protein component	872082	871633	-	NA	NA	1.27914	0.355169	0.000608859	0.00280292	1.01394	0.0199685	0.848033	0.920847	-1.08105	-0.112437	0.286411	0.440085	-1.12416	-0.168845	0.107046	0.219529	-1.29143	-0.368965	0.000450817	0.00188061	-1.37138	-0.455632	1.58659e-05	8.62047e-05	448.475	343.326	459.53	417.11	431.602	434.537	435.034	433.724	322.951	310.949	292.376	308.759	263.874	307.469	255.011	275.451	240.877
CCNA_00808		458	LSU ribosomal protein L34P	872310	872176	-	NA	NA	1.99248	0.994566	1.49455e-09	1.74934e-08	1.65135	0.72365	1.13594e-05	7.12147e-05	1.82843	0.870603	1.38594e-07	1.02341e-06	1.5083	0.592923	0.000330501	0.00152948	1.33341	0.415124	0.0120685	0.0342721	1.41171	0.497445	0.00262599	0.00897977	939.45	538.104	940.544	806.033	1400.05	1033.05	1466.06	1299.72	1030.55	933.334	939.973	967.952	934.753	1202.03	1007.95	1048.24	772.762
CCNA_00809		459	quinone oxidoreductase	873585	872590	-	NA	NA	-1.26204	-0.335759	0.0597316	0.138576	-1.26384	-0.337811	0.0585453	0.143219	-1.24219	-0.31289	0.0855987	0.173805	-1.23353	-0.302796	0.0908308	0.195189	-1.03936	-0.0557008	0.752882	0.837783	-1.13733	-0.185652	0.298025	0.440136	37.8973	25.9187	31.1114	31.6425	21.8122	21.4848	17.5447	20.2806	20.4161	18.0566	16.2646	18.2457	16.2573	21.5976	16.1667	18.0072	19.4458
CCNA_00810		459	acetyl esterase	874886	873744	-	NA	NA	-1.26605	-0.340333	0.0610595	0.141136	-1.20506	-0.269101	0.13815	0.276238	1.00435	0.00626854	0.972568	0.984197	-1.06551	-0.0915467	0.613206	0.757714	-1.03825	-0.0541501	0.764568	0.846205	-1.04403	-0.0621673	0.731437	0.824443	52.0449	41.1769	38.7941	44.0053	30.4111	29.3737	25.1481	28.311	35.4803	18.9963	25.9835	26.82	33.8106	28.8694	32.5401	31.7401	27.6317
CCNA_00811		459	TetR-family transcriptional regulator	875553	874918	-	NA	NA	-1.07081	-0.0986994	0.519552	0.665856	-1.07593	-0.105584	0.491567	0.670402	-1.0771	-0.107154	0.494104	0.635649	-1.01858	-0.0265554	0.862741	0.930846	1.18155	0.240675	0.112543	0.212029	-1.02636	-0.0375415	0.807332	0.882531	62.1974	51.2321	54.6273	56.0189	47.8222	45.4415	34.0459	42.4365	43.533	36.2087	34.7776	38.1731	40.0563	38.0915	32.4493	36.8657	37.7199
CCNA_00812		459	conserved hypothetical protein	876026	875775	-	NA	NA	1.1627	0.217482	0.354059	0.513923	-1.06312	-0.0883094	0.71276	0.835827	1.23663	0.306409	0.200911	0.335813	-1.09857	-0.135628	0.575757	0.72688	-1.00898	-0.0128928	0.957081	0.975026	-1.1226	-0.166838	0.493486	0.63245	34.7501	36.5413	38.5039	36.5984	33.1909	28.3054	43.7165	35.0709	21.4267	26.98	27.197	25.2012	31.2707	38.9516	24.2988	31.507	26.6379
CCNA_00813		459	flavin-binding monooxygenase-related protein	877531	876155	-	NA	NA	-1.0932	-0.128551	0.513301	0.66176	-1.07235	-0.100781	0.608373	0.76433	-1.21505	-0.281013	0.170239	0.295476	-1.1237	-0.168258	0.397392	0.56751	-1.17634	-0.234302	0.239665	0.375361	-1.23789	-0.307883	0.126368	0.229813	10.7453	10.9169	11.7441	11.1354	8.44069	8.03805	8.55215	8.34363	8.00932	8.20265	6.71172	7.64123	6.74187	7.05255	5.76442	6.51962	7.51217
CCNA_00814		460	hypothetical protein	878080	877757	-	NA	NA	-1.14233	-0.191975	0.518246	0.664956	-1.76877	-0.822745	0.00649535	0.023412	-1.31049	-0.390109	0.196854	0.330417	-1.60642	-0.683852	0.0234819	0.0653663	-1.56029	-0.641813	0.0331014	0.0795627	-2.13049	-1.09118	0.000373428	0.00160025	107.801	43.9675	53.4547	68.4076	55.6534	53.8996	34.7833	48.1121	41.8403	17.9383	24.3583	28.0456	41.9799	41.2537	26.5987	36.6107	28.5303
CCNA_00815		461	lignostilbene-alpha,beta-dioxygenase	879724	878273	-	NA	NA	-1.02241	-0.0319668	0.858858	0.918104	-1.16232	-0.217001	0.232827	0.40421	-1.01873	-0.0267699	0.884378	0.931582	-1.08357	-0.115793	0.524139	0.682905	1.01002	0.0143858	0.936359	0.961483	1.09471	0.130548	0.4676	0.609931	14.3496	15.1229	15.2332	14.9019	12.6429	11.3496	11.8604	11.951	9.96924	10.1202	8.29601	9.46182	11.3004	11.3629	8.12191	10.2617	10.6862
CCNA_00816		461	hypothetical protein	879912	879721	-	NA	NA	-1.29558	-0.373599	0.344948	0.504693	-1.98054	-0.985897	0.019772	0.0601357	-1.28449	-0.361192	0.37809	0.531326	-1.46482	-0.550719	0.176121	0.321088	-1.67207	-0.741633	0.0730863	0.150305	-1.58078	-0.660638	0.110053	0.205723	13.1062	18.4463	19.0191	16.8572	8.4863	12.1701	11.8713	10.8426	6.58188	4.5692	7.57189	6.24099	10.1202	9.78969	8.26834	9.39273	5.73153
CCNA_00817		461	L-sorbosone dehydrogenase	881284	879956	-	NA	NA	-1.04887	-0.0688425	0.670194	0.791606	-1.09798	-0.134851	0.405595	0.59382	-1.04768	-0.0671917	0.682516	0.787972	-1.07916	-0.10991	0.498852	0.660682	-1.044	-0.0621251	0.701512	0.80004	-1.07289	-0.101509	0.532634	0.667461	39.838	28.0706	34.1497	34.0194	26.6453	22.8567	29.4415	26.3145	20.1414	23.1863	24.1441	22.4906	25.0174	21.8433	23.0372	23.2993	19.5415
CCNA_00818		462	glutathione S-transferase	882167	881445	-	NA	NA	1.71459	0.777868	0.0102243	0.0326538	1.06282	0.0878926	0.778757	0.874314	1.3961	0.481398	0.123926	0.231169	1.13552	0.183352	0.557763	0.711718	1.49854	0.583553	0.0567459	0.122782	1.29657	0.374696	0.227143	0.357786	11.1375	5.22518	9.95711	8.77327	12.9208	13.9482	9.28248	12.0505	5.72035	6.82535	7.46866	6.67145	7.01739	11.1212	7.52826	8.5556	6.54488
CCNA_00820		462	3-ketoacyl-CoA thiolase	883395	882223	-	NA	NA	-1.54916	-0.631483	0.00109304	0.00472079	-1.37982	-0.464476	0.0154287	0.04871	-1.42851	-0.514511	0.00912563	0.0267925	-1.02211	-0.0315536	0.866904	0.933508	-1.21543	-0.281463	0.139356	0.25187	-1.05118	-0.0720137	0.703175	0.804438	23.3404	17.0425	17.8781	19.4203	12.409	9.33112	8.63611	10.1254	10.7734	11.0315	9.02984	10.2783	11.6875	8.27909	9.28036	9.74898	13.9785
CCNA_00821		462	hypothetical protein	883889	883440	-	NA	NA	-2.0368	-1.0263	1.38791e-08	1.38194e-07	-2.0027	-1.00194	3.06354e-08	2.64885e-07	-1.91873	-0.940148	3.86001e-07	2.65436e-06	-1.47101	-0.556812	0.00165005	0.0066258	-1.36731	-0.451337	0.0101656	0.0296357	-1.19355	-0.255258	0.143464	0.253365	71.5771	68.7351	69.0917	69.8013	28.4838	33.0685	22.5115	28.0213	28.0827	24.1254	24.6916	25.6332	30.4654	25.5257	20.663	25.5514	35.7036
CCNA_00822		463	hypothetical protein	884305	883961	-	NA	NA	-2.52579	-1.33673	5.03911e-35	1.30454e-32	-4.40262	-2.13836	1.32134e-79	5.81521e-77	-4.2994	-2.10414	1.97713e-73	1.08767e-70	-3.06302	-1.61495	1.55086e-48	5.68778e-46	-2.49979	-1.32181	4.4696e-34	1.09282e-31	-2.00802	-1.00578	8.46747e-21	6.65452e-19	521.949	521.502	543.742	529.064	172.54	165.758	176.177	171.492	90.9079	90.5893	83.3755	88.2909	95.4326	90.8029	76.911	87.7155	126.951
CCNA_00823		464	LuxR-like DNA-binding protein	885244	884441	-	NA	NA	-1.42999	-0.516005	0.0042859	0.0156015	-1.85258	-0.889532	8.72705e-07	6.23503e-06	-1.63972	-0.713448	8.12897e-05	0.000396625	-1.63013	-0.704987	9.65487e-05	0.000495812	-1.27311	-0.348361	0.0537717	0.117269	-1.20208	-0.265528	0.141523	0.251107	770.564	619.062	952.365	780.664	438.417	417.741	477.686	444.615	289.352	342.212	292.156	307.907	380.102	365.092	280.101	341.765	329.178
CCNA_03941		464	hypothetical protein	884910	884548	-	NA	NA	-5.15563	-2.36615	2.94469e-08	2.787e-07	-11.9685	-3.58117	7.84669e-17	4.60444e-15	-35.6697	-5.15663	4.82337e-31	7.5813e-29	-8.0995	-3.01783	1.83862e-12	3.37157e-11	-9.05085	-3.17805	1.22515e-13	2.82298e-12	-3.07751	-1.62176	0.000140718	0.000649162	613.083	773.601	907.957	764.88	98.1512	110.447	155.58	121.393	25.6352	67.9715	46.6293	46.7453	25.8719	0	20.6172	15.4964	54.5679
CCNA_00824		464	GntR-family transcriptional regulator	886054	885326	-	NA	NA	-1.01169	-0.0167618	0.900997	0.941427	-1.24416	-0.315175	0.0202723	0.0614029	-1.09469	-0.130529	0.339756	0.494794	-1.19408	-0.255896	0.0596966	0.141022	-1.08793	-0.121583	0.368986	0.514872	-1.05366	-0.0754085	0.577573	0.704338	142.906	107.854	133.672	128.144	112.201	104.425	92.2345	102.953	85.2566	69.9482	70.6532	75.286	95.3618	92.1045	59.4193	82.2952	73.0616
CCNA_00825		465	2-dehydro-3-deoxy-6-phosphogalactonate aldolase	886825	886217	-	NA	NA	1.34209	0.424485	0.274463	0.428794	-1.0495	-0.0696981	0.860622	0.925384	1.55105	0.633244	0.10615	0.20513	1.07361	0.102471	0.795543	0.889529	1.60508	0.682643	0.0771792	0.156619	1.128	0.173772	0.659843	0.771307	13.5529	6.72024	4.28297	8.18538	8.20482	11.1068	7.27741	8.863	9.24351	3.42127	4.43337	5.69938	10.1035	10.8024	5.58593	8.83063	7.04724
CCNA_00826		465	2-dehydro-3-deoxygalactonokinase	887742	886822	-	NA	NA	1.58959	0.668658	0.00981128	0.031587	1.29313	0.370867	0.158678	0.305487	1.52264	0.606576	0.0222945	0.0578867	1.35967	0.44326	0.0924022	0.197697	1.3433	0.425783	0.105693	0.202066	1.5307	0.614191	0.0188563	0.0496332	10.0546	6.15278	8.26962	8.159	12.266	10.4154	8.66178	10.4477	9.8543	6.07242	7.10328	7.67666	10.0799	9.18381	6.64853	8.6374	8.12495
CCNA_00827		466	TonB-dependent receptor	888079	891006	+	NA	NA	1.18707	0.247402	0.0372826	0.0965748	1.02779	0.0395481	0.741379	0.853887	1.13846	0.18709	0.12264	0.229481	1.00554	0.0079645	0.947278	0.975022	1.04489	0.0633446	0.597627	0.718387	1.04671	0.0658667	0.584127	0.709954	21.2449	20.2137	21.3797	20.9461	22.4817	19.909	18.4664	20.2857	16.1261	15.4304	15.8176	15.7914	16.4798	18.6878	16.343	17.1702	14.4322
CCNA_00828		467	tryptophan halogenase	891133	892647	+	NA	NA	1.03391	0.048104	0.796104	0.882532	1.14786	0.198953	0.282644	0.462939	1.27889	0.354897	0.0581184	0.126875	1.2241	0.291718	0.115168	0.232716	1.27179	0.346858	0.0601296	0.128895	1.33307	0.414756	0.0245839	0.0616841	15.5468	12.8317	14.3243	14.2342	12.9776	11.6894	11.2	11.9557	13.877	10.6403	11.3782	11.9652	14.7494	14.2677	8.38295	12.4667	9.87865
CCNA_R0122		469	small non-coding RNA	892718	892861	+	NA	NA	-1.31519	-0.39527	0.485926	0.637235	-1.14753	-0.198531	0.720944	0.840941	1.51296	0.597374	0.258866	0.40529	1.11943	0.162763	0.762705	0.868661	1.22198	0.289222	0.585342	0.708388	1.24324	0.314106	0.555377	0.685815	10.4849	6.01214	6.52082	7.67263	5.28036	1.70808	7.03483	4.67443	7.18023	1.52307	5.76906	4.82412	8.24605	8.70194	7.87461	8.2742	8.40624
CCNA_00830		469	beta-galactosidase	892954	894603	+	NA	NA	1.2943	0.372169	0.0691304	0.155782	1.02604	0.0370876	0.858753	0.924051	1.12813	0.173933	0.410785	0.562847	1.12791	0.173657	0.403582	0.571984	1.13005	0.176385	0.395375	0.540387	1.15488	0.207745	0.317747	0.461272	9.08948	8.49053	9.67453	9.08485	9.61163	10.8075	8.36506	9.59474	4.80423	7.77594	7.74103	6.77373	7.45825	7.34128	7.55963	7.45305	6.53602
CCNA_00831		469	alpha-glucosidase	894504	897455	+	NA	NA	1.04081	0.0577069	0.687963	0.803203	-1.13899	-0.187754	0.19483	0.355787	-1.04413	-0.0623046	0.670236	0.777542	-1.14672	-0.197516	0.174048	0.317836	-1.1724	-0.229464	0.114317	0.214619	-1.10879	-0.148984	0.305019	0.447982	23.5954	19.9694	19.4741	21.0129	18.5825	18.4556	16.5147	17.8509	13.4654	13.7076	13.3673	13.5134	13.7495	16.5903	12.5226	14.2875	12.2645
CCNA_00832		470	LysR-family transcriptional regulator	898481	897582	-	NA	NA	1.11372	0.155389	0.394919	0.554752	1.1455	0.195984	0.282987	0.463328	1.55858	0.640232	0.000434927	0.00185836	1.39298	0.478177	0.00810623	0.0268641	1.37512	0.459557	0.0108836	0.031409	1.57322	0.653717	0.000266998	0.00116966	20.9139	14.5166	17.9685	17.7997	14.9661	15.1678	18.1499	16.0946	17.1049	14.0122	13.3842	14.8338	20.5102	21.4648	15.8752	19.2834	15.8954
CCNA_00833		471	NAD(P)H:quinone oxidoreductase	898620	899219	+	NA	NA	1.56806	0.648985	0.00271805	0.010586	1.25072	0.322764	0.141704	0.280539	1.46397	0.549887	0.0130452	0.0365915	1.33973	0.421942	0.0546552	0.131052	1.4493	0.535359	0.0141481	0.0390871	1.29703	0.375208	0.0887138	0.173679	27.3447	17.9708	20.5189	21.9448	30.4149	27.261	25.9585	27.8782	25.8488	17.9112	16.4418	20.0673	24.1085	26.1058	17.3871	22.5338	17.7907
CCNA_03942		2397	hypothetical protein	899490	899356	-	NA	NA	1.62475	0.700214	0.0878533	0.189067	1.05792	0.0812298	0.84869	0.921106	1.79451	0.843586	0.0426583	0.0990186	-1.06773	-0.0945501	0.827635	0.908108	1.9528	0.965545	0.0176903	0.0469005	1.24676	0.318182	0.451585	0.595312	21.6223	12.8259	27.0493	20.4992	34.599	17.3086	28.1393	26.6823	9.36089	13.8091	23.0762	15.4154	26.3874	32.4873	16.7992	25.2246	8.96665
CCNA_00834	fljM	472	flagellin FljM	899662	900483	+	NA	NA	-1.22452	-0.292221	0.0292598	0.0789531	-1.25712	-0.330122	0.0137936	0.044473	-1.20186	-0.265263	0.0479236	0.108886	-1.2565	-0.329414	0.0140053	0.0428334	-1.25678	-0.32973	0.0139117	0.0386035	-1.31378	-0.393725	0.00331855	0.0110643	3607.31	4258.08	4017.21	3960.86	2587.7	2717.58	2656.55	2653.94	2224.72	2475.5	2258.02	2319.41	2566.86	2343.3	2227.61	2379.26	2073.86
CCNA_R0017		2466	small non-coding RNA	900614	900704	+	NA	NA	1.09946	0.136795	0.688017	0.803203	-1.07497	-0.104294	0.763127	0.865822	-1.2719	-0.346984	0.337783	0.492633	-1.7875	-0.837946	0.0232939	0.064966	-2.17022	-1.11784	0.00316098	0.0108176	-2.05018	-1.03575	0.00618788	0.0191781	68.5784	39.7846	64.205	57.5227	38.1977	52.7066	62.6177	51.174	32.8239	44.5873	37.6574	38.3562	28.4699	34.4253	34.8906	32.5952	25.3951
CCNA_00835	fljN	473	flagellin FljN	901034	901855	+	NA	NA	-2.11514	-1.08075	4.87376e-09	5.24435e-08	-2.34776	-1.23128	2.68461e-11	3.82361e-10	-2.25659	-1.17415	2.23687e-10	2.53723e-09	-2.08274	-1.05848	1.00894e-08	8.57209e-08	-1.70019	-0.765694	3.35396e-05	0.000175098	-1.83663	-0.877063	2.04215e-06	1.25699e-05	846.142	1044.22	951.437	947.267	358.514	398.57	346.761	367.948	270.158	346.325	274.641	297.041	307.692	347.824	255.482	303.666	284.083
CCNA_00836	fljO	474	flagellin FljO	902191	903012	+	NA	NA	-1.09296	-0.128247	0.333984	0.493017	-1.2113	-0.276556	0.0381714	0.102012	-1.0817	-0.113297	0.399763	0.553605	-1.09136	-0.126132	0.343608	0.513816	1.02033	0.0290427	0.826525	0.89199	-1.05032	-0.0708236	0.594679	0.719007	94.2879	104.365	98.4946	99.049	74.7951	68.8221	79.6425	74.4199	54.2273	65.3695	60.7646	60.1205	70.915	68.3452	57.9388	65.733	64.6616
CCNA_00837		475	alpha-L-fucosidase	904739	903123	-	NA	NA	1.04748	0.0669225	0.582784	0.719172	1.25991	0.333322	0.00547957	0.0204024	1.05717	0.0802123	0.522379	0.66072	1.17251	0.229602	0.0587979	0.139198	-1.11078	-0.151579	0.22385	0.356944	-1.13635	-0.184409	0.142327	0.251863	23.3431	18.0577	20.5182	20.6397	18.4736	19.0139	15.1138	17.5338	19.9643	18.0394	18.8806	18.9614	15.755	15.4342	16.4096	15.8663	16.8096
CCNA_00838		476	alpha-glucosidase	906873	904900	-	NA	NA	-1.07551	-0.105019	0.482846	0.634387	1.01241	0.0177903	0.905008	0.951718	-1.02413	-0.0344006	0.821251	0.888914	-1.05661	-0.0794467	0.597074	0.74513	-1.13597	-0.183919	0.222607	0.35522	-1.31536	-0.395462	0.00973941	0.0282739	21.9259	19.0581	18.8688	19.9509	15.4077	15.2637	14.8181	15.1632	15.5972	14.9436	13.9404	14.8271	15.1478	14.2299	12.1781	13.8519	11.5397
CCNA_R0204			small non-coding RNA				NA	NA	1.37527	0.459713	0.130209	0.25178	1.39273	0.47792	0.115776	0.242402	1.33962	0.421825	0.171723	0.297307	1.40486	0.490421	0.107357	0.219962	1.10565	0.144897	0.637724	0.749232	1.14407	0.194176	0.528282	0.664087	204.666	61.6517	241.705	169.341	210.008	120.932	227.929	186.29	149.349	184.596	173.072	169.005	145.73	215.808	113.394	158.311	157.732
CCNA_00839		477	glucan 1,4-beta-glucosidase	907095	909575	+	NA	NA	-1.07435	-0.10347	0.43136	0.589244	1.07647	0.106307	0.417648	0.606023	-1.03344	-0.0474517	0.720144	0.817474	-1.0015	-0.00215539	0.986926	0.993927	-1.18096	-0.239957	0.0690476	0.143136	-1.31791	-0.398255	0.00265606	0.00906852	62.4785	54.4998	60.6402	59.2062	45.9279	49.6687	39.3508	44.9825	53.5753	43.8908	42.8599	46.7753	48.9052	37.6277	36.6555	41.0628	43.6012
CCNA_00840		478	sialic acid-specific 9-O-acetylesterase	909868	911793	+	NA	NA	1.33511	0.41696	0.0718774	0.16082	1.28161	0.357955	0.123038	0.253646	1.2457	0.316956	0.177606	0.305449	1.21067	0.275811	0.236746	0.397224	-1.01115	-0.0159925	0.945708	0.968597	-1.13707	-0.185324	0.433623	0.57838	16.4623	5.18974	13.9219	11.858	12.3514	11.9406	13.6752	12.6557	12.4666	9.10992	11.2146	10.9304	10.8173	10.7893	9.53785	10.3815	9.14187
CCNA_00841		479	carboxylesterase type B	913419	911803	-	NA	NA	1.3012	0.379839	0.0475489	0.115935	1.06477	0.0905415	0.64332	0.790202	1.04813	0.067823	0.736182	0.828628	1.16149	0.215973	0.26828	0.434619	1.12898	0.175019	0.369873	0.515783	1.06519	0.0911118	0.644185	0.758239	8.6525	7.25228	8.38795	8.09758	8.39708	9.12669	8.22253	8.5821	6.8916	6.17138	5.84399	6.30232	7.00963	5.42459	5.89062	6.10828	5.64858
CCNA_00842		480	hypothetical protein	915233	913509	-	P1-480-915248,Pi-480-915114	TgrL_055	1.08523	0.118007	0.437522	0.595389	1.1652	0.220574	0.145693	0.286376	1.42041	0.506303	0.000889131	0.0035541	1.36414	0.447988	0.00299734	0.0112266	1.45262	0.538659	0.000341335	0.0014613	1.39376	0.478986	0.0015095	0.00554533	23.6321	22.7672	21.6529	22.6841	21.2212	20.7465	18.4986	20.1554	18.6478	16.9736	22.5144	19.3786	26.8463	23.0639	18.669	22.8597	20.9883
CCNA_00843		481	endo-beta-mannanase	916645	915317	-	NA	NA	-1.17462	-0.232193	0.142388	0.268133	-1.17614	-0.234064	0.139779	0.277978	-1.0891	-0.123142	0.443989	0.590688	-1.11566	-0.157901	0.319555	0.489339	-1.00219	-0.00315962	0.983976	0.991183	1.07445	0.103603	0.509475	0.647004	31.8856	23.6291	25.4356	26.9834	20.1066	19.4328	16.3881	18.6425	15.4734	18.153	16.4868	16.7044	16.6512	19.3289	17.4059	17.7953	16.5606
CCNA_00844	relE1	482	toxin protein relE1	917002	916721	-	NA	NA	-1.27557	-0.351144	0.161936	0.294617	-1.23823	-0.30828	0.219224	0.386695	-1.14347	-0.193424	0.447088	0.593376	1.02189	0.0312382	0.899928	0.951491	-1.02068	-0.0295367	0.905459	0.944072	1.17402	0.231457	0.34863	0.492875	54.2539	60.0051	55.8663	56.7085	42.3713	28.3469	38.6167	36.445	31.3689	35.387	34.2461	33.6673	40.5763	42.2137	21.7138	34.8346	29.2674
CCNA_00845	relB-1	482	antitoxin protein relB-1	917262	916999	-	NA	NA	-1.03968	-0.0561464	0.786027	0.876661	1.00248	0.00356815	0.986219	0.993215	1.28223	0.358659	0.0832806	0.169684	1.13742	0.185763	0.36685	0.536916	1.36306	0.446851	0.0283467	0.0702839	1.20921	0.274067	0.182234	0.302688	69.0099	107.324	60.0706	78.8015	64.5987	61.9569	62.3542	62.9699	59.1825	66.0457	51.5282	58.9188	71.9655	68.8245	83.3277	74.7059	58.3573
CCNA_00846	putA	482	proline dehydrogenase/delta-1-pyrroline-5-carboxylate dehydrogenase PutA	920390	917301	-	NA	NA	1.27391	0.349268	0.0220863	0.0630771	1.3619	0.445616	0.00348466	0.013632	1.78652	0.837152	4.11427e-08	3.22761e-07	1.69058	0.757521	6.63747e-07	4.5786e-06	1.84037	0.879999	7.49972e-09	6.38419e-08	1.82863	0.870762	1.08498e-08	9.11258e-08	82.6416	66.9878	53.8886	67.8393	66.4052	85.8885	58.8467	70.3801	79.266	60.4731	63.3477	67.6956	97.957	94.3865	68.6972	87.0136	78.8124
CCNA_R0018		2398	complex medium expressed sRNA	920425	920663	+	NA	NA	1.27636	0.352037	0.308834	0.46659	-1.33781	-0.41987	0.2474	0.422077	1.21027	0.275325	0.43853	0.58555	1.00276	0.00396992	0.991074	0.995853	1.14964	0.20118	0.565603	0.693039	1.27305	0.348286	0.317891	0.461272	19.7941	23.0515	17.4616	20.1024	14.5439	23.1556	26.491	21.3968	12.4978	9.17663	11.7312	11.1352	12.6467	26.2151	12.3358	17.0658	16.5759
CCNA_03943		2398	hypothetical protein	920475	920636	+	NA	NA	1.15874	0.21256	0.948697	0.966932	14.8929	3.89655	0.0955299	0.207618	1.21637	0.282582	0.934719	0.964373	1.35043	0.433421	0.89381	0.948098	1.33803	0.420115	0.896424	0.937893	1.34242	0.424838	0.896702	0.937606	0	0	0	0	0	0	0	0	0	2.70767	0	0.902557	0	0	0	0	0
CCNA_R0019		2467	stationary phase expressed sRNA	920752	920579	-	NA	NA	2.89136	1.53175	1.08921e-09	1.29557e-08	2.55267	1.35201	7.58669e-08	6.2293e-07	3.18861	1.67293	2.94934e-11	4.10761e-10	3.23926	1.69566	1.48879e-11	2.14123e-10	4.16847	2.05952	2.29145e-16	9.42491e-15	2.62115	1.3902	3.26379e-08	2.5468e-07	403.2	359.597	293.212	352.003	1069.39	445.28	980.995	831.889	832.576	563.429	586.654	660.886	475.221	1262.08	681.67	806.324	850.637
CCNA_00847	putR	483	leucine-responsive regulatory family protein PutR	920836	921303	+	NA	NA	1.19981	0.26281	0.0917736	0.194981	-1.07855	-0.10909	0.488377	0.668532	-1.07811	-0.108503	0.496675	0.637837	-1.18275	-0.242145	0.126657	0.251089	-1.15	-0.201631	0.202401	0.332127	-1.22727	-0.295448	0.0631662	0.133123	113.775	117.384	119.27	116.81	114.659	122.194	107.687	114.847	74.1343	81.0739	83.2076	79.472	92.0329	82.5569	54.2743	76.288	62.0768
CCNA_00848		484	leucine-responsive regulatory protein	921494	921330	-	NA	NA	1.78772	0.838119	4.77804e-05	0.000271331	1.16631	0.221945	0.289546	0.469525	-1.08143	-0.112941	0.600766	0.724178	-1.8289	-0.870978	8.28735e-05	0.000433166	-2.4336	-1.28309	1.65204e-08	1.33651e-07	-2.22542	-1.15408	3.38855e-07	2.30139e-06	136.037	109.709	162.507	136.084	206.058	184.846	202.603	197.836	98.1733	137.574	110.766	115.505	66.0775	96.196	114.082	92.1184	45.352
CCNA_R0123		484	small non-coding RNA	921719	921612	-	NA	NA	12.4935	3.6431	4.31351e-08	3.94672e-07	4.1719	2.0607	0.00275631	0.0110378	7.2072	2.84944	2.84208e-05	0.00014926	3.97439	1.99073	0.00403799	0.0144717	6.16101	2.62317	0.000110125	0.000527376	4.50941	2.17294	0.00160516	0.0058431	8.38795	0	6.76234	5.05009	60.347	25.0519	64.486	49.9616	18.0835	15.2307	11.5381	14.9508	9.99521	48.3441	16.7992	25.0462	12.2273
CCNA_00849		484	outer membrane efflux protein	923134	921731	-	NA	NA	2.81109	1.49113	1.82018e-12	4.02543e-11	1.56911	0.649949	0.00225461	0.00928209	1.56868	0.649548	0.00237887	0.00844969	1.28946	0.366763	0.0859359	0.187044	1.08795	0.121613	0.570087	0.696094	1.00635	0.00912991	0.966074	0.979201	64.7377	26.0105	35.9667	42.2383	112.261	83.7399	90.3706	95.4571	60.2239	34.2885	49.2589	47.9238	43.3639	45.8154	50.7206	46.6333	36.9169
CCNA_00850	acrB2	484	cation/multidrug efflux pump acrB2	926291	923136	-	NA	NA	1.42018	0.506079	0.0011952	0.00511681	1.05716	0.0801961	0.608119	0.764323	-1.18685	-0.247139	0.11536	0.219025	-1.16223	-0.216901	0.166131	0.307582	-1.439	-0.525067	0.000815193	0.00320042	-1.41414	-0.499921	0.00143952	0.00531486	142.021	106.385	145.392	131.266	174.536	119.007	161.935	151.826	98.0297	94.8238	110.95	101.268	72.2392	68.7553	95.1421	78.7122	71.8293
CCNA_00851		484	periplasmic multidrug efflux lipoprotein precursor	927470	926304	-	NA	NA	-1.31082	-0.390475	0.0129437	0.0401162	-1.66298	-0.733773	3.15356e-06	2.12215e-05	-1.58098	-0.660817	2.85053e-05	0.000149525	-1.70736	-0.771764	9.70364e-07	6.57011e-06	-2.02336	-1.01675	1.18211e-10	1.42924e-09	-1.99462	-0.996115	2.81526e-10	3.18508e-09	346.644	299.575	319.884	322.034	219.204	155.967	225.91	200.36	151.308	112.668	161.682	141.886	131.999	123.304	180.926	145.409	124.661
CCNA_00852	tipR	485	transcriptional regulator TipR	927638	928252	+	NA	NA	-1.37413	-0.458522	0.00199862	0.00809191	-1.53162	-0.615062	3.75346e-05	0.000219451	-1.54613	-0.628664	3.37517e-05	0.000175373	-1.60662	-0.684033	5.13304e-06	3.18625e-05	-1.86054	-0.895719	3.03834e-09	2.80919e-08	-1.60371	-0.681415	5.72467e-06	3.33699e-05	120.295	131.302	118.414	123.337	71.5333	72.1895	77.8293	73.8507	58.4692	60.2688	59.2666	59.3349	57.5724	58.2393	59.002	58.2713	49.923
CCNA_00853		486	3-isopropylmalate dehydrogenase	929016	928249	-	NA	NA	-1.43335	-0.51939	0.0031223	0.0119439	-1.28676	-0.363742	0.0371662	0.100164	-1.60432	-0.681963	0.000186373	0.000860678	-1.34564	-0.428289	0.0149853	0.0451406	-1.56232	-0.64369	0.000298886	0.0012896	-1.33903	-0.421193	0.0169192	0.0452929	37.4836	40.8894	33.5551	37.3094	23.1959	22.899	18.1367	21.4105	21.9894	22.2748	20.1466	21.4703	17.7103	18.2197	13.5837	16.5046	18.914
CCNA_00854		487	RNA processing exonuclease, Cft2 family	929146	930738	+	NA	NA	1.14165	0.19112	0.350924	0.510889	1.11081	0.151617	0.461551	0.644468	1.08867	0.122566	0.563974	0.695058	1.14181	0.191321	0.354685	0.524469	-1.02216	-0.031619	0.880189	0.925839	-1.06798	-0.0948851	0.654764	0.767613	8.34056	5.28648	6.35299	6.66001	6.54612	6.56213	5.24632	6.11819	6.13001	5.30061	4.69347	5.3747	4.74349	5.83407	4.84044	5.13933	4.69748
CCNA_00855		488	rhamnogalacturonan acetylesterase	931592	930735	-	NA	NA	1.60272	0.680519	0.110101	0.223296	1.47792	0.563569	0.189818	0.349243	1.54794	0.63035	0.151063	0.269816	1.43689	0.522949	0.22788	0.386772	1.3972	0.482542	0.266035	0.40415	1.28309	0.359627	0.413803	0.559493	3.05016	2.38498	1.58081	2.33865	3.41826	2.86672	2.95168	3.07888	3.88301	1.91715	1.93647	2.57888	2.76791	2.67752	2.3789	2.60811	1.66735
CCNA_R0205			small non-coding RNA				NA	NA	#N/A	#N/A	#N/A	#N/A	#N/A	#N/A	#N/A	#N/A	#N/A	#N/A	#N/A	#N/A	#N/A	#N/A	#N/A	#N/A	#N/A	#N/A	#N/A	#N/A	#N/A	#N/A	#N/A	#N/A	0	0	0	0	0	0	0	0	0	0	0	0	0	0	0	0	0
CCNA_00856		489	beta-xylosidase	933355	931733	-	NA	NA	1.14871	0.200019	0.341149	0.5008	1.01216	0.0174398	0.934646	0.963998	1.00546	0.00785812	0.971279	0.983345	1.1176	0.160399	0.44937	0.613424	-1.08904	-0.123057	0.567784	0.694116	1.08988	0.124164	0.559853	0.689013	8.2484	7.46794	8.29266	8.003	8.16525	7.19858	7.09985	7.4879	7.07847	5.0675	5.69442	5.9468	4.78883	7.91378	3.91256	5.53839	5.6277
CCNA_00857		490	glucose/fructose transport protein	934963	933527	-	NA	NA	-1.01736	-0.0248235	0.813482	0.893238	1.08639	0.119546	0.254731	0.430368	-1.0058	-0.00833781	0.937526	0.964793	-1.04932	-0.0694605	0.510701	0.671248	-1.09759	-0.13434	0.203721	0.333548	-1.17004	-0.22656	0.0327647	0.0784613	109.271	107.294	100.703	105.756	90.4071	83.9565	80.8932	85.0856	91.8589	82.1883	79.4179	84.4884	73.0924	66.5635	89.4845	76.3801	71.0661
CCNA_00858		491	TonB-dependent receptor	935330	937543	+	NA	NA	1.38496	0.469847	0.00676933	0.0230053	1.07315	0.101846	0.557537	0.728973	-1.09829	-0.135255	0.437056	0.585178	-1.15275	-0.205086	0.238112	0.399212	-1.28383	-0.360455	0.0382131	0.0891233	-1.20896	-0.273766	0.115432	0.214262	218.678	204.795	197.074	206.849	281.619	188.473	233.293	234.462	171.547	152.356	164.77	162.891	134.57	129.374	141.871	135.271	120.533
CCNA_00859		492	acetyltransferase, GNAT family	938563	937676	-	P1-492-938924,P2-492-938895,Pi-492-938853	TgrL_056	1.25405	0.326593	0.0468495	0.114728	-1.09021	-0.124602	0.451785	0.63564	1.0224	0.0319555	0.847884	0.905839	-1.04583	-0.0646458	0.696437	0.822162	-1.01905	-0.0272294	0.869311	0.917688	-1.01666	-0.0238354	0.885613	0.932882	108.023	60.535	87.8843	85.4808	103.365	78.9412	78.0011	86.769	61.9699	52.3605	56.4822	56.9375	71.7224	65.4998	48.5246	61.9156	57.9968
[truncated: 3,171 more rows]
[truncated: 11 more columns]

## Sheet: CB15 significant
									15 min vs 0 min				30 min vs 0 min				45 min vs 0 min				60 min vs 0 min				75 min vs 0 min				90 min vs 0 min				0 min (RPKM)				15 min (RPKM)				30 min (RPKM)				45 min (RPKM)				60 min (RPKM)
[truncated: 338 more rows]
[truncated: 11 more columns]

## Sheet: CB15 relative expression
										Mean RPKM							% max expression
[truncated: 338 more rows]

## Sheet: CbK expression browser
			30 min vs 15 min					45 min vs 15 min					60 min vs 15 min					75 min vs 15 min					90 min vs 15 min					15 min				30 min				45 min				60 min				75 min				90 min
[truncated: 365 more rows]
[truncated: 26 more columns]

[truncated: 1 more sheets: CbK relative expression]
