# Supplementary material for: XRE transcription factors conserved in Caulobacter and φCbK modulate adhesin development and phage production
Source: PLoS Genet. 2023 Nov 16;19(11):e1011048. doi: 10.1371/journal.pgen.1011048 (PMC10688885; doi:10.1371/journal.pgen.1011048)
Supplement: S4 Table — (XLSX) [file pgen.1011048.s010.xlsx]

## Sheet: Legend
Table S4. RNA-seq and ChIP-seq analysis
	Tab	Content
	Expression browser	Differential RNA-seq analysis for all anontated genes as performed by CLC Genomics Workbench 20 (QIAGEN)
	Column	Content
	Gene	CCNA_XXXXX locus ID
	Gene ID	Name of the gene
	Operon no.	Operon numbers based on Bharmal et al., 2020
	Product	Annotation for associated gene
	Start	First base pair of the gene
	Stop	Last base pair of the gene
	Strand	Strand of the gene. (+) indicates forward strand and (-) indicates reverse strand.
	Promoters for operon with TgrL peaks	Promoters associated with the operon for the indicated gene that overlaps with a φCbK TgrL ChIP-seq peak. Promoters were designated as -300 to +100 bp around a transcription start site (TSS). Promoters are labeled as follows: P(type)_(operon number)_(TSS genomic position)_(strand). P1-P4 indicate promoters that are upstream the of the first gene in the operon. Pi indicate promoters that are withi…
	Associated TgrL peaks	Name of the φCbK TgrL peak (TgrL_XXX) that overlaps the promoters associated with the operon for the indicated gene.
	Associated RtrA peaks	Name of the RtrA peak (RtrA_XXXX) that overlaps the promoters associated with the operon for the indicated gene.
	Associated RtrB peaks	Name of the RtrB peak (RtrB_XXX) that overlaps the promoters associated with the operon for the indicated gene.
	Associated CdxA peaks	Name of the CdxA peak (CdxA_XXX) that overlaps the promoters associated with the operon for the indicated gene.
	Associated CdxB peaks	Name of the CdxB peak (CdxB_XXX) that overlaps the promoters associated with the operon for the indicated gene.
	Fold-change	Fold-change in transcript levels between indicated strains as calculated by CLC Workbench.
	log2(fold-change)	log2(fold-change) in transcript levels between indicated strains as calculated by CLC Workbench.
	p-value	p-value for the comparison between indicated strains as calculated by CLC Workbench.
	FDR p-value	False discovery rate (FDR) p-value for comparison as calculated by CLC Workbench.
	Significant	Indicates if comparison between indicated strains is significant. Criteria: |fold-change| > 1.5 & FDR p-value < 0.0001
	WT xylX::EV (RPKM)	Reads per kilobase pair of transcript per million reads (RPKM) for individual replicates or for the mean of three biological replicates
	WT xylX::CbK_tgrL++ (RPKM)	Reads per kilobase pair of transcript per million reads (RPKM) for individual replicates or for the mean of three biological replicates
	ΔrtrA ΔrtrB ΔcdxA ΔcdxB xylX::EV (RPKM)	Reads per kilobase pair of transcript per million reads (RPKM) for individual replicates or for the mean of three biological replicates
	ΔrtrA ΔrtrB ΔcdxA ΔcdxB xylX::CbK_tgrL++ (RPKM)	Reads per kilobase pair of transcript per million reads (RPKM) for individual replicates or for the mean of three biological replicates

## Sheet: Expression browser
													WT xylX::EV vs. WT xyl::CbK_tgrL++					WT xylX::EV vs. ΔrtrA ΔrtrB ΔcdxA ΔcdxB xyl::EV					ΔrtrA ΔrtrB ΔcdxA ΔcdxB xylX::EV vs. ΔrtrA ΔrtrB ΔcdxA ΔcdxB xyl::CbK_tgrL++					WT xylX::EV (RPKM)				WT xylX::CbK_tgrL++ (RPKM)				ΔrtrA ΔrtrB ΔcdxA ΔcdxB xylX::EV (RPKM)				ΔrtrA ΔrtrB ΔcdxA ΔcdxB xylX::CbK_tgrL++ (RPKM)
Locus ID	Gene ID	Product	Operon no.	Start	Stop	Strand	Promoters for operon with TgrL peaks	Associated TgrL peaks	Associated RtrA peaks	Associated RtrB peaks	Associated CdxA peaks	Associated CdxB peaks	Fold-change	log2(fold-change)	p-value	FDR p-value	Significant	Fold-change	log2(fold-change)	p-value	FDR p-value	Significant	Fold-change	log2(fold-change)	p-value	FDR p-value	Significant	SCR427	SCR428	SCR429	Mean	SCR430	SCR431	SCR432	Mean	SCR433	SCR434	SCR435	Mean	SCR436	SCR437	SCR438	Mean
CCNA_03935		hypothetical protein	417.5	802082	802519	+	P1-417.5-802082	TgrL_050	RtrA_0268	RtrB_164	CdxA_187	CdxB_061	-88.7331	-6.4714	0.007993	0.0275759	Non-significant	33.2148	5.05375	1.77926e-21	1.07861e-19	Significant	-3261.39	-11.6713	7.81195e-07	5.83096e-06	Significant	5.12952	0	0	1.70984	0	0	0	0	51.2003	54.2512	56.1783	53.8766	0	0	0	0
CCNA_R0063			2542	2889176	2889287	+	P1-2542-2889145,Pi-2542-2889177,Pi-2542-2889204	TgrL_119	RtrA_0898	RtrB_475	CdxA_640	CdxB_174	-37.4435	-5.22664	0.0245491	0.0705557	Non-significant	9.82658	3.29669	1.03483e-11	4.40463e-10	Significant	-395.652	-8.62809	0.000311099	0.00149903	Non-significant	2.11159	2.2447	3.72279	2.69302	0	0	0	0	34.064	20.8946	24.5176	26.4921	0	0	0	0
CCNA_03941		hypothetical protein	464	884910	884548	-	NA	NA	NA	NA	NA	NA	-8955.61	-13.1286	8.33241e-09	8.63894e-08	Significant	-27.006	-4.75521	1.32362e-07	4.20301e-06	Significant	-356.678	-8.47848	0.00108698	0.00453598	Non-significant	363.542	60.7738	191.493	205.27	0	0	0	0	0	0	21.2107	7.07025	0	0	0	0
CCNA_03931	cdzI	immunity protein CdzI	400	773730	773437	-	P1-400-774321	TgrL_048	NA	RtrB_162	NA	CdxB_059	-475.478	-8.89323	5.23864e-68	3.81183e-66	Significant	11.0456	3.46541	4.04732e-45	4.04834e-43	Significant	-352.472	-8.46136	0	0	Significant	547.605	159.908	485.229	397.581	0	0	2.5136	0.837867	4210.17	4111.78	4098.45	4140.13	12.7147	15.0901	11.0856	12.9635
CCNA_03826		pyocin large subunit family protein	2258	3992325	3991771	-	P1-2258-3992352	TgrL_174	RtrA_1278	RtrB_680	CdxA_909	CdxB_244	-14.3003	-3.83797	4.24517e-75	4.04504e-73	Significant	17.8983	4.16175	2.45665e-172	1.63817e-169	Significant	-133.219	-7.05765	0	0	Significant	180.25	92.8617	125.783	132.965	6.43612	8.64051	8.60373	7.89345	2204.6	2305.06	2226.66	2245.44	17.6803	20.3572	18.6989	18.9121
CCNA_00594		hypothetical protein	329	626342	624522	-	P1-329-626583	TgrL_033	RtrA_0205	RtrB_118	CdxA_140	CdxB_042	-6.12359	-2.61438	9.7405e-33	3.04543e-31	Significant	26.7307	4.74042	5.78223e-157	2.89184e-154	Significant	-109.642	-6.77665	0	0	Significant	86.6249	35.1706	50.7984	57.5313	6.15789	9.48671	8.42857	8.02439	1454.2	1431.79	1464.75	1450.25	14.7223	16.0471	13.4704	14.7466
CCNA_R0111			2449	622892	623341	+	P1-2449-622892	TgrL_032	RtrA_0203	RtrB_116	CdxA_138	CdxB_041	-6.92903	-2.79265	1.54193e-20	3.2999e-19	Significant	19.1372	4.25831	1.24183e-114	2.61504e-112	Significant	-97.393	-6.60575	2.89227e-223	2.54263e-221	Significant	34.1608	18.7158	30.9736	27.9501	1.60767	5.6493	3.91606	3.72434	492.56	478.307	545.606	505.491	4.80245	5.25806	8.00498	6.02183
CCNA_03933	cdzC	killing protein CdzC	400	774278	774018	-	P1-400-774321	TgrL_048	NA	RtrB_162	NA	CdxB_059	-22.9487	-4.52034	3.30404e-56	2.00345e-54	Significant	6.53775	2.7088	8.68104e-36	7.08833e-34	Significant	-97.3754	-6.60549	0	0	Significant	482.736	162.788	315.396	320.307	11.0874	13.282	9.58324	11.3176	2363.04	1662.67	1905.74	1977.15	24.3927	20.8509	23.0028	22.7488
CCNA_00582		hypothetical protein	321	611200	611757	+	P1-321-611121	TgrL_030	RtrA_0197	RtrB_110	CdxA_133	CdxB_039	-14.4133	-3.84933	2.42909e-53	1.38874e-51	Significant	12.306	3.62129	4.00191e-105	7.27802e-103	Significant	-94.3022	-6.55922	3.45145e-283	3.501e-281	Significant	86.6735	37.6208	49.6372	57.9772	2.0258	5.0736	3.76936	3.62292	729.08	644.571	647.077	673.576	7.43186	9.01079	7.37786	7.94017
CCNA_03929		hypothetical protein	2378	771834	771721	-	NA	NA	NA	RtrB_160	NA	NA	-2.21391	-1.1466	0.306676	0.499316	Non-significant	5.59915	2.48521	0.000950632	0.0146853	Non-significant	-78.7717	-6.29961	0.00824606	0.0262652	Non-significant	1.55591	0.551329	0.522497	0.876577	0	0	0.997299	0.332433	4.08126	4.21088	6.13995	4.8107	0	0	0	0
CCNA_00593		hypothetical protein	329	624517	622934	-	P1-329-626583	TgrL_033	RtrA_0205	RtrB_118	CdxA_140	CdxB_042	-4.10607	-2.03776	3.87647e-22	9.17966e-21	Significant	23.1911	4.5355	3.34054e-155	1.48505e-152	Significant	-77.662	-6.27914	0	0	Significant	53.3389	24.5216	31.4369	36.4325	4.39598	11.4533	8.32594	8.05839	817.384	750.48	823.888	797.251	10.3615	12.8091	11.3707	11.5138
CCNA_00592		ferritin superfamily protein	329.1	622871	621804	-	P1-329.1-622873,Pi-329.1-622847	TgrL_032	RtrA_0203	RtrB_116	CdxA_138	CdxB_041	-6.58698	-2.71962	6.87725e-36	2.45739e-34	Significant	19.0249	4.24982	5.88848e-113	1.17799e-110	Significant	-76.8199	-6.26341	0	0	Significant	92.5065	37.193	58.8396	62.8464	4.8264	11.1983	9.84693	8.62389	1122.73	1052.95	1207.12	1127.6	15.4771	18.7762	14.9371	16.3968
CCNA_00426		very-short-patch-repair endonuclease	237	436545	436889	+	P1-237-436545	TgrL_022	RtrA_0148	RtrB_079	CdxA_100	CdxB_029	-5.54234	-2.4705	4.85647e-22	1.13658e-20	Significant	12.6934	3.66601	1.21678e-95	2.11666e-93	Significant	-72.6229	-6.18235	0	0	Significant	64.6085	41.5367	44.1987	50.1146	3.01438	10.0482	12.5226	8.52838	622.78	612.4	569.171	601.45	8.29565	9.25876	10.6899	9.41476
CCNA_00719	cdzB	type I secretion protein CdzB, adaptor	401	774394	775635	+	P1-401-774368,P2-401-774374	TgrL_048	NA	RtrB_162	NA	CdxB_059	-12.1054	-3.59758	1.57148e-43	7.06638e-42	Significant	7.11869	2.83161	4.27367e-44	4.07118e-42	Significant	-64.3568	-6.00802	0	0	Significant	174.469	64.9769	102.2	113.882	4.76913	11.0251	9.70319	8.49913	801.813	735.859	756.138	764.603	12.9796	14.8121	11.8086	13.2001
CCNA_00591		hypothetical protein	329.1	621791	619728	-	P1-329.1-622873,Pi-329.1-622847	TgrL_032	RtrA_0203	RtrB_116	CdxA_138	CdxB_041	-4.1144	-2.04068	5.59923e-23	1.37473e-21	Significant	16.8551	4.07512	2.1293e-124	5.67954e-122	Significant	-59.5218	-5.89535	0	0	Significant	71.929	30.1163	46.4627	49.5027	6.81303	12.7647	12.3387	10.6388	770.887	765.297	824.205	786.796	14.8001	15.0462	14.6686	14.8383
CCNA_03932	cdzD	killing protein CdzD	400	773987	773733	-	P1-400-774321	TgrL_048	NA	RtrB_162	NA	CdxB_059	-7.909	-2.9835	2.54478e-39	1.00834e-37	Significant	7.25243	2.85846	5.98008e-49	6.13495e-47	Significant	-55.6141	-5.79738	0	0	Significant	616.054	234.646	433.537	428.079	36.1726	50.7531	51.05	45.9919	3066	2459.5	3260.33	2928.61	59.7824	71.4478	45.0701	58.7668
CCNA_00744		GIY-YIG endonuclease domain protein	416	801752	802036	+	P1-416-801752,Pi-416-801773,Pi-416-801780	TgrL_050	RtrA_0268	RtrB_164	CdxA_187	CdxB_061	-6.38351	-2.67435	1.24576e-23	3.1755e-22	Significant	10.9439	3.45205	4.21081e-141	1.29596e-138	Significant	-51.086	-5.67486	0	0	Significant	102.275	49.3991	83.1815	78.2852	7.77394	13.5826	10.5714	10.6427	840.414	775.855	811.229	809.166	18.4447	15.7742	19.561	17.9266
CCNA_00720	cdzA	type I secretion protein CdzA, transmembrane ATPase/peptidase	401	775596	777776	+	P1-401-774368,P2-401-774374	TgrL_048	NA	RtrB_162	NA	CdxB_059	-7.96541	-2.99375	2.55797e-36	9.30635e-35	Significant	7.1395	2.83582	5.25608e-58	6.57175e-56	Significant	-46.1813	-5.52924	0	0	Significant	170.189	69.739	111.318	117.082	7.87803	15.9476	15.6125	13.146	812.26	751.783	801.246	788.43	18.666	20.1517	18.5614	19.1263
CCNA_03825		hypothetical protein	2258	3991774	3991412	-	P1-2258-3992352	TgrL_174	RtrA_1278	RtrB_680	CdxA_909	CdxB_244	-2.97293	-1.57188	6.18198e-10	7.12976e-09	Significant	15.358	3.94092	3.49487e-161	1.99757e-158	Significant	-44.1742	-5.46513	0	0	Significant	120.529	67.6996	79.4195	89.2161	15.8193	31.1964	33.8257	26.9471	1297.36	1336.64	1247.13	1293.71	34.1116	33.569	30.2431	32.6413
CCNA_03887		hypothetical protein	333	635047	635673	+	NA	NA	RtrA_0208	RtrB_124	CdxA_142	CdxB_044	-28.5964	-4.83776	9.04997e-120	1.8109e-117	Significant	1.99172	0.994013	3.6236e-19	1.93307e-17	Significant	-43.8294	-5.45383	1.24193e-245	1.16978e-243	Significant	122.209	75.8829	98.7994	98.9639	1.5144	4.14667	3.80787	3.15631	201.689	177.431	179.733	186.284	5.40298	4.52848	4.10372	4.67839
CCNA_00589		hypothetical protein	329.1	618567	617851	-	P1-329.1-622873,Pi-329.1-622847	TgrL_032	RtrA_0203	RtrB_116	CdxA_138	CdxB_041	-2.2871	-1.19352	3.33819e-09	3.57204e-08	Significant	13.2663	3.72969	5.81532e-177	4.65342e-174	Significant	-34.2232	-5.0969	0	0	Significant	45.9307	23.8433	32.3992	34.0577	9.96386	15.7134	12.4475	12.7082	436.453	398.025	445.61	426.696	14.0929	13.3652	14.7133	14.0571
CCNA_00020		hypothetical protein	10	20668	20444	-	P1-10-20778,Pi-10-20611	TgrL_000	RtrA_0008	RtrB_003	CdxA_004	CdxB_000	-15.7319	-3.97563	5.91258e-96	7.39442e-94	Significant	1.89689	0.923634	6.13138e-09	2.21006e-07	Significant	-33.2451	-5.05507	7.72734e-195	5.76781e-193	Significant	266.98	164.531	219.463	216.991	7.43548	14.8936	14.6536	12.3276	385.032	365.631	414.947	388.537	13.4988	13.9339	11.4357	12.9561
CCNA_01247		CESA-like glycosyltransferase	729	1375792	1374356	-	P1-729-1375823	TgrL_075	RtrA_0479	RtrB_280	CdxA_333	CdxB_107	-1.20063	-0.263796	0.280035	0.469109	Non-significant	28.8321	4.8496	4.74638e-197	6.33009e-194	Significant	-33.0062	-5.04466	1.21972e-164	8.17834e-163	Significant	5.1019	5.94837	5.01553	5.35527	2.23404	5.34748	4.47015	4.01722	150.167	139.302	148.039	145.836	4.8775	6.50397	3.28269	4.88805
CCNA_00716		hypothetical protein	397	771567	771391	-	P1-397-771603	TgrL_046	NA	RtrB_159	NA	NA	-12.4033	-3.63265	4.71682e-34	1.57306e-32	Significant	2.5101	1.32774	1.98615e-19	1.10369e-17	Significant	-32.8266	-5.03679	5.93856e-66	2.00794e-64	Significant	70.1476	46.1621	54.8533	57.0544	2.29911	5.5492	4.4963	4.11487	147.202	128.146	132.629	135.993	5.27983	3.34199	5.33019	4.65067
CCNA_00590		FixC-family flavoprotein dehydrogenase	329.1	619724	618615	-	P1-329.1-622873,Pi-329.1-622847	TgrL_032	RtrA_0203	RtrB_116	CdxA_138	CdxB_041	-2.21469	-1.1471	1.82782e-06	1.49897e-05	Significant	13.9415	3.80131	1.42659e-91	2.37825e-89	Significant	-32.797	-5.03549	0	0	Significant	19.0157	10.3054	11.269	13.53	3.82908	6.87077	5.22369	5.30785	186.189	166.23	182.337	178.252	6.41963	5.70216	6.18145	6.10108
CCNA_R0117			2458	772628	773769	+	NA	NA	RtrA_0263	RtrB_161	NA	NA	-5.08751	-2.34696	5.5553e-11	6.79887e-10	Significant	6.56284	2.71432	3.34094e-54	4.05064e-52	Significant	-32.0128	-5.00058	0	0	Significant	1294.58	535.449	967.534	932.52	128.243	168.17	163.968	153.46	6051.12	5239.36	6029.43	5773.3	192.46	195.589	219.451	202.5
CCNA_00588		SapA domain protein	327	617604	617843	+	NA	NA	RtrA_0200	NA	NA	NA	-1.6672	-0.737427	0.0533732	0.133001	Non-significant	13.5456	3.75976	3.57304e-54	4.20463e-52	Significant	-30.8782	-4.94852	6.09995e-97	2.59477e-95	Significant	17.491	7.0708	12.4093	12.3237	3.76798	7.94433	8.29005	6.66745	154.313	148.013	172.745	158.357	6.08418	4.92943	6.43257	5.8154
CCNA_01122		MA superfamily peptidase	657	1226141	1227676	+	NA	NA	NA	RtrB_255	CdxA_299	NA	-15.2723	-3.93284	1.22428e-227	1.6332e-224	Significant	2.09036	1.06375	8.59575e-18	4.46644e-16	Significant	-30.3134	-4.92189	2.11989e-209	1.82311e-207	Significant	141.806	102.543	118.121	120.823	4.56279	9.02764	7.43884	7.00976	253.533	231.465	230.97	238.656	8.63193	9.51227	8.15239	8.76553
CCNA_00600		hypothetical protein	333	635661	636890	+	NA	NA	RtrA_0208	RtrB_124	CdxA_142	CdxB_044	-16.6792	-4.05998	1.19692e-131	2.99378e-129	Significant	2.03795	1.02712	2.14898e-19	1.17782e-17	Significant	-27.2756	-4.76954	3.23035e-301	3.5498e-299	Significant	51.7699	38.1197	46.4895	45.4597	1.36015	3.00628	3.00406	2.45683	93.658	82.3484	86.8924	87.633	3.60896	3.94355	3.06811	3.54021
CCNA_00601		MoxR-like ATPase	333	636877	637848	+	NA	NA	RtrA_0208	RtrB_124	CdxA_142	CdxB_044	-16.0879	-4.00791	6.45793e-119	1.17476e-116	Significant	2.19156	1.13196	1.00993e-33	8.08146e-32	Significant	-27.0945	-4.75993	8.4441e-269	8.35122e-267	Significant	72.3849	52.5056	61.2192	62.0366	2.09332	3.92312	4.32779	3.44808	134.984	126.616	124.026	128.542	5.34807	5.78143	4.58839	5.2393
CCNA_01121		MA superfamily peptidase	656	1224493	1226007	+	P1-656-1224487	TgrL_073	RtrA_0430	RtrB_254	CdxA_298	CdxB_099	-15.1857	-3.92464	1.61064e-196	9.20826e-194	Significant	1.82472	0.867675	1.78378e-08	6.04823e-07	Significant	-27.0184	-4.75587	0	0	Significant	147.089	98.4466	109.89	118.475	4.35743	9.03837	7.42938	6.94173	213.008	194.789	204.744	204.18	8.86724	8.94131	7.30299	8.37051
CCNA_02728		hypothetical protein	1580	2891107	2891412	+	P1-1580-2891064	TgrL_120	RtrA_0899	RtrB_476	CdxA_641	CdxB_175	-23.8298	-4.5747	1.38646e-202	9.24771e-200	Significant	1.15799	0.21162	0.141002	0.500576	Non-significant	-27.0023	-4.75501	0	0	Significant	823.105	640.428	836.046	766.526	22.0168	32.8535	27.6799	27.5168	883.394	791.832	841.247	838.824	35.6938	30.5432	39.5204	35.2525
CCNA_00605		conserved hypothetical membrane protein	334	641910	641122	-	P1-334-641929,Pi-334-641904	TgrL_035	RtrA_0209	RtrB_125	CdxA_143	NA	-21.9083	-4.4534	3.2659e-217	3.26754e-214	Significant	1.3061	0.385261	0.00233098	0.0309843	Non-significant	-25.7317	-4.68547	0	0	Significant	307.987	215.48	252.98	258.815	7.33538	13.2543	10.3749	10.3215	336.594	296.147	325.308	319.35	15.0277	13.9449	12.3923	13.7883
CCNA_03981		hypothetical protein	2416	3103505	3103669	+	NA	NA	RtrA_0986	NA	CdxA_703	NA	-3.65737	-1.87081	9.38163e-06	6.83885e-05	Significant	4.39438	2.13566	4.90882e-23	3.16777e-21	Significant	-23.1085	-4.53035	4.84898e-30	1.04253e-28	Significant	19.7081	19.8077	10.4689	16.6616	2.19228	3.85179	6.20139	4.08182	71.6225	80.0068	56.4532	69.3608	3.1859	3.58504	3.11882	3.29659
CCNA_03960		hypothetical protein	1144	2127355	2127185	-	P1-1144-2127442	TgrL_092	RtrA_0691	RtrB_369	CdxA_467	CdxB_136	-3.71511	-1.8934	0.000303451	0.00158333	Non-significant	6.30193	2.65579	7.55255e-18	3.97602e-16	Significant	-23.0075	-4.52403	8.05893e-26	1.52541e-24	Significant	7.95241	6.61595	5.5733	6.71389	1.3221	1.01363	2.32703	1.55425	36.4593	40.7052	41.8776	39.6807	3.07411	1.3837	1.00313	1.82031
CCNA_02672		hypothetical protein	1547	2825121	2824657	-	NA	NA	RtrA_0880	RtrB_465	CdxA_623	CdxB_169	-11.912	-3.57434	4.57877e-148	1.52702e-145	Significant	2.06451	1.0458	3.04674e-30	2.21636e-28	Significant	-22.9523	-4.52057	0	0	Significant	230.267	165.847	206.747	200.954	10.3072	18.762	15.4034	14.8242	397.025	378.742	399.825	391.864	18.3389	19.2089	20.2891	19.279
CCNA_03886		trypsin-like peptidase domain family protein	2372	611065	609287	-	P1-2372-611089	TgrL_030	RtrA_0197	RtrB_110	CdxA_133	CdxB_039	-3.01595	-1.59261	8.48574e-14	1.25777e-12	Significant	7.7714	2.95818	6.60841e-71	1.01693e-68	Significant	-22.7068	-4.50505	0	0	Significant	10.1366	6.46533	8.57141	8.39111	1.5504	3.11781	2.77999	2.48273	61.146	60.6122	63.225	61.6611	2.79072	3.22533	3.18194	3.066
CCNA_00718		abortive infection protein	399	772783	771887	-	P1-399-772904	TgrL_047	NA	NA	NA	CdxB_058	-4.81876	-2.26866	1.24643e-45	6.08317e-44	Significant	4.57325	2.19322	5.63103e-50	5.92888e-48	Significant	-20.8141	-4.37949	0	0	Significant	321.724	170.056	229.228	240.336	27.3714	57.7769	48.1639	44.4374	1100.55	981.956	1030.15	1037.55	52.2873	59.4829	56.031	55.9338
CCNA_R0103			2435	339708	339810	+	NA	NA	NA	NA	NA	NA	1.02318	0.0330548	0.977484	0.991691	Non-significant	2.33501	1.22343	0.2369	0.640431	Non-significant	-20.2047	-4.33662	0.0766721	0.160389	Non-significant	0	1.83063	0	0.610209	0.438988	0	1.10381	0.514265	3.6137	0.582574	0.522744	1.57301	0	0	0	0
CCNA_03911		hypothetical protein	10	20778	20665	-	P1-10-20778,Pi-10-20611	TgrL_000	RtrA_0008	RtrB_003	CdxA_004	CdxB_000	-10.9383	-3.45132	9.21585e-05	0.000543178	Non-significant	2.40092	1.26359	0.00186395	0.0258808	Non-significant	-20.0697	-4.32695	6.49765e-08	5.48075e-07	Significant	7.77953	5.51329	6.26996	6.52093	0	0	1.49595	0.49865	19.5901	14.7381	12.2799	15.536	1.53706	0.518888	0	0.685315
CCNA_03976		hypothetical protein	1604.1	2923462	2923683	+	P1-1604.1-2923161,P2-1604.1-2923175,P3-1604.1-2923196	TgrL_121	RtrA_0909,RtrA_0910	RtrB_481,RtrB_482	NA	NA	-7.67667	-2.94048	1.23061e-69	9.29224e-68	Significant	2.31641	1.21189	2.47405e-31	1.86768e-29	Significant	-19.644	-4.29602	2.17287e-237	1.99904e-235	Significant	241.025	157.412	203.915	200.784	13.8499	30.45	26.1185	23.4728	464.845	423.549	430.499	439.631	26.5731	23.981	24.3395	24.9645
CCNA_00583		lysozyme family protein	322	613205	611838	-	P1-322-613205	TgrL_031	NA	RtrB_111	CdxA_134	NA	-3.12632	-1.64447	3.17297e-16	5.47623e-15	Significant	7.31083	2.87003	2.81796e-194	2.81867e-191	Significant	-19.4067	-4.27848	7.43354e-257	7.17246e-255	Significant	12.6633	8.91315	10.2322	10.6029	2.04925	3.37877	3.57366	3.00056	77.8161	71.585	71.0424	73.4812	4.39769	4.54027	3.57365	4.17054
CCNA_01536		hypothetical protein	885	1644321	1645001	+	Pi-885-1644303	TgrL_084	RtrA_0567	RtrB_321	CdxA_389	CdxB_120	-5.35537	-2.42099	4.20677e-60	2.80591e-58	Significant	3.26369	1.70651	1.7066e-51	1.89669e-49	Significant	-19.0492	-4.25166	0	0	Significant	155.842	94.6003	122.978	124.473	10.557	27.9128	25.7101	21.3933	407.601	370.868	372.708	383.726	20.4986	24.4083	22.9218	22.6095
CCNA_03968		hypothetical protein	1458	2674604	2674744	+	NA	NA	NA	NA	CdxA_591	NA	1.79913	0.847299	0.588259	0.760407	Non-significant	5.2488	2.39199	0.0777216	0.368005	Non-significant	-19.043	-4.25119	0.0799289	0.165031	Non-significant	0.419322	0	0	0.139774	0	0.819531	0	0.273177	0.659949	0.425568	1.52745	0.870989	0	0	0	0
CCNA_02944		hypothetical protein	1718	3103950	3104690	+	P2-1718-3103926	TgrL_136	RtrA_0986	RtrB_533	CdxA_703	CdxB_193	-8.77754	-3.13382	1.99015e-99	2.74641e-97	Significant	2.45949	1.29836	7.38116e-51	7.98163e-49	Significant	-18.8891	-4.23948	0	0	Significant	138.516	96.6946	115.753	116.988	8.48177	13.567	12.7347	11.5945	274.638	271.926	268.705	271.756	14.4247	16.6842	17.8249	16.3113
CCNA_00967		TetR-family transcriptional regulator	554	1042019	1041399	-	P1-554-1042042	TgrL_058	RtrA_0346	RtrB_202	CdxA_242	CdxB_076	-1.46871	-0.554548	0.00211081	0.00870874	Non-significant	10.3911	3.37728	2.32504e-239	4.65124e-236	Significant	-18.69	-4.22419	0	0	Significant	59.6005	36.8405	44.8893	47.1101	16.0913	35.3546	35.792	29.0793	497.031	430.761	460.394	462.729	26.6175	32.0056	24.0315	27.5516
CCNA_00602		von Willebrand factor type A domain protein	333	637845	639158	+	NA	NA	RtrA_0208	RtrB_124	CdxA_142	CdxB_044	-10.2293	-3.35464	9.69851e-103	1.43754e-100	Significant	2.03478	1.02487	2.5758e-30	1.90848e-28	Significant	-18.5984	-4.21711	1.73163e-201	1.39803e-199	Significant	42.521	31.3779	36.3099	36.7363	1.78936	3.78144	4.15314	3.24131	72.7285	68.91	70.356	70.6648	4.53396	4.45675	3.58997	4.19356
CCNA_02529	dprA	DNA recombination-mediator protein A, SMF family	1458.1	2677226	2678323	+	P1-1458.1-2676573	TgrL_107	RtrA_0839	RtrB_441	CdxA_592	CdxB_158	-2.35506	-1.23576	1.24248e-12	1.73254e-11	Significant	9.52008	3.25097	7.05424e-255	2.8224e-251	Significant	-18.5309	-4.21186	0	0	Significant	35.9701	24.7285	33.3085	31.3357	7.16534	14.8389	13.7714	11.9252	292.972	265.323	287.7	281.999	17.182	19.1251	14.3727	16.8933
CCNA_02761		hypothetical protein	1604.1	2923673	2923918	+	P1-1604.1-2923161,P2-1604.1-2923175,P3-1604.1-2923196	TgrL_121	RtrA_0909,RtrA_0910	RtrB_481,RtrB_482	NA	NA	-6.35441	-2.66776	7.41821e-22	1.69644e-20	Significant	2.18457	1.12735	8.59964e-16	4.35534e-14	Significant	-18.3382	-4.19678	3.69361e-125	1.89765e-123	Significant	128.343	83.0355	100.727	104.035	9.5578	21.6076	12.2473	14.4709	243.98	207.822	193.921	215.241	14.9582	13.9467	9.41352	12.7728
CCNA_00821		hypothetical protein	462	883889	883440	-	NA	NA	RtrA_0294	NA	CdxA_207	NA	-23.7003	-4.56684	1.32134e-50	6.86752e-49	Significant	-1.44691	-0.532974	0.00057495	0.00966544	Non-significant	-17.2772	-4.1108	7.89227e-78	2.91793e-76	Significant	115.358	61.7342	79.4195	85.504	1.50719	4.75055	3.66341	3.30705	62.0352	49.3375	56.2357	55.8695	4.02367	3.68064	2.85892	3.52108
CCNA_02528		PlsY-like acyl-phosphate glycerol 3-phosphate acyltransferase	1458.1	2676573	2677229	+	P1-1458.1-2676573	TgrL_107	RtrA_0839	RtrB_441	CdxA_592	CdxB_158	-2.6975	-1.43162	7.00378e-14	1.05373e-12	Significant	8.17398	3.03104	2.19945e-151	8e-149	Significant	-15.3051	-3.93594	0	0	Significant	222.459	141.775	175.339	179.858	33.1032	75.1012	73.5451	60.5832	1422.84	1350.07	1391.8	1388.24	105.081	96.788	104.044	101.971
CCNA_02831		hypothetical protein	1645	2985216	2985773	+	P1-1645-2985192	TgrL_129	RtrA_0944	RtrB_508	CdxA_676	CdxB_182	-2.96834	-1.56965	1.33318e-23	3.37684e-22	Significant	4.20179	2.07101	1.85766e-53	2.12357e-51	Significant	-15.0319	-3.90995	0	0	Significant	188.181	97.0932	134.287	139.854	25.7681	51.0466	49.2055	42.0067	574.993	521.872	567.181	554.682	40.7182	40.0715	44.1135	41.6344
CCNA_00822		hypothetical protein	463	884305	883961	-	NA	NA	NA	NA	NA	NA	-27.7195	-4.79283	6.98326e-81	7.1659e-79	Significant	-2.48449	-1.31295	6.5877e-10	2.5962e-08	Significant	-14.6568	-3.8735	1.51039e-113	7.02953e-112	Significant	622.263	224.444	386.393	411.033	6.42195	17.2493	17.4657	13.7123	192.579	125.228	151.072	156.293	11.6816	11.4877	12.6787	11.9493
CCNA_03839		acylamino-acid-releasing enzyme	2265	4004243	4006246	+	P1-2265-4004224	TgrL_176	RtrA_1283	RtrB_682	CdxA_912	CdxB_247	-4.29235	-2.10177	6.33454e-61	4.37083e-59	Significant	2.82761	1.49958	3.92614e-39	3.34223e-37	Significant	-13.5441	-3.7596	0	0	Significant	155.718	101.303	127.808	128.276	17.5538	30.7336	30.4938	26.2604	341.054	329.729	356.399	342.394	27.6885	29.0748	28.4608	28.408
CCNA_00604		RDD family membrane protein	333	640131	641012	+	NA	NA	RtrA_0208	RtrB_124	CdxA_142	CdxB_044	-6.98423	-2.8041	7.5187e-53	4.17914e-51	Significant	1.81482	0.859829	7.93539e-22	4.88454e-20	Significant	-13.5328	-3.75839	1.18993e-140	6.44847e-139	Significant	50.6781	39.1219	50.6502	46.8167	3.63982	8.05732	6.31623	6.00446	82.2916	76.1969	82.4733	80.3206	7.81424	6.90791	4.66763	6.46326
CCNA_03928		hypothetical protein	2377	771327	771136	-	P1-2377-771603	TgrL_046	NA	RtrB_159	NA	NA	-4.23974	-2.08398	1.74388e-09	1.91731e-08	Significant	2.36926	1.24444	1.1063e-11	4.65929e-10	Significant	-13.3987	-3.74402	2.60422e-27	5.12552e-26	Significant	35.4131	23.8967	23.8879	27.7325	3.29698	8.12488	6.21754	5.8798	72.2129	60.0051	56.0861	62.768	5.47576	4.00517	6.25389	5.24494
CCNA_01742		hypothetical protein	1003	1870808	1871467	+	NA	NA	RtrA_0620	RtrB_342	NA	NA	-15.8873	-3.9898	2.22829e-110	3.87722e-108	Significant	1.02276	0.0324625	0.76858	0.950347	Non-significant	-13.0413	-3.70502	0	0	Significant	425.875	408.63	426.97	420.492	16.031	27.9255	26.6143	23.5236	417.469	400.125	402.188	406.594	37.0803	33.5202	34.1771	34.9259
CCNA_02779		LysM family peptidoglycan binding protein	1614	2936771	2938135	+	Pi-1614-2936654	TgrL_123	RtrA_0917	RtrB_488	CdxA_654	NA	-9.08511	-3.1835	3.30248e-134	8.81102e-132	Significant	1.50762	0.592273	5.45155e-10	2.2032e-08	Significant	-12.6425	-3.66021	0	0	Significant	140.253	95.5896	109.529	115.124	7.2544	13.7141	12.7019	11.2234	164.836	165.816	160.976	163.876	15.062	15.1242	13.1322	14.4395
CCNA_02760		hypothetical protein	1604.1	2923196	2923462	+	P1-1604.1-2923161,P2-1604.1-2923175,P3-1604.1-2923196	TgrL_121	RtrA_0909,RtrA_0910	RtrB_481,RtrB_482	NA	NA	-5.21301	-2.38212	1.12007e-52	6.14046e-51	Significant	2.33279	1.22205	3.04142e-21	1.81623e-19	Significant	-12.172	-3.60549	1.6014e-187	1.15185e-185	Significant	233.619	149.478	188.956	190.684	15.9187	46.9573	38.5361	33.804	461.43	383.403	416.827	420.554	35.6574	40.3217	40.4746	38.8179
CCNA_02926		hypothetical protein	1704	3088377	3088547	+	P1-1704-3088290	TgrL_133	RtrA_0980	RtrB_528	CdxA_698	NA	-9.22915	-3.2062	1.96251e-29	5.90525e-28	Significant	1.28928	0.366561	0.078289	0.369538	Non-significant	-11.9187	-3.57515	3.53612e-26	6.75793e-25	Significant	53.9381	44.1063	56.4297	51.4914	2.6442	7.43329	4.9865	5.02133	61.491	57.5487	68.3266	62.4555	5.46509	6.9185	5.01565	5.79975
CCNA_00580		AAA ATPase domain protein	2288	609290	606207	-	NA	NA	NA	NA	NA	NA	-1.46636	-0.552241	0.0168959	0.0511092	Non-significant	7.04853	2.81732	1.92433e-117	4.52897e-115	Significant	-11.9111	-3.57424	1.86256e-199	1.47365e-197	Significant	3.66173	2.77166	3.22545	3.21961	1.24622	2.56661	2.08288	1.96524	22.5994	20.2935	21.771	21.5547	2.23481	2.10987	1.61301	1.9859
CCNA_00603		integral membrane protein	333	639155	640153	+	NA	NA	RtrA_0208	RtrB_124	CdxA_142	CdxB_044	-6.49097	-2.69843	1.72959e-60	1.17319e-58	Significant	1.91749	0.939221	1.54405e-15	7.62685e-14	Significant	-11.4236	-3.51395	3.55012e-81	1.35041e-79	Significant	53.8571	36.8679	40.4252	43.7167	2.89671	8.27037	7.45429	6.20712	84.2039	73.9402	79.6052	79.2498	9.12079	8.28974	5.40877	7.60643
CCNA_03966		hypothetical protein	2410	2465238	2465672	+	NA	NA	RtrA_0786	RtrB_409	CdxA_549	NA	-10.459	-3.38668	1.19156e-105	1.98692e-103	Significant	1.42016	0.506056	2.7667e-09	1.01556e-07	Non-significant	-11.2388	-3.49041	1.85866e-290	1.98726e-288	Significant	347.679	252.706	313.57	304.652	14.864	29.619	34.369	26.284	417.775	389.136	419.106	408.673	40.0129	38.8915	44.5597	41.1547
CCNA_01083		HATPase superfamily protein	633	1186885	1188876	+	P1-633-1186885,Pi-633-1186892	TgrL_068	RtrA_0412,RtrA_0414	RtrB_243	CdxA_285	NA	-9.52941	-3.25239	3.88196e-208	3.10712e-205	Significant	1.0601	0.0841984	0.348319	0.734808	Non-significant	-10.9166	-3.44846	0	0	Significant	508.642	386.164	476.278	457.028	27.0114	51.1929	49.4835	42.5626	467.6	428.56	476.61	457.59	45.9759	47.5126	47.7922	47.0936
CCNA_03255		PemK-family protein	1916	3427053	3426607	-	P1-1916-3427074	TgrL_147	RtrA_1104	RtrB_591	CdxA_777	CdxB_211	-2.3058	-1.20527	1.46008e-07	1.33407e-06	Significant	4.07175	2.02565	1.19651e-44	1.16762e-42	Significant	-10.8058	-3.43374	1.14993e-160	7.45759e-159	Significant	43.7812	24.7469	33.3136	33.9472	8.19346	14.8643	16.2781	13.1119	126.152	129.81	135.63	130.531	15.5494	14.9537	9.01808	13.1737
CCNA_02797		hypothetical protein	1624	2956338	2956219	-	NA	NA	NA	NA	NA	NA	-1.36388	-0.447721	0.723418	0.850754	Non-significant	1.13642	0.184491	0.870362	0.975282	Non-significant	-10.0853	-3.33419	0.179744	#N/A	Non-significant	0.492704	1.04753	0	0.51341	0.753596	0	0	0.251199	1.55088	0.500042	0	0.683641	0	0	0	0
CCNA_03983		HicA-related toxin-antitoxin protein	1728	3118775	3119035	+	P1-1728-3118694,P2-1728-3118708,P3-1728-3118730,Pi-1728-3118998,Pi-1728-3119009	TgrL_137	RtrA_0990	RtrB_535	CdxA_705	CdxB_194	-3.64495	-1.8659	2.25687e-12	3.09314e-11	Significant	2.31648	1.21193	4.88611e-33	3.8332e-31	Significant	-9.84765	-3.29978	6.48788e-100	2.82044e-98	Significant	100.126	66.2229	87.8635	84.7376	14.0325	23.2436	24.1759	20.484	188.245	175.417	192.885	185.516	20.5883	18.8112	25.3031	21.5675
CCNA_02987		hypothetical protein	1743	3142543	3142782	+	NA	NA	NA	RtrB_536	CdxA_710	NA	-6.42995	-2.68481	1.48524e-20	3.21294e-19	Significant	1.90373	0.92883	1.95389e-05	0.000465328	Non-significant	-9.66083	-3.27215	3.01309e-27	5.90089e-26	Significant	25.1279	34.5683	36.9797	32.2253	3.01438	5.77769	4.50031	4.4308	62.8107	68.0058	43.7472	58.1879	7.05765	5.17591	8.2194	6.81765
CCNA_R0112			2450	626656	626908	+	P1-2450-626656	TgrL_033	RtrA_0205	RtrB_118	CdxA_140	CdxB_042	-1.35344	-0.436634	0.0879724	0.197457	Non-significant	7.3092	2.86971	5.90405e-129	1.68729e-126	Significant	-9.28818	-3.2154	3.13382e-140	1.67532e-138	Significant	33.8856	23.6004	37.6693	31.7184	13.0464	24.6637	25.165	20.9584	225.46	217.489	217.924	220.291	27.0109	22.6793	31.5272	27.0725
CCNA_00019		molybdopterin-guanine dinucleotide biosynthesis protein A	9	19815	20447	+	NA	NA	NA	NA	NA	NA	-4.2316	-2.0812	1.13453e-48	5.82103e-47	Significant	2.12287	1.08602	1.72974e-12	7.68967e-11	Significant	-9.20534	-3.20247	1.45481e-206	1.19901e-204	Significant	119.09	85.8871	107.931	104.303	14.0005	26.2871	25.4146	21.9007	212.419	210.35	204.823	209.197	26.9434	21.3064	29.2667	25.8388
CCNA_00745		hypothetical protein	417	802774	802070	-	NA	NA	NA	NA	CdxA_189	NA	-1.85973	-0.895096	1.50507e-05	0.00010439	Non-significant	4.94292	2.30536	2.32474e-70	3.44492e-68	Significant	-8.98834	-3.16805	4.0068e-165	2.73291e-163	Significant	22.4757	15.7797	17.1512	18.4689	5.38741	11.9651	9.35339	8.90198	94.6367	77.3683	87.523	86.5093	10.7703	10.0686	11.679	10.8393
CCNA_02312		TraB superfamily protein	1334	2458384	2457494	-	P1-1334-2458404	TgrL_103	RtrA_0785	RtrB_408	CdxA_546	NA	-3.45275	-1.78775	8.43643e-41	3.55396e-39	Significant	2.44691	1.29096	4.88553e-24	3.20443e-22	Significant	-8.38641	-3.06805	0	0	Significant	593.766	366.175	421.431	460.458	62.5713	153.683	151.207	122.487	1080.92	1072.41	1037.33	1063.55	143.628	148.912	133.513	142.017
CCNA_01100		acylamino-acid-releasing enzyme	642	1207291	1205363	-	NA	NA	RtrA_0422	RtrB_250	NA	NA	-7.46218	-2.8996	1.25294e-158	5.01428e-156	Significant	-1.04017	-0.0568205	0.508462	0.849127	Non-significant	-8.06692	-3.01202	2.68295e-232	2.41222e-230	Significant	186.262	151.215	169.986	169.154	12.2591	25.6087	23.0449	20.3043	153.014	149.468	158.206	153.563	20.408	21.5883	22.409	21.4684
CCNA_00579		endonuclease	2288	606009	604210	-	NA	NA	NA	NA	NA	NA	-1.78361	-0.834798	3.59649e-08	3.51911e-07	Significant	4.46561	2.15886	5.73134e-79	9.17244e-77	Significant	-7.94209	-2.98952	6.98687e-184	4.84913e-182	Significant	15.241	10.6149	12.4424	12.7661	4.11966	7.83198	7.10576	6.35247	53.0401	53.9379	54.6204	53.8661	8.46918	8.38004	5.67019	7.50647
CCNA_01981		DNA translocation competence protein ComA	1144	2127191	2125014	-	P1-1144-2127442	TgrL_092	RtrA_0691	RtrB_369	CdxA_467	CdxB_136	-1.9801	-0.985572	4.10826e-12	5.5172e-11	Significant	3.782	1.91915	1.61322e-115	3.58584e-113	Significant	-7.83926	-2.97072	3.04298e-109	1.39977e-107	Significant	12.2158	10.2444	9.54456	10.6682	2.86491	6.15438	5.50712	4.84214	39.7333	38.5157	36.3648	38.2046	5.73891	5.56768	4.92239	5.40966
CCNA_02105		hypothetical protein	1198	2253388	2253002	-	P1-1198-2253424	TgrL_097	RtrA_0732	RtrB_385	CdxA_502	CdxB_143	-7.86312	-2.9751	3.34907e-69	2.48203e-67	Significant	-1.00962	-0.013809	0.915416	0.988821	Non-significant	-7.81415	-2.96609	8.05778e-93	3.25271e-91	Significant	82.8048	69.835	76.9569	76.5322	5.72499	12.0928	8.22578	8.68121	70.6913	73.3395	70.538	71.523	11.0176	9.62959	10.1946	10.2806
CCNA_03927		hypothetical protein	2376	771094	770798	-	NA	NA	NA	NA	NA	NA	-3.01154	-1.5905	2.16555e-13	3.15146e-12	Significant	2.50577	1.32526	4.31992e-21	2.54176e-19	Significant	-7.41782	-2.891	2.98022e-47	8.07517e-46	Significant	32.0506	23.49	27.4759	27.6722	5.32846	9.72675	9.57004	8.20842	74.8809	63.8438	60.1877	66.3041	9.63636	9.95845	10.1073	9.9007
CCNA_02661		M16 family peptidase	1540	2812862	2815669	+	P1-1540-2812857	TgrL_116	RtrA_0877	RtrB_464	CdxA_621	CdxB_168	-5.1381	-2.36124	4.45698e-123	1.04923e-120	Significant	1.49439	0.579555	9.49746e-09	3.3928e-07	Non-significant	-7.37494	-2.88263	0	0	Significant	254.795	198.627	234.271	229.231	24.3469	47.2832	47.9183	39.8495	328.237	313.381	329.019	323.546	49.7135	49.0837	48.9621	49.2531
CCNA_02160		hypothetical protein	1230	2316095	2315586	-	NA	NA	RtrA_0747	RtrB_392	CdxA_515	NA	-8.50859	-3.08892	2.93225e-45	1.39701e-43	Significant	-1.05299	-0.0744909	0.376715	0.759137	Non-significant	-7.31278	-2.87042	2.04683e-44	5.43439e-43	Significant	75.1228	62.3586	72.5287	70.0034	3.90097	9.62949	8.80556	7.44534	65.6843	58.7109	64.5056	62.9669	10.5364	10.0908	7.73591	9.45437
CCNA_03355		acylamino-acid-releasing enzyme	1978	3535117	3533132	-	NA	NA	RtrA_1141	RtrB_620	CdxA_808	NA	-6.52021	-2.70492	4.96514e-186	2.48381e-183	Significant	1.18219	0.241467	0.0109555	0.0985012	Non-significant	-7.21389	-2.85078	0	0	Significant	397.944	335.525	369.685	367.718	30.4398	61.4716	59.6511	50.5209	415.036	396.741	420.141	410.639	64.6136	64.5443	62.4471	63.8684
CCNA_00858		TonB-dependent receptor	491	935330	937543	+	NA	NA	RtrA_0313	RtrB_189	CdxA_222	NA	-4.82977	-2.27195	4.69001e-77	4.57791e-75	Significant	1.3924	0.477574	0.000554996	0.00939089	Non-significant	-7.10964	-2.82978	4.98845e-153	3.08348e-151	Significant	102.146	93.1701	89.9926	95.1029	10.824	23.3039	18.6663	17.598	115.875	129.767	129.062	124.901	19.8915	21.4544	17.7036	19.6832
CCNA_R0036			2492	1564876	1564950	+	NA	NA	NA	NA	NA	NA	1.92247	0.942965	0.556869	0.737468	Non-significant	1.94942	0.963046	0.532951	0.857339	Non-significant	-7.09636	-2.82708	0.265141	#N/A	Non-significant	0	0.83802	0	0.27934	1.20575	0	0	0.401918	1.2407	0	0.717902	0.652869	0	0	0	0
CCNA_02148		hypothetical protein	1222	2304950	2305180	+	NA	NA	NA	NA	NA	NA	30.5824	4.93463	0.0508115	0.127938	Non-significant	6.98441	2.80414	0.262426	0.670136	Non-significant	-7.09636	-2.82708	0.265141	#N/A	Non-significant	0	0	0	0	0.587218	0.75035	0.984347	0.773971	0.402826	0	0.233085	0.21197	0	0	0	0
CCNA_03631		hypothetical protein	2137	3786985	3787089	+	NA	NA	RtrA_1221	RtrB_660	CdxA_868	NA	4.13953	2.04947	0.459754	0.651536	Non-significant	6.98356	2.80396	0.26246	0.670136	Non-significant	-7.09549	-2.8269	0.265175	#N/A	Non-significant	0	0	0	0	0	0.550256	0	0.183419	0	0.571477	0.512787	0.361421	0	0	0	0
CCNA_R0038			2333	1566421	1566497	+	NA	NA	NA	NA	NA	NA	-5.71354	-2.51439	0.308541	0.501136	Non-significant	1.13029	0.176697	0.895771	0.982052	Non-significant	-7.09521	-2.82685	0.265186	#N/A	Non-significant	0	0	1.54713	0.515711	0	0	0	0	0	0	1.39851	0.46617	0	0	0	0
CCNA_00437		methyl-accepting chemotaxis protein	244	443064	444677	+	P1-244-443054	TgrL_023	RtrA_0151	RtrB_081	CdxA_103	CdxB_030	-1.58083	-0.660678	0.000423567	0.00210574	Non-significant	4.37037	2.12776	5.1918e-143	1.73103e-140	Significant	-7.02582	-2.81267	2.16634e-160	1.38226e-158	Significant	13.5906	11.3709	12.4739	12.4785	4.45434	8.26919	8.48816	7.07056	52.6377	49.744	52.4415	51.6077	9.08329	7.80646	7.70527	8.19834
CCNA_02174		multidrug resistance efflux pump	1237	2326862	2327866	+	NA	NA	RtrA_0753,RtrA_0754	NA	CdxA_518	NA	-6.13144	-2.61623	1.76788e-97	2.28228e-95	Significant	1.2743	0.349708	0.0277087	0.191803	Non-significant	-6.8916	-2.78484	2.22326e-199	1.72456e-197	Significant	114.543	96.2472	90.2656	100.352	8.41328	18.3391	17.5346	14.7623	116.941	119.234	125.847	120.674	18.2489	20.9538	20.0551	19.7526
CCNA_01655		cyclophilin-type peptidylprolyl cis-trans isomerase	963	1776509	1776976	+	NA	NA	NA	NA	NA	NA	-7.91626	-2.98482	1.57017e-269	6.2838e-266	Significant	1.00252	0.00363466	0.962225	0.998447	Non-significant	-6.55775	-2.7132	9.79354e-284	1.01956e-281	Significant	1108.71	1141	1135.8	1128.5	74.3935	158.64	152.197	128.41	1126.97	1030.47	1053.27	1070.24	168.984	191.616	189.312	183.304
CCNA_03982		hypothetical protein	2417	3103729	3103842	+	NA	NA	RtrA_0986	NA	CdxA_703	NA	-4.04933	-2.01768	0.000535814	0.00260867	Non-significant	1.57626	0.656504	0.0868035	0.396915	Non-significant	-6.27982	-2.65072	6.44025e-06	4.14945e-05	Significant	7.2609	9.92392	9.40494	8.86325	2.37978	2.53408	0.49865	1.80417	16.3251	13.159	11.3353	13.6065	2.56176	3.63221	0	2.06466
CCNA_01766		CsgG-related curli protein	1017	1895228	1894443	-	NA	NA	RtrA_0624	RtrB_347	CdxA_432	NA	-3.76888	-1.91414	6.66611e-24	1.71011e-22	Significant	1.70973	0.773768	4.49585e-13	2.06757e-11	Significant	-6.1672	-2.62462	4.21235e-208	3.54554e-206	Significant	198.059	129.941	149.442	159.148	23.2407	44.6926	44.985	37.6394	269.687	243.379	257.979	257.015	46.8157	44.5531	49.431	46.9332
CCNA_02762		DNA repair protein RadC	1606	2924124	2924789	+	P1-1606-2924107	TgrL_122	RtrA_0910,RtrA_0911	RtrB_482,RtrB_483	CdxA_647	CdxB_176	-1.83191	-0.873347	0.000150874	0.000849221	Non-significant	3.48714	1.80204	5.73828e-62	7.40608e-60	Significant	-6.06404	-2.60028	2.34168e-185	1.65423e-183	Significant	51.3122	38.9755	38.4576	42.9151	11.4058	26.7197	25.777	21.3008	143.771	141.003	139.619	141.464	26.6608	25.6686	26.2712	26.2002
CCNA_02172		ABC-type transporter, permease component	1237	2324890	2326095	+	NA	NA	RtrA_0753,RtrA_0754	NA	CdxA_518	NA	-5.28921	-2.40305	8.96057e-70	6.89619e-68	Significant	1.21118	0.276412	0.03155	0.20934	Non-significant	-5.95242	-2.57348	5.2181e-114	2.45747e-112	Significant	190.12	150.927	151.529	164.192	14.3221	37.7993	33.4666	28.5293	162.727	200.415	199.387	187.51	34.0956	37.7188	34.4209	35.4117
CCNA_00860	hfiA	holdfast inhibitor protein HfiA	492	938855	938619	-	P1-492-938924,P2-492-938895,Pi-492-938853	TgrL_056	RtrA_0315	RtrB_191	CdxA_224	CdxB_070	-4.40865	-2.14034	3.11533e-70	2.49351e-68	Significant	1.58326	0.662899	1.20195e-05	0.000298695	Non-significant	-5.78181	-2.53152	2.16748e-141	1.19091e-139	Significant	386.679	294.103	355.126	345.302	42.5448	83.3743	84.4296	70.1162	538.686	507.385	504.576	516.882	103.262	82.3652	117.252	100.96
CCNA_01260		hypothetical protein	735.1	1387138	1387887	+	P1-735.1-1387138	TgrL_076	RtrA_0482	RtrB_282	CdxA_335	CdxB_109	-1.93563	-0.952807	9.85228e-06	7.10429e-05	Significant	2.92598	1.54892	1.10287e-41	9.8057e-40	Significant	-5.69794	-2.51044	1.58141e-70	5.44006e-69	Significant	21.7578	19.2745	17.3135	19.4486	4.70244	13.4813	9.32275	9.16882	56.7002	49.2042	55.781	53.8951	8.41077	10.8053	13.0367	10.7509
CCNA_00656		type I restriction-modification system methylation subunit	360	710696	712531	+	NA	NA	RtrA_0244	NA	NA	NA	-5.92159	-2.56599	1.84959e-134	5.28718e-132	Significant	-1.04743	-0.0668478	0.546167	0.861338	Non-significant	-5.66746	-2.5027	2.12968e-141	1.18662e-139	Significant	166.167	149.974	158.093	158.078	15.663	29.864	25.2339	23.587	140.492	141.417	145.399	142.436	29.1404	30.3176	24.7586	28.0722
CCNA_00438		hypothetical protein	245	445200	444889	-	NA	NA	RtrA_0152	RtrB_082	CdxA_104	NA	-7.10134	-2.82809	3.14549e-20	6.6254e-19	Significant	1.02174	0.0310241	0.71174	0.927278	Non-significant	-5.60999	-2.488	2.42274e-199	1.84315e-197	Significant	4518.47	3878.46	4727.75	4374.9	343.176	685.73	615.468	548.125	3907.03	4205.74	4545.04	4219.27	845.794	778.092	912.656	845.514
CCNA_01542		ice nucleation protein	891	1653455	1651185	-	NA	NA	NA	NA	NA	NA	-4.32099	-2.11136	2.35804e-105	3.62956e-103	Significant	1.14463	0.194883	0.0111102	0.0994446	Non-significant	-5.54159	-2.4703	1.39886e-61	4.53597e-60	Significant	79.4574	67.5841	76.141	74.3941	9.63647	19.8441	16.5457	15.3421	79.1625	75.1187	86.869	80.3834	16.5631	16.9828	15.2199	16.2553
CCNA_00910		erythromycin esterase family protein	521	991266	990076	-	NA	NA	RtrA_0334	NA	NA	NA	-4.15374	-2.05441	1.22549e-24	3.22657e-23	Significant	1.29324	0.370994	0.00526154	0.0586391	Non-significant	-5.50427	-2.46055	8.49934e-36	2.03778e-34	Significant	24.2256	20.1589	19.8049	21.3965	2.3538	6.0154	5.67983	4.68301	25.7829	24.5361	27.9385	26.0858	5.39454	5.66202	4.82488	5.29381
CCNA_02986		phage-related conserved hypothetical protein	1742	3142415	3140496	-	NA	NA	NA	RtrB_536	CdxA_710	NA	-5.19358	-2.37673	1.7359e-105	2.77882e-103	Significant	1.11517	0.157269	0.0231753	0.170199	Non-significant	-5.36544	-2.4237	8.73653e-128	4.54759e-126	Significant	104.145	95.3248	95.1793	98.2165	8.9725	21.3353	21.2581	17.1886	101.68	105.478	102.918	103.358	23.7891	23.8461	17.0195	21.5516
CCNA_03675		PAS-family sensor histidine kinase	2157	3834296	3836134	+	NA	NA	NA	NA	CdxA_873	NA	-6.82004	-2.76978	1.87691e-157	6.82853e-155	Significant	1.08751	0.121035	0.27859	0.685496	Non-significant	-5.22032	-2.38414	1.32622e-141	7.49505e-140	Significant	156.54	138.656	154.855	150.017	12.3427	23.0291	23.5236	19.6318	159.288	148.3	155.145	154.244	35.6039	30.236	33.7661	33.202
CCNA_02173		ABC transporter ATP-binding protein	1237	2326092	2326841	+	NA	NA	RtrA_0753,RtrA_0754	NA	CdxA_518	NA	-4.64868	-2.21682	6.9295e-64	4.95212e-62	Significant	1.32144	0.402111	0.000180548	0.00343987	Non-significant	-5.21247	-2.38197	6.34347e-143	3.63692e-141	Significant	109.893	92.5174	94.1915	98.8672	11.9972	21.3389	23.5722	18.9695	115.385	127.291	126.638	123.105	27.958	27.526	23.7862	26.4234
CCNA_00714		hypothetical protein	395	770709	770440	-	NA	NA	NA	NA	NA	NA	-2.90319	-1.53764	5.46662e-07	4.67466e-06	Significant	2.04179	1.02983	2.39689e-09	8.96259e-08	Significant	-5.11628	-2.35509	3.2422e-17	4.73289e-16	Significant	25.6206	18.3899	18.7518	20.9208	4.18664	8.55954	6.52677	6.42432	43.7693	42.2258	36.2939	40.763	8.86938	8.54435	9.21208	8.87527
CCNA_00658		5-methylcytosine-specific restriction enzyme MRR	360	713877	714920	+	NA	NA	RtrA_0244	NA	NA	NA	-6.26778	-2.64796	4.92915e-179	2.19183e-176	Significant	-1.06806	-0.0949868	0.173451	0.556072	Non-significant	-5.09259	-2.3484	1.77737e-154	1.11608e-152	Significant	178.789	173.203	162.947	171.646	13.686	29.9953	30.5466	24.7426	154.108	150.128	151.316	151.851	34.463	34.2227	31.3003	33.3287
CCNA_02106		TonB-dependent outer membrane receptor	1199	2256422	2253663	-	P1-1199-2256482	TgrL_098	RtrA_0734	RtrB_386	CdxA_503	CdxB_144	-1.24288	-0.313683	0.0787123	0.180004	Non-significant	3.64816	1.86717	1.35434e-154	5.4187e-152	Significant	-4.95205	-2.30803	2.844e-52	8.4593e-51	Significant	33.1611	30.3782	32.1994	31.9129	13.8596	27.9464	27.3108	23.039	109.168	109.64	111.06	109.956	24.2732	26.3618	24.0833	24.9061
CCNA_00657		type I restriction-modification system specificity subunit	360	712528	713880	+	NA	NA	RtrA_0244	NA	NA	NA	-5.2992	-2.40577	1.49071e-90	1.70452e-88	Significant	-1.14296	-0.19277	0.0822468	0.383084	Non-significant	-4.86946	-2.28376	6.13624e-129	3.23666e-127	Significant	186.463	180.75	203.039	190.084	22.4575	37.8774	33.2337	31.1895	156.326	149.104	165.667	157.032	36.7803	36.1565	35.7524	36.2297
CCNA_02622		M61 glycyl aminopeptidase	1517	2771456	2769600	-	NA	NA	NA	NA	CdxA_612	NA	-5.28495	-2.40189	4.16124e-122	9.25183e-120	Significant	1.013	0.0186357	0.868673	0.975257	Non-significant	-4.73026	-2.24192	2.50956e-118	1.24098e-116	Significant	123.279	109.897	121.599	118.259	12.1257	24.0815	23.9996	20.0689	116.855	107.893	115.05	113.266	29.4714	24.9737	26.049	26.8314
CCNA_00040		YcxB-like membrane protein	18	42511	41960	-	NA	NA	NA	NA	NA	NA	-4.23976	-2.08398	2.92368e-71	2.43762e-69	Significant	1.03801	0.0538252	0.593275	0.885978	Non-significant	-4.69699	-2.23174	8.54106e-104	3.79645e-102	Significant	150.596	138.683	147.077	145.452	19.7409	36.2152	35.9407	30.6323	136.545	143.382	146.312	142.079	33.9656	32.0413	37.1349	34.3806
CCNA_00857		glucose/fructose transport protein	490	934963	933527	-	NA	NA	RtrA_0313	RtrB_189	CdxA_222	NA	-4.59566	-2.20027	9.31146e-102	1.33087e-99	Significant	1.05889	0.0825526	0.581154	0.880152	Non-significant	-4.67312	-2.22439	2.32642e-148	1.37363e-146	Significant	81.7538	79.472	79.6268	80.2842	9.34522	19.2188	18.5135	15.6925	83.0158	78.0442	80.1832	80.4144	18.9816	19.4296	19.5768	19.3293
CCNA_02935		methyl-accepting chemotaxis protein	1711	3097171	3094958	-	NA	NA	RtrA_0983	RtrB_530	CdxA_700	NA	-5.53906	-2.46964	8.41481e-45	3.96189e-43	Significant	1.07357	0.102418	0.445544	0.808078	Non-significant	-4.66958	-2.22329	3.53846e-106	1.5907e-104	Significant	112.374	105.093	111.569	109.679	9.96626	21.9208	21.7987	17.8952	114.53	113.18	106.372	111.361	30.8133	27.5995	21.6937	26.7022
CCNA_01349		transposase	778	1462307	1462717	+	NA	NA	NA	NA	CdxA_345	NA	1.35722	0.440652	0.527449	0.710322	Non-significant	1.73043	0.791131	0.212784	0.607239	Non-significant	-4.61122	-2.20515	0.00569195	0.0188115	Non-significant	0	3.82308	11.1593	4.99413	1.65021	7.59113	11.0649	6.76875	8.82983	6.7159	9.03928	8.195	5.96871	0	0	1.98957
CCNA_03348		hypothetical protein	1972	3528025	3528981	+	P1-1972-3527996,P2-1972-3528025	TgrL_156	RtrA_1138	RtrB_618	CdxA_802	CdxB_222	-3.39384	-1.76292	8.00066e-70	6.27817e-68	Significant	1.35274	0.435885	1.19836e-08	4.24306e-07	Non-significant	-4.58163	-2.19586	1.9188e-116	9.14551e-115	Significant	187.073	150.988	179.503	172.521	30.0021	53.1886	51.1436	44.7781	211.678	221.586	227.467	220.244	53.3424	51.8595	57.8058	54.3359
CCNA_01259		class II aldolase and Adducin protein	735	1386326	1387099	+	Pi-735-1386782	TgrL_076	RtrA_0482	RtrB_282	CdxA_335	CdxB_109	-1.52742	-0.6111	6.34226e-07	5.41188e-06	Significant	3.01682	1.59303	2.61923e-65	3.61364e-63	Significant	-4.56379	-2.19023	7.60451e-150	4.55809e-148	Significant	187.151	177.673	205.475	190.1	70.8614	129.065	131.539	110.488	499.047	525.936	598.878	541.287	139.908	130.076	129.981	133.322
CCNA_00873		amidophosphoribosyltransferase family protein	497	952834	952037	-	NA	NA	NA	NA	NA	NA	-1.33631	-0.418254	0.202781	0.372946	Non-significant	3.85552	1.94692	7.42213e-29	5.30285e-27	Significant	-4.51981	-2.17626	7.24477e-18	1.09499e-16	Significant	4.0009	3.62302	4.62783	4.08392	1.24655	4.05452	3.06313	2.78807	14.2261	15.9412	14.3715	14.8463	3.51327	3.63221	4.08417	3.74322
CCNA_01117		hypothetical protein	652	1223195	1222305	-	NA	NA	RtrA_0428	NA	NA	NA	-5.65049	-2.49837	1.78262e-70	1.45593e-68	Significant	1.03417	0.04847	0.531525	0.857339	Non-significant	-4.51618	-2.1751	1.84037e-96	7.7452e-95	Significant	65.8929	58.9012	57.2248	60.673	5.02397	12.126	12.0583	9.73608	61.3042	61.0826	55.8973	59.428	16.5195	13.8754	13.4764	14.6238
CCNA_02721		peptidase, M16 family	1574.1	2881733	2884663	+	NA	NA	NA	NA	NA	NA	-4.71574	-2.23748	5.31486e-120	1.11948e-117	Significant	1.11837	0.161401	0.0547765	0.300521	Non-significant	-4.49388	-2.16796	1.79366e-190	1.31402e-188	Significant	163.354	144.938	152.112	153.468	16.8923	37.1775	33.9602	29.3433	157.025	167.855	161.161	162.013	42.9442	41.1913	37.1045	40.4133
CCNA_03272		two-component sensor histidine kinase	1927.1	3441214	3442635	+	NA	NA	NA	NA	NA	NA	-4.53721	-2.1818	2.09606e-99	2.79615e-97	Significant	-1.01861	-0.0265985	0.731453	0.934456	Non-significant	-4.42782	-2.1466	6.02045e-74	2.14567e-72	Significant	64.0723	60.5531	60.0673	61.5642	7.91753	15.1146	13.2721	12.1014	59.2214	55.6165	56.7582	57.1987	14.7869	16.3482	11.8217	14.3189
CCNA_01255		hypothetical protein	733	1383126	1382977	-	NA	NA	RtrA_0481	NA	NA	NA	-3.757	-1.90958	5.16579e-16	8.75995e-15	Significant	-1.03714	-0.0526054	0.763256	0.94813	Non-significant	-4.41708	-2.14309	1.11784e-16	1.59071e-15	Significant	54.3945	50.2812	65.124	56.5999	6.33021	18.1034	16.6748	13.7028	61.4149	43.6037	52.0479	52.3555	12.8498	15.7742	9.72033	12.7814
CCNA_02984		conserved hypothetical membrane protein	1741	3139317	3139760	+	NA	NA	RtrA_0996	NA	CdxA_708	NA	-4.30531	-2.10612	4.62935e-26	1.29557e-24	Significant	1.40254	0.488038	0.000160687	0.00312092	Non-significant	-4.41502	-2.14242	5.44894e-27	1.05151e-25	Significant	32.2255	35.2478	32.4654	33.3129	2.95328	8.58846	9.60237	7.04804	44.4306	47.977	40.1395	44.1824	10.6555	12.9231	9.65852	11.0791
CCNA_R0075			2559	3443947	3443871	-	NA	NA	NA	NA	NA	NA	1.10116	0.139029	0.891732	0.948369	Non-significant	1.37681	0.46133	0.635078	0.90393	Non-significant	-4.35393	-2.12232	0.131049	0.242257	Non-significant	0	0.816253	2.3207	1.04565	1.76165	0.75035	0	0.837334	0	0.779287	2.79702	1.1921	0	0	1.11387	0.371289
CCNA_00026		PAS-family sensor histidine kinase	13	29403	26701	-	NA	NA	RtrA_0011	RtrB_004	CdxA_008	CdxB_001	-3.93742	-1.97725	6.24645e-57	3.84589e-55	Significant	1.11759	0.16039	0.0773581	0.36798	Non-significant	-4.32706	-2.11339	3.62628e-122	1.81589e-120	Significant	35.829	26.6009	29.9917	30.8072	4.63365	7.03241	8.98012	6.88206	33.8749	30.4798	33.2657	32.5402	8.75149	7.68138	9.01147	8.48145
CCNA_03732		N-acyl-D-glucosamine 2-epimerase	2194	3899392	3900552	+	NA	NA	RtrA_1248	NA	NA	NA	-3.58758	-1.84301	4.33652e-90	4.82076e-88	Significant	1.16519	0.220562	0.00166067	0.0233956	Non-significant	-4.17349	-2.06126	1.58175e-161	1.0429e-159	Significant	127.466	126.894	123.182	125.848	17.4476	40.1602	37.6036	31.7371	139.619	142.234	133.795	138.55	36.6246	38.5184	36.5676	37.2368
CCNA_R0093	crfA		2570	3781500	3781372	-	NA	NA	RtrA_1220	NA	NA	NA	-1.60771	-0.685003	0.580011	0.755354	Non-significant	2.41477	1.27189	0.141991	0.500977	Non-significant	-4.1452	-2.05144	0.0158559	0.0446447	Non-significant	0	0	17.0844	5.69481	5.60816	0	0	1.86939	16.5908	18.1411	4.59123	13.1077	0	0	10.6378	3.54595
CCNA_00665		GAF-family sensor histidine kinase	363	721949	723094	+	P1-363-721847,P2-363-721924	TgrL_044	RtrA_0248	RtrB_153	CdxA_172	NA	-3.55654	-1.83047	1.21005e-40	5.0444e-39	Significant	1.19816	0.26082	0.00118342	0.0175314	Non-significant	-4.142	-2.05033	5.15983e-63	1.70103e-61	Significant	47.8258	41.901	48.0259	45.9176	7.89106	13.2594	13.145	11.4318	52.0479	49.8995	53.8427	51.93	15.0862	13.3172	13.8456	14.083
CCNA_R0150			2504	2039150	2039245	+	NA	NA	NA	NA	NA	NA	-10.5949	-3.4053	0.151586	0.30287	Non-significant	-2.81254	-1.49187	0.301361	0.705526	Non-significant	-4.10911	-2.03883	0.443326	#N/A	Non-significant	0.61588	0	1.86139	0.825758	0	0	0	0	0.9693	0	0	0.3231	0	0	0	0
CCNA_R0060			2528	2607991	2608064	+	NA	NA	NA	NA	NA	NA	-5.7168	-2.51521	0.308904	0.501136	Non-significant	-1.53046	-0.613966	0.694233	0.924833	Non-significant	-4.10911	-2.03883	0.443326	#N/A	Non-significant	0	1.69869	0	0.56623	0	0	0	0	1.25747	0	0	0.419157	0	0	0	0
CCNA_R0181			2552	3267470	3267386	-	NA	NA	NA	RtrB_560	CdxA_745	NA	-3.27277	-1.71051	0.510225	0.696189	Non-significant	1.12447	0.169244	0.92257	0.99015	Non-significant	-4.10911	-2.03883	0.443326	#N/A	Non-significant	0.695582	0	0	0.231861	0	0	0	0	1.09474	0	0	0.364913	0	0	0	0
CCNA_R0020			2471	970059	970156	+	NA	NA	RtrA_0328	NA	NA	NA	1.79911	0.847287	0.586043	0.759256	Non-significant	1.12446	0.169238	0.922573	0.99015	Non-significant	-4.10911	-2.03883	0.443326	#N/A	Non-significant	0	0	0.607802	0.202601	0	0.58956	0.580062	0.389874	0.949519	0	0	0.316506	0	0	0	0
CCNA_R0035			2491	1549367	1549443	+	NA	NA	NA	NA	NA	NA	4.13953	2.04947	0.457049	0.650697	Non-significant	4.02866	2.0103	0.444325	0.807787	Non-significant	-4.10911	-2.03883	0.443326	#N/A	Non-significant	0	0	0	0	0	0.75035	0	0.250117	1.20848	0	0	0.402826	0	0	0	0
CCNA_R0108			2442	472905	472973	+	NA	NA	NA	NA	NA	NA	-1.33714	-0.419151	0.707949	0.83947	Non-significant	-2.91101	-1.54152	0.31458	0.712728	Non-significant	-4.10861	-2.03865	0.443372	#N/A	Non-significant	0	3.64357	0	1.21452	0	0.837347	1.64771	0.828353	0	0.869639	0	0.28988	0	0	0	0
CCNA_R0010			2453	720441	720365	-	NA	NA	RtrA_0247	NA	NA	NA	#N/A	#N/A	#N/A	#N/A	Non-significant	4.02817	2.01012	0.444371	0.807787	Non-significant	-4.10861	-2.03865	0.443372	#N/A	Non-significant	0	0	0	0	0	0	0	0	0	0.779287	0	0.259762	0	0	0	0
CCNA_03661		hypothetical protein	2148	3821715	3821590	-	NA	NA	RtrA_1227	RtrB_664	NA	NA	-8.15423	-3.02755	0.20535	0.376994	Non-significant	-2.17182	-1.11891	0.445016	0.807787	Non-significant	-4.10844	-2.03859	0.443387	#N/A	Non-significant	0.469242	0	0.94547	0.471571	0	0	0	0	0	0	0.427323	0.142441	0	0	0	0
CCNA_R0028			2482	1291668	1291593	-	NA	NA	NA	NA	NA	NA	4.03907	2.01402	0.148342	0.297875	Non-significant	1.12428	0.169001	0.922684	0.99015	Non-significant	-4.10844	-2.03859	0.443387	#N/A	Non-significant	0	0	0.783745	0.261248	0	1.52045	2.24392	1.25479	0	0	0.708456	0.236152	0	0	0	0
CCNA_R0033			2487	1491776	1491850	+	NA	NA	NA	NA	NA	NA	#N/A	#N/A	#N/A	#N/A	Non-significant	4.028	2.01006	0.444387	0.807787	Non-significant	-4.10844	-2.03859	0.443387	#N/A	Non-significant	0	0	0	0	0	0	0	0	0	0	0.717902	0.239301	0	0	0	0
CCNA_02945		PAS-family sensor histidine kinase	1719	3106648	3104687	-	NA	NA	NA	NA	NA	NA	-2.37691	-1.24909	1.50754e-16	2.65778e-15	Significant	1.75381	0.810496	4.82046e-20	2.71643e-18	Significant	-4.08731	-2.03115	1.02831e-122	5.21538e-121	Significant	30.2855	23.4492	26.5035	26.7461	6.06103	11.8086	12.4007	10.0901	46.479	44.5298	42.152	44.3869	12.7712	12.1201	11.4095	12.1002
CCNA_02554		hypothetical protein	1472	2702239	2702601	+	NA	NA	NA	NA	CdxA_600	CdxB_161	-2.26558	-1.17988	3.22911e-20	6.76592e-19	Significant	1.67335	0.742736	6.44586e-23	4.09363e-21	Significant	-4.02996	-2.01077	2.87755e-88	1.13836e-86	Significant	153.756	142.498	149.486	148.58	33.3824	73.6934	70.4703	59.1821	234.042	241.177	229.165	234.795	63.7179	59.6421	75.6079	66.3226
CCNA_03325		hypothetical protein	1962	3506512	3506186	-	P1-1962-3506537,Pi-1962-3506503	TgrL_155	RtrA_1132	RtrB_614	CdxA_798	CdxB_221	-10.2552	-3.35828	2.84521e-230	5.69326e-227	Significant	-1.96461	-0.974242	4.85832e-22	3.03721e-20	Significant	-3.98064	-1.993	7.34307e-101	3.22769e-99	Significant	3286.56	2704.73	3168.04	3053.11	146.156	340.301	326.647	271.035	1500.23	1345.62	1558.14	1468	394.925	361.251	486.804	414.326
CCNA_03408		ABC transporter ATP-binding protein	2013	3576702	3575785	-	NA	NA	RtrA_1157	RtrB_627	CdxA_818,CdxA_817	NA	-3.51739	-1.81451	2.93576e-59	1.89498e-57	Significant	1.09019	0.12458	0.384957	0.762476	Non-significant	-3.97972	-1.99267	1.57301e-116	7.58883e-115	Significant	118.378	110.298	114.458	114.378	18.6675	36.6927	31.705	29.0217	115.556	114.912	122.172	117.547	36.7119	30.8009	31.9527	33.1551
CCNA_R0013			2461	826839	826953	+	NA	NA	RtrA_0277	NA	NA	NA	-1.09752	-0.134249	0.862527	0.930414	Non-significant	-1.08519	-0.117949	0.867472	0.975257	Non-significant	-3.94795	-1.9811	0.0623137	0.136648	Non-significant	2.0565	2.73267	0.517953	1.76904	0.786361	2.00963	1.48294	1.42631	2.42746	1.04357	1.40459	1.62521	0.507897	0.514376	0	0.340757
CCNA_02983		polyprenyl-phosphate beta-D-glucosyltransferase	1741	3138328	3139320	+	NA	NA	RtrA_0996	NA	CdxA_708	NA	-4.84687	-2.27705	2.87844e-119	5.48548e-117	Significant	1.1072	0.14692	0.043839	0.261791	Non-significant	-3.93028	-1.97463	1.68491e-71	5.84694e-70	Significant	89.0141	90.4479	89.9768	89.813	9.51671	19.6081	20.9523	16.6924	97.5508	91.4881	93.2622	94.1004	28.9982	25.6152	25.6526	26.7553
CCNA_02036		DNA-binding protein HU	1155	2180928	2180650	-	NA	NA	RtrA_0708	NA	CdxA_484	NA	-4.96022	-2.31041	1.83141e-138	5.63794e-136	Significant	-1.04391	-0.0619945	0.561496	0.873802	Non-significant	-3.90556	-1.96553	1.54849e-61	4.98034e-60	Significant	947.475	939.619	1080.7	989.266	101.776	221.789	217.197	180.254	942.535	865.235	881.36	896.376	235.726	222.408	315.711	257.948
CCNA_01164		O-linked N-acetylglucosamine transferase	684	1280183	1282201	+	NA	NA	NA	NA	CdxA_315	NA	-3.93599	-1.97673	6.45686e-74	5.87281e-72	Significant	1.04594	0.0648005	0.348231	0.734808	Non-significant	-3.89397	-1.96124	7.19766e-92	2.87615e-90	Significant	109.142	96.5031	101.045	102.23	15.1615	27.5864	26.2691	23.0057	98.4452	99.9788	104.165	100.863	31.475	26.4563	29.5238	29.1517
CCNA_01743		sterol desaturase family protein	1004	1872251	1871442	-	NA	NA	NA	NA	NA	NA	-3.42299	-1.77526	1.25797e-18	2.49227e-17	Significant	1.03816	0.0540262	0.704082	0.924833	Non-significant	-3.88664	-1.95852	6.04898e-30	1.28655e-28	Significant	37.0075	39.806	35.8123	37.5419	5.35891	11.4841	12.843	9.89532	42.3907	35.4104	33.8345	37.2119	10.6721	11.0273	10.0592	10.5862
CCNA_00587		alpha/beta hydrolase family protein	326	615934	617430	+	NA	NA	NA	NA	NA	NA	-1.01232	-0.0176588	0.942966	0.977149	Non-significant	4.03383	2.01215	2.37311e-112	4.52134e-110	Significant	-3.86371	-1.94999	1.05398e-50	3.02142e-49	Significant	10.6242	10.0764	9.15155	9.95072	4.37962	12.4276	10.2528	9.02001	41.0253	37.0372	36.3986	38.1537	11.7441	11.7358	9.10959	10.8631
CCNA_02774		hypothetical protein	1609.1	2933639	2934097	+	NA	NA	NA	NA	CdxA_653	NA	-5.16048	-2.3675	1.80944e-89	1.95713e-87	Significant	1.03328	0.0472364	0.494718	0.843229	Non-significant	-3.85554	-1.94693	3.30215e-88	1.2934e-86	Significant	445.043	412.3	460.036	439.127	47.1859	96.169	84.9595	76.1048	422.488	423.435	438.601	428.174	132.086	112.894	130.613	125.198
CCNA_R0044			1107	2059942	2059848	-	NA	NA	NA	NA	NA	NA	-1.14348	-0.193429	0.818804	0.907144	Non-significant	-1.4791	-0.564724	0.521744	0.851903	Non-significant	-3.76728	-1.91352	0.186405	0.31854	Non-significant	1.24473	1.32319	1.88099	1.48297	1.42787	1.82453	0	1.08413	2.93851	0	0.566765	1.16842	0	0.622665	0	0.207555
CCNA_03434		two-component response regulator	2028	3597858	3598670	+	NA	NA	RtrA_1165	NA	CdxA_824	NA	-4.61908	-2.20761	6.8752e-41	2.92708e-39	Significant	-1.0859	-0.118889	0.126704	0.479134	Non-significant	-3.71837	-1.89467	1.28535e-58	4.03559e-57	Significant	73.5965	61.7692	69.7485	68.3714	7.78623	17.9087	14.264	13.3196	60.3184	59.1194	59.1408	59.5262	21.0499	15.8615	16.6683	17.8599
CCNA_03827		bifunctional phosphopantothenoylcysteine decarboxylase/phosphopantothenate synthase	2259	3992475	3993671	+	P1-2259-3992346,P2-2259-3992451	TgrL_174	RtrA_1278	RtrB_680	CdxA_909	CdxB_244	-3.00089	-1.58539	5.24609e-46	2.59196e-44	Significant	1.40507	0.490642	5.96987e-12	2.56833e-10	Non-significant	-3.7008	-1.88784	2.98005e-99	1.28142e-97	Significant	94.3917	89.1578	90.2675	91.2723	14.9586	36.2976	31.3912	27.5491	125.47	121.464	117.131	121.355	37.5237	37.7058	34.6797	36.6364
CCNA_00877		hypothetical protein	499	954947	954339	-	NA	NA	RtrA_0322,RtrA_0321	RtrB_194	CdxA_229,CdxA_228	CdxB_071	-4.27355	-2.09544	5.3594e-60	3.51612e-58	Significant	-1.09574	-0.131911	0.359035	0.743146	Non-significant	-3.68243	-1.88066	1.43335e-53	4.29571e-52	Significant	115.142	105.269	112.087	110.833	15.5916	28.2718	25.3894	23.0843	94.1224	96.0673	95.9266	95.3721	29.252	31.2764	26.195	28.9078
CCNA_03438		hypothetical protein	2029	3603162	3602833	-	NA	NA	NA	NA	NA	NA	-2.69783	-1.4318	3.46605e-06	2.71983e-05	Significant	-1.07062	-0.0984417	0.642346	0.906535	Non-significant	-3.62687	-1.85872	4.17538e-12	4.82976e-11	Significant	18.6332	15.2367	15.7034	16.5244	3.28842	8.05375	5.16782	5.50333	15.7908	14.0012	14.358	14.7167	4.24786	5.73607	3.11882	4.36759
CCNA_01165		FkbM methyltransferase family protein	684	1282180	1284618	+	NA	NA	NA	NA	CdxA_315	NA	-3.84634	-1.94349	2.37291e-85	2.49905e-83	Significant	1.02803	0.0398756	0.578218	0.880152	Non-significant	-3.60284	-1.84913	9.27277e-37	2.26439e-35	Significant	77.3539	69.1908	69.3089	71.9512	9.99233	20.0644	20.3471	16.8013	71.9166	66.5001	71.3487	69.9218	22.6065	20.5908	22.2595	21.819
CCNA_00666		response regulator receiver domain protein	363	723091	723444	+	P1-363-721847,P2-363-721924	TgrL_044	RtrA_0248	RtrB_153	CdxA_172	NA	-2.88033	-1.52624	8.17279e-17	1.45367e-15	Significant	1.18522	0.245156	0.203267	0.59351	Non-significant	-3.58904	-1.8436	1.70294e-27	3.38535e-26	Significant	61.6297	44.7418	50.4785	52.2833	8.55779	20.7279	20.2333	16.5063	63.0867	53.9029	59.3182	58.7692	17.8194	20.7203	15.506	18.0153
CCNA_R0129			599	1128325	1128505	+	NA	NA	RtrA_0378	NA	CdxA_262	NA	-4.91267	-2.29651	2.24131e-39	8.96974e-38	Significant	-1.05355	-0.0752585	0.472214	0.829359	Non-significant	-3.58675	-1.84268	9.73136e-12	1.09679e-10	Significant	3859.09	2926.94	3620.61	3468.88	220.583	920.281	922.099	687.654	3139.12	2951.85	3237.1	3109.36	1271.43	1308.89	344.492	974.935
CCNA_02876		very short patch repair (Vsr) endonuclease	1669	3025889	3026329	+	NA	NA	RtrA_0956	RtrB_514	NA	NA	-2.54876	-1.34979	1.22986e-05	8.71131e-05	Significant	1.13334	0.180585	0.449797	0.811379	Non-significant	-3.50956	-1.81129	4.28722e-14	5.50657e-13	Significant	16.8927	12.8268	10.4002	13.3732	3.28096	3.9304	6.57403	4.59513	15.6143	12.6541	14.8952	14.3879	4.76801	5.23124	3.30624	4.43516
CCNA_03407		sodium export permease protein	2013	3575788	3574358	-	NA	NA	RtrA_1157	RtrB_627	CdxA_818,CdxA_817	NA	-2.74213	-1.4553	5.67434e-44	2.58054e-42	Significant	1.10929	0.14964	0.166929	0.546071	Non-significant	-3.4369	-1.78111	2.34519e-79	8.75242e-78	Significant	165.805	154.779	155.967	158.85	28.722	66.8613	61.9705	52.5179	166.793	162.488	169.919	166.4	57.1428	56.7143	48.5477	54.135
CCNA_01090		hypothetical protein	637	1197659	1196289	-	P1-637-1197681	TgrL_070	RtrA_0419,RtrA_0418	RtrB_248	CdxA_290,CdxA_289	CdxB_095	-3.14647	-1.65373	2.49476e-53	1.4062e-51	Significant	1.10972	0.150189	0.0300604	0.204197	Non-significant	-3.41545	-1.77208	1.36393e-71	4.77496e-70	Significant	152.016	136.476	141.547	143.347	23.0531	52.5513	47.9729	41.1924	156.106	156.95	138.318	150.458	52.1455	48.453	47.3568	49.3184
CCNA_03945		hypothetical protein	609	1145454	1145606	+	P1-609-1145417	TgrL_064	RtrA_0388	RtrB_232	CdxA_271	CdxB_088	-2.06734	-1.04777	0.00587395	0.0211589	Non-significant	1.4089	0.494569	0.0516822	0.29124	Non-significant	-3.40555	-1.76789	7.57717e-07	5.685e-06	Significant	16.6167	17.2534	17.1297	16.9999	6.50161	9.44067	5.57314	7.17181	20.0702	25.4924	21.4667	22.3431	8.78031	7.73245	5.04516	7.18597
CCNA_01405		GIY-YIG domain protein	810	1524403	1524077	-	P1-810-1524403	TgrL_080	RtrA_0524	RtrB_299	CdxA_360	CdxB_113	-1.53452	-0.617783	3.30926e-07	2.9107e-06	Significant	2.09506	1.06699	4.24285e-13	1.97391e-11	Significant	-3.35218	-1.7451	9.34015e-52	2.73701e-50	Significant	236.679	183.749	220.59	213.672	62.6384	147.358	175.753	128.583	416.319	408.291	443.42	422.677	144.145	144.175	136.389	141.569
CCNA_03603		beta-lactamase family protein	2122	3757062	3758789	+	P1-2122-3757062	TgrL_168	RtrA_1214	NA	CdxA_860	NA	-2.70508	-1.43567	7.77645e-37	2.85517e-35	Significant	1.2268	0.2949	7.46688e-05	0.00157237	Non-significant	-3.34833	-1.74344	2.97427e-77	1.08946e-75	Significant	105.794	89.2215	92.6906	95.9022	16.3802	40.825	40.4962	32.5672	114.539	109.732	109.399	111.223	39.9528	37.1419	34.1979	37.0975
CCNA_02597		hypothetical protein	1500	2744892	2744512	-	NA	NA	RtrA_0859	RtrB_451	CdxA_607	NA	-1.71966	-0.782127	0.000100595	0.00058515	Non-significant	1.33045	0.411912	4.04164e-05	0.000898366	Non-significant	-3.32823	-1.73475	1.73815e-27	3.43807e-26	Significant	180.943	158.861	136.326	158.71	34.5349	153.314	75.9439	87.9308	233.487	181.433	185.411	200.11	54.269	91.4468	55.8278	67.1812
CCNA_03847		endonuclease III	2269	4013112	4013837	+	NA	NA	NA	NA	NA	NA	-4.09238	-2.03294	3.40912e-55	2.00637e-53	Significant	1.07589	0.105534	0.159891	0.531774	Non-significant	-3.29986	-1.72241	8.51174e-46	2.27516e-44	Significant	96.9934	91.1607	91.9724	93.3755	13.0167	24.1135	24.0382	20.3895	96.1289	90.5035	97.9699	94.8675	34.353	31.0432	31.3064	32.2342
CCNA_00533	hfsI	secreted polysaccharide polymerase hfsI	294	546187	544865	-	P1-294-546187	TgrL_028	RtrA_0174	RtrB_098	CdxA_118	CdxB_036	-1.86601	-0.899961	4.74079e-12	6.32421e-11	Significant	1.59585	0.674327	2.05917e-06	5.76136e-05	Significant	-3.29474	-1.72016	2.51036e-49	7.04325e-48	Significant	67.7049	61.9489	58.5741	62.7426	19.1389	36.7711	33.8584	29.9228	96.1475	93.4773	94.2552	94.6267	31.9633	33.0417	31.6361	32.2137
CCNA_00248		sensor histidine protein kinase	135	260914	259514	-	NA	NA	RtrA_0094	NA	CdxA_062	NA	-4.39725	-2.1366	1.86231e-31	5.6893e-30	Significant	1.05934	0.0831636	0.255786	0.661734	Non-significant	-3.27204	-1.71019	2.6421e-43	6.87642e-42	Significant	93.8142	82.6805	91.9617	89.4854	11.6186	21.2797	21.5455	18.1479	85.149	87.4164	95.4641	89.3431	33.6441	27.6555	30.9155	30.7384
CCNA_03863		hypothetical protein	2278	4025235	4024825	-	P1-2278-4025293,P2-2278-4025268	TgrL_177	RtrA_1288	RtrB_684	CdxA_918	NA	-3.99375	-1.99774	1.21371e-92	1.42861e-90	Significant	1.02513	0.0358044	0.625524	0.898643	Non-significant	-3.26503	-1.7071	2.51146e-117	1.22658e-115	Significant	1041.51	999.048	994.918	1011.83	122.886	282.137	286.167	230.396	985.318	934.824	1018.95	979.697	331.121	305.121	376.042	337.428
CCNA_01116	divJ	histidine protein kinase DivJ	651	1220535	1222292	+	NA	NA	RtrA_0427	NA	CdxA_296	NA	-3.69936	-1.88727	3.27401e-74	3.04711e-72	Significant	1.1357	0.183582	0.00843954	0.0827613	Non-significant	-3.24148	-1.69665	1.29555e-74	4.65926e-73	Significant	92.9915	92.0964	104.357	96.4815	13.1944	27.2123	30.3632	23.59	107.821	103.865	99.3241	103.67	40.7661	36.4408	30.1504	35.7858
CCNA_00549		transposase, IS2 family	304	566164	567090	+	NA	NA	RtrA_0180	RtrB_102	CdxA_122	NA	-1.33448	-0.416282	0.563933	0.742438	Non-significant	1.72266	0.784635	0.179091	0.562974	Non-significant	-3.24038	-1.69616	0.0191358	0.0526433	Non-significant	2.04097	29.6968	19.8549	17.1976	4.09722	1.18421	32.3783	12.5533	6.52474	47.7063	29.5641	27.9317	20.7295	8.55073	0.0925217	9.79093
CCNA_03014		hypothetical protein	1762	3168458	3167565	-	Pi-1762-3168464	TgrL_139	RtrA_1008	RtrB_540	CdxA_716	NA	-2.44524	-1.28998	5.86325e-26	1.62949e-24	Significant	1.05699	0.0799653	0.580255	0.880152	Non-significant	-3.22648	-1.68996	5.28542e-95	2.20096e-93	Significant	120.497	111.431	114.066	115.331	30.9025	47.178	43.5565	40.5457	112.101	114.104	118.406	114.87	40.5067	40.1633	39.526	40.0654
CCNA_03488		hypothetical protein	2061	3649450	3648911	-	NA	NA	NA	NA	NA	NA	-3.33149	-1.73617	2.88961e-34	9.71782e-33	Significant	-1.08848	-0.12232	0.439997	0.807787	Non-significant	-3.17214	-1.66545	9.11333e-33	2.08395e-31	Significant	50.9127	46.3239	46.5487	47.9284	7.20103	17.0121	14.7379	12.9837	44.9755	38.1143	42.4759	41.8552	14.4939	16.4314	12.7063	14.5439
CCNA_01089		hypothetical protein	637	1196295	1194604	-	P1-637-1197681	TgrL_070	RtrA_0419,RtrA_0418	RtrB_248	CdxA_290,CdxA_289	CdxB_095	-3.07366	-1.61996	1.84264e-25	5.01649e-24	Significant	-1.00967	-0.0138792	0.845462	0.969808	Non-significant	-3.13014	-1.64623	3.07556e-62	1.00553e-60	Significant	76.5962	74.0697	72.766	74.4773	14.1366	25.7811	24.761	21.5595	71.7695	72.9494	64.7257	69.8149	24.6819	25.0317	25.3957	25.0365
CCNA_03824	ubiB	2-polyprenylphenol 6-hydroxylase accessory protein UbiB	2256	3989897	3991405	+	NA	NA	RtrA_1276	NA	NA	NA	-1.12479	-0.169653	0.0891614	0.199566	Non-significant	2.85577	1.51388	2.31015e-68	3.30103e-66	Significant	-3.09027	-1.62773	4.71082e-76	1.70972e-74	Significant	145.519	133.825	131.8	137.048	65.022	129.835	133.357	109.405	400.331	365.399	345.071	370.267	130.093	134.104	139.024	134.407
CCNA_02433		hypothetical protein	1411	2575064	2574870	-	NA	NA	NA	NA	CdxA_576	NA	-2.87744	-1.52479	5.33799e-08	5.13525e-07	Significant	1.07647	0.106309	0.610429	0.892466	Non-significant	-3.08715	-1.62628	1.14904e-12	1.3733e-11	Significant	31.2298	32.5539	31.1569	31.6469	4.40564	13.9257	11.6607	9.99736	31.0176	32.0027	32.8578	31.9594	10.184	10.6172	15.3942	12.0651
CCNA_00659		type I restriction-modification system restriction subunit	360	714931	717825	+	NA	NA	RtrA_0244	NA	NA	NA	-3.42761	-1.7772	8.45413e-93	1.02526e-90	Significant	-1.05029	-0.0707815	0.365232	0.750899	Non-significant	-3.04784	-1.60779	5.67338e-94	2.3138e-92	Significant	133.28	119.602	130.137	127.673	20.6946	39.6356	39.429	33.253	114.138	110.061	120.128	114.776	45.0519	38.9451	43.0171	42.3381
CCNA_R0001			2427	76150	76225	+	NA	NA	NA	NA	NA	NA	1.39979	0.485215	0.593618	0.763832	Non-significant	1.35144	0.434498	0.608102	0.892442	Non-significant	-3.0038	-1.58679	0.149994	0.268881	Non-significant	0.777953	0.826994	2.35124	1.31873	1.78483	0	2.9919	1.59224	0	2.36862	2.12537	1.498	0	0.778332	1.12852	0.635618
CCNA_03882		phage gp6-like head-tail connector protein	1666	3021876	3021595	-	NA	NA	NA	NA	NA	NA	1.62581	0.70116	0.287787	0.477696	Non-significant	1.98924	0.992214	0.134887	0.488402	Non-significant	-3.00176	-1.58581	0.0258045	0.0680097	Non-significant	1.25797	0.445755	0.633666	0.77913	0.801698	1.43418	1.20949	1.14846	2.30982	1.91506	0.572794	1.59922	0.207121	0.839053	0.608281	0.551485
CCNA_02627		aminopeptidase	1519	2778310	2776907	-	NA	NA	NA	NA	NA	NA	-3.59481	-1.84592	6.70619e-33	2.11324e-31	Significant	-1.06663	-0.093065	0.191367	0.580485	Non-significant	-2.99432	-1.58223	1.08591e-54	3.35613e-53	Significant	95.3824	90.7855	90.153	92.107	14.7821	27.4893	26.2366	22.836	86.5577	83.2977	75.7785	81.878	33.281	28.2284	30.3608	30.6234
CCNA_03676		GNAT acetyltransferase protein	2157	3836131	3836574	+	NA	NA	NA	NA	CdxA_873	NA	-2.96816	-1.56957	1.04705e-24	2.77503e-23	Significant	1.17512	0.232813	0.0338113	0.219609	Non-significant	-2.94162	-1.55661	3.10051e-30	6.70252e-29	Significant	62.3204	52.5178	61.0403	58.6262	9.06352	19.1288	25.8624	18.0183	64.9693	63.9243	66.2119	65.0352	23.4159	24.2475	27.8165	25.16
CCNA_02589		BolA-related transcriptional regulator	1496	2739366	2739602	+	NA	NA	RtrA_0856	RtrB_450	CdxA_605	CdxB_163	-2.46517	-1.30168	1.91608e-37	7.23409e-36	Significant	1.26371	0.337664	1.39461e-06	4.01426e-05	Non-significant	-2.9335	-1.55262	4.0878e-48	1.12301e-46	Significant	646.876	590.062	610.475	615.804	156.443	251.098	243.934	217.158	734.607	706.136	763.112	734.618	250.884	250.34	343.794	281.673
CCNA_00842		hypothetical protein	480	915233	913509	-	P1-480-915248,Pi-480-915114	TgrL_055	RtrA_0306	RtrB_186	CdxA_216	CdxB_069	-2.07218	-1.05115	1.66426e-11	2.12791e-10	Significant	1.2747	0.350159	6.7942e-06	0.000177671	Non-significant	-2.87982	-1.52598	3.35808e-23	5.80112e-22	Significant	28.8939	25.1406	27.8659	27.3001	7.70634	14.3019	13.1817	11.73	33.2293	31.6201	33.7726	32.874	12.3588	13.5452	12.5295	12.8112
CCNA_00859		acetyltransferase, GNAT family	492	938563	937676	-	P1-492-938924,P2-492-938895,Pi-492-938853	TgrL_056	RtrA_0315	RtrB_191	CdxA_224	CdxB_070	-2.16781	-1.11624	5.15375e-23	1.27317e-21	Significant	1.35279	0.435941	3.23557e-05	0.000739745	Non-significant	-2.82702	-1.49928	3.5518e-44	9.36727e-43	Significant	82.8941	74.9547	71.3702	76.4063	18.2798	38.0625	38.9216	31.7546	96.4061	97.7786	98.2871	97.4906	41.6355	37.7035	36.6058	38.6483
CCNA_03484		NfeD-related membrane protease regulator	2059	3647085	3646621	-	NA	NA	RtrA_1183	NA	NA	NA	-2.96338	-1.56724	3.24395e-38	1.2483e-36	Significant	1.03342	0.0474226	0.569748	0.877429	Non-significant	-2.78944	-1.47998	1.03067e-47	2.81196e-46	Significant	170.634	151.655	140.393	154.227	25.8654	55.2919	60.269	47.1421	159.491	140.786	152.265	150.847	62.0508	60.5525	58.654	60.4191
CCNA_02421	exbB	TonB accessory protein exbB	1406	2565640	2564732	-	NA	NA	NA	NA	NA	NA	-3.06361	-1.61523	0.000306319	0.00158993	Non-significant	1.14471	0.194976	0.00313629	0.0389699	Non-significant	-2.75888	-1.46408	1.20593e-108	5.48352e-107	Significant	4571.57	4789.3	4709.01	4689.96	761.306	1623.47	1795	1393.26	5049.42	5096.08	5073.71	5073.07	2106.42	1992.92	2095.41	2064.92
CCNA_00823		LuxR-like DNA-binding protein	464	885244	884441	-	NA	NA	NA	NA	NA	NA	-5.06534	-2.34066	1.21914e-47	6.09875e-46	Significant	-1.67624	-0.745229	5.24759e-06	0.00014091	Non-significant	-2.74998	-1.45942	5.07519e-63	1.68718e-61	Significant	1019.68	481.314	695.81	732.267	79.4088	154.215	152.438	128.687	465.264	367.27	404.891	412.475	174.28	160.023	170.149	168.15
CCNA_02952		hypothetical protein	1722	3112113	3112238	+	NA	NA	NA	NA	NA	NA	-1.6589	-0.73023	0.63531	0.792879	Non-significant	1.61226	0.689083	0.573076	0.879774	Non-significant	-2.74816	-1.45846	0.318236	0.471008	Non-significant	0.469242	0	0.472735	0.313992	0	0.458547	0	0.152849	0.738514	0.476231	0.427323	0.547356	0	0.46947	0	0.15649
CCNA_R0053			2518	2421884	2421800	-	NA	NA	NA	NA	NA	NA	-1.27165	-0.346707	0.74034	0.862573	Non-significant	-1.14007	-0.189124	0.856759	0.974706	Non-significant	-2.74785	-1.4583	0.3183	0.471008	Non-significant	0.695582	1.47886	0.70076	0.9584	0	1.35946	0.668777	0.676078	0	1.41188	0.633443	0.681776	0.687154	0	0	0.229051
CCNA_R0058			2526	2568733	2568658	-	NA	NA	NA	NA	NA	NA	4.13953	2.04947	0.458335	0.651369	Non-significant	9.93863	3.31305	0.176169	0.560296	Non-significant	-2.7474	-1.45807	0.31836	0.471008	Non-significant	0	0	0	0	0	0.760223	0	0.253408	0	0.789541	1.41691	0.735484	0	0	1.12852	0.376174
CCNA_02419	tonB1	TonB1 protein	1406	2564281	2563550	-	NA	NA	NA	NA	NA	NA	-2.81417	-1.49271	1.21965e-52	6.59601e-51	Significant	1.22341	0.290905	2.01473e-05	0.000474172	Non-significant	-2.72828	-1.44799	1.94509e-73	6.87032e-72	Significant	2920.68	3150.73	3328.38	3133.26	522.329	1200.53	1350.09	1024.32	3645.59	3801.88	3420.99	3622.82	1593.14	1518.75	1360.45	1490.78
CCNA_03659		N-(5'-phosphoribosyl)anthranilate isomerase	2147	3821173	3820514	-	NA	NA	NA	NA	NA	NA	-3.62336	-1.85733	2.35977e-34	8.00323e-33	Significant	-1.00456	-0.00656137	0.932499	0.991567	Non-significant	-2.70412	-1.43516	4.18883e-32	9.52357e-31	Significant	79.1909	87.8017	84.1125	83.7017	11.3039	25.737	25.5807	20.8739	81.7737	79.5522	75.3797	78.9019	35.5759	30.921	31.1882	32.5617
CCNA_03840		succinyl-CoA:coenzyme A transferase	2266	4007795	4006251	-	NA	NA	NA	NA	NA	NA	-1.49398	-0.579165	1.82675e-07	1.64654e-06	Non-significant	1.68962	0.7567	0.000129426	0.00260217	Non-significant	-2.6965	-1.43109	1.79237e-60	5.6725e-59	Significant	56.0247	49.7117	57.7141	54.4835	20.6617	39.2285	37.5294	32.4732	92.2698	83.0362	86.2528	87.1863	36.7839	35.1091	36.9162	36.2697
CCNA_02420	exbD	TonB accessory protein exbD	1406	2564726	2564292	-	NA	NA	NA	NA	NA	NA	-3.31463	-1.72885	4.27821e-78	4.28035e-76	Significant	1.07326	0.102004	0.122841	0.472847	Non-significant	-2.68773	-1.42639	1.11582e-87	4.32763e-86	Significant	5839.05	6250.76	5833.36	5974.39	874.171	1934.4	2135.71	1648.09	6323.31	6014.58	5849.91	6062.6	2588.22	2477.77	2528.27	2531.42
CCNA_00532		hypothetical protein	293	543952	544842	+	NA	NA	RtrA_0172	RtrB_097	CdxA_117	CdxB_035	-1.77713	-0.829553	5.89985e-05	0.000362691	Non-significant	1.36105	0.444717	0.0007407	0.0118542	Non-significant	-2.68427	-1.42453	3.48903e-33	8.02476e-32	Significant	30.5244	27.7929	25.9384	28.0852	7.35835	20.6207	15.3759	14.4516	39.3725	36.03	33.8405	36.4143	13.8318	17.1285	14.2465	15.0689
CCNA_03485		membrane protease family, stomatin/prohibitin-like protein	2059	3648061	3647087	-	NA	NA	RtrA_1183	NA	NA	NA	-2.54123	-1.34553	5.94962e-16	1.00044e-14	Significant	1.04466	0.0630267	0.372457	0.75704	Non-significant	-2.68138	-1.42298	8.62183e-49	2.38517e-47	Significant	214.728	183.075	209.057	202.287	42.526	83.9691	87.8636	71.4529	202.044	193.986	202.89	199.64	89.2596	81.9651	78.9942	83.4063
CCNA_03324		hypothetical protein	1962	3506115	3505687	-	P1-1962-3506537,Pi-1962-3506503	TgrL_155	RtrA_1132	RtrB_614	CdxA_798	CdxB_221	-2.92745	-1.54964	1.20205e-37	4.58151e-36	Significant	-1.15249	-0.20476	0.0501179	0.285385	Non-significant	-2.6748	-1.41943	1.49354e-46	4.01935e-45	Significant	226.575	197.345	207.574	210.498	38.9973	84.0391	70.3619	64.4661	173.091	167.427	176.714	172.411	66.7132	73.7692	78.3704	72.9509
CCNA_03198	cleD	two-component receiver protein CleD	1883	3358591	3357782	-	NA	NA	RtrA_1069	RtrB_576	NA	NA	-3.38471	-1.75903	1.61191e-63	1.13173e-61	Significant	1.01658	0.0237294	0.73173	0.934456	Non-significant	-2.67308	-1.4185	1.62471e-50	4.62398e-49	Significant	261.023	240.155	242.965	248.048	37.8473	79.3184	81.0583	66.0747	237.572	234.242	242.358	238.057	102.467	97.6393	100.274	100.127
CCNA_02936		glutathione S-transferase	1712	3097275	3097937	+	NA	NA	RtrA_0983	RtrB_530	CdxA_700	NA	-2.7372	-1.4527	5.05686e-41	2.17608e-39	Significant	1.07299	0.101638	0.311837	0.710917	Non-significant	-2.67233	-1.4181	2.89884e-54	8.82138e-53	Significant	119.408	109.303	107.45	112.054	22.8466	44.3566	42.6988	36.634	110.176	115.666	113.939	113.26	46.6913	47.5545	49.4167	47.8875
CCNA_00701	cspB	cold shock protein CspB	384	761611	761820	+	NA	NA	NA	NA	NA	NA	-1.88633	-0.915586	1.47529e-05	0.00010268	Non-significant	1.08778	0.121391	0.526653	0.855358	Non-significant	-2.66476	-1.41401	2.66833e-10	2.70664e-09	Significant	85.0266	74.8232	61.5501	73.8	17.0097	56.1261	35.4611	36.199	51.4006	98.5798	75.8925	75.291	30.0385	38.0271	27.364	31.8098
CCNA_02590		aldo-keto reductase family protein	1496	2739616	2740506	+	NA	NA	RtrA_0856	RtrB_450	CdxA_605	CdxB_163	-2.65416	-1.40826	1.19337e-50	6.28406e-49	Significant	1.19948	0.262407	0.014768	0.123098	Non-significant	-2.65443	-1.4084	4.2553e-22	7.16338e-21	Significant	292.503	264.809	283.851	280.388	57.2936	115.23	111.523	94.682	312.787	317.401	322.149	317.446	131.697	132.315	140.058	134.69
CCNA_02581		hypothetical protein	1491	2731704	2732189	+	NA	NA	NA	NA	NA	NA	-3.41946	-1.77377	3.98443e-17	7.18274e-16	Significant	-1.07007	-0.0977094	0.551	0.865462	Non-significant	-2.63425	-1.39739	4.38327e-26	8.33664e-25	Significant	55.8398	43.8409	50.1274	49.936	8.46633	16.7624	13.8021	13.0103	48.2496	40.1269	44.6473	44.3413	19.1088	19.2309	17.6477	18.6625
CCNA_00028		TonB-dependent receptor	14	32658	30337	-	NA	NA	NA	NA	NA	NA	-2.67812	-1.42122	7.86487e-12	1.01861e-10	Significant	-1.04197	-0.0593072	0.642203	0.906535	Non-significant	-2.61864	-1.38882	1.5788e-12	1.8644e-11	Significant	951.389	734.161	1029.79	905.112	232.369	189.678	431.658	284.568	1029.27	618.14	818.26	821.891	376.534	204.208	474.566	351.769
CCNA_02722	hfaE	holdfast attachment protein	1575	2885654	2884725	-	NA	NA	NA	NA	NA	NA	-3.0078	-1.58871	5.31362e-54	3.0819e-52	Significant	1.02214	0.0315909	0.677013	0.918424	Non-significant	-2.60983	-1.38395	8.31629e-31	1.81764e-29	Significant	151.753	137.462	133.284	140.833	27.0322	47.2155	50.4279	41.5586	133.876	138.334	135.243	135.818	66.0703	56.5454	52.1984	58.2713
CCNA_00029		lysine exporter protein	15	32914	33546	+	NA	NA	NA	NA	NA	NA	-3.03533	-1.60185	4.13313e-43	1.81767e-41	Significant	-1.00389	-0.00559519	0.94271	0.994292	Non-significant	-2.60299	-1.38017	3.69229e-38	9.07248e-37	Significant	124.133	113.391	117.059	118.194	21.2864	38.883	44.5429	34.9041	122.159	106.17	107.6	111.977	50.0114	47.0048	46.7454	47.9205
CCNA_01163		ice nucleation protein	683	1272589	1280028	+	NA	NA	RtrA_0445	NA	CdxA_314	NA	-2.62258	-1.39099	2.81476e-45	1.35719e-43	Significant	1.0468	0.065983	0.318305	0.714669	Non-significant	-2.59902	-1.37797	6.86669e-66	2.30209e-64	Significant	361.438	323.018	340.471	341.642	79.0668	125.028	136.568	113.554	336.278	320.737	356.425	337.814	153.847	134.725	149.425	145.999
CCNA_00027		2OG-Fe(II) oxygenase	14	30191	29502	-	NA	NA	NA	NA	NA	NA	-2.61239	-1.38537	5.42231e-16	9.15616e-15	Significant	-1.06104	-0.0854761	0.414937	0.78707	Non-significant	-2.54564	-1.34803	1.76332e-17	2.62244e-16	Significant	284.311	237.469	284.184	268.655	64.6782	70.5046	131.24	88.8077	288.059	191.494	239.561	239.705	106.066	72.6127	138.098	105.592
CCNA_01980		PEP phosphonomutase related enzyme	1144	2124986	2124219	-	P1-1144-2127442	TgrL_092	RtrA_0691	RtrB_369	CdxA_467	CdxB_136	1.23086	0.299668	0.050862	0.127938	Non-significant	2.38993	1.25697	1.81369e-38	1.51179e-36	Significant	-2.54358	-1.34686	1.08651e-43	2.84652e-42	Significant	48.6545	45.2564	42.8896	45.6002	34.8538	58.2283	53.8113	48.9645	110.621	112.744	86.1623	103.176	46.3158	45.6743	44.2239	45.4047
CCNA_03274		hypothetical protein	1929	3442755	3442639	-	NA	NA	NA	NA	NA	NA	-1.43626	-0.522319	0.584265	0.758156	Non-significant	-1.04088	-0.0578001	0.946069	0.996726	Non-significant	-2.53299	-1.34084	0.233815	0.378776	Non-significant	0.505337	0.537192	2.0364	1.02631	0	0.98764	0.971727	0.653122	0	1.02573	1.38058	0.802103	0.499215	0.505583	0	0.334933
CCNA_00162		beta-barrel porin type 2	89	171649	172917	+	NA	NA	NA	NA	NA	NA	-2.42953	-1.28068	0.00532042	0.0193919	Non-significant	1.25579	0.3286	1.11956e-05	0.000279959	Non-significant	-2.53062	-1.33949	1.29183e-85	4.96165e-84	Significant	3292.05	3517.16	3218.93	3342.71	753.56	1523.1	1409.64	1228.77	3709.35	4182.1	4003.83	3965.1	1698.81	1785.04	1795.38	1759.74
CCNA_01094		hypothetical protein	639	1199238	1199089	-	NA	NA	NA	NA	NA	NA	-2.24914	-1.16937	1.51255e-08	1.5171e-07	Significant	-1.0387	-0.0547741	0.720878	0.933711	Non-significant	-2.52377	-1.33558	1.06808e-10	1.10901e-09	Significant	108.395	114.39	90.9353	104.573	26.2251	55.0807	43.203	41.5029	95.5342	95.6081	93.6862	94.9428	42.8326	55.2097	26.8739	41.6387
CCNA_03367		chemotaxis receiver domain protein CheYIII	1985	3544531	3545031	+	P1-1985-3544502	TgrL_157	RtrA_1145	RtrB_622	CdxA_810	CdxB_223	1.04356	0.0615168	0.740264	0.862573	Non-significant	2.48282	1.31198	9.68082e-21	5.53328e-19	Significant	-2.52224	-1.3347	4.24085e-28	8.5596e-27	Significant	21.8324	17.6887	17.2393	18.9201	10.1081	23.8719	19.516	17.832	46.6193	43.9558	43.3106	44.6286	21.1015	20.5442	16.9481	19.5313
CCNA_02517		hypothetical protein	1454	2667090	2667611	+	NA	NA	NA	NA	NA	NA	-2.41914	-1.27449	1.28933e-18	2.54183e-17	Significant	-1.18532	-0.245278	0.00512865	0.0576397	Non-significant	-2.49228	-1.31746	4.49213e-27	8.71121e-26	Significant	205.916	198.428	165.8	190.048	36.6404	111.459	68.8251	72.308	160.258	158.634	136.257	151.716	55.8346	86.8034	61.779	68.139
CCNA_02693		M10 peptidase-related protein	1562	2848015	2846063	-	P1-1562-2848052,P2-1562-2848045	TgrL_117	RtrA_0887	RtrB_470	CdxA_630	CdxB_170	-1.60971	-0.686801	1.98547e-09	2.16508e-08	Significant	1.39	0.47509	2.69864e-11	1.11312e-09	Non-significant	-2.48952	-1.31587	9.25676e-52	2.73282e-50	Significant	69.0542	58.5713	64.4445	64.0233	26.1154	38.3996	37.6645	34.0598	86.6682	76.4735	89.1588	84.1002	36.8453	36.7398	40.4026	37.9959
CCNA_02930		very short patch repair (Vsr) endonuclease	1706	3091450	3090917	-	NA	NA	RtrA_0982	NA	NA	NA	-2.7692	-1.46947	1.62938e-22	3.92818e-21	Significant	-1.1465	-0.197236	0.0480833	0.277638	Non-significant	-2.46998	-1.3045	5.95562e-42	1.51028e-40	Significant	128.324	104.282	88.5661	107.057	20.5757	46.0917	37.4716	34.713	96.7122	87.1984	81.2681	88.3929	40.2513	42.3156	36.2987	39.6218
CCNA_02332	cleC	single domain receiver protein CleC	1347	2473963	2474481	+	NA	NA	NA	NA	NA	NA	-2.22856	-1.15611	2.33238e-12	3.18572e-11	Significant	1.15893	0.212792	0.00210532	0.0285538	Non-significant	-2.46051	-1.29896	4.5985e-43	1.18128e-41	Significant	357.595	370.933	361.175	363.234	77.799	185.02	182.696	148.505	389.961	411.942	389.866	397.257	173.761	169.709	202.108	181.859
CCNA_03275		hypothetical protein	1929	3442846	3442706	-	NA	NA	NA	NA	NA	NA	-2.73594	-1.45204	0.131999	0.273145	Non-significant	-1.11376	-0.155443	0.833575	0.965865	Non-significant	-2.44668	-1.29082	0.181868	0.312317	Non-significant	2.09661	1.33727	0.422444	1.28544	0.320679	0.409765	0.403163	0.377869	1.97985	1.2767	0.381863	1.2128	0.828484	0.419526	0	0.416003
CCNA_R0074			2562	3497761	3497883	+	NA	NA	NA	NA	NA	NA	-2.11541	-1.08094	0.216735	0.390094	Non-significant	-1.11395	-0.155687	0.829898	0.964735	Non-significant	-2.44621	-1.29055	0.182723	0.31335	Non-significant	1.92275	0.510988	1.93706	1.45693	0.367608	0.939462	0.462163	0.589744	1.51305	0.975692	1.31324	1.26733	1.42459	0	0	0.474863
CCNA_00585		hypothetical protein	324	613324	614379	+	P1-324-613324	TgrL_031	NA	RtrB_111	CdxA_134	NA	-1.23032	-0.299036	0.164812	0.32315	Non-significant	1.85247	0.88945	2.46824e-09	9.1439e-08	Significant	-2.40968	-1.26884	1.78879e-23	3.11738e-22	Significant	13.9413	10.5943	10.2095	11.5817	4.49589	11.5992	9.63584	8.57696	18.0642	22.2178	20.242	20.1747	9.95593	9.13066	9.42145	9.50268
CCNA_03910		hypothetical protein	2393	3816086	3815979	-	NA	NA	NA	NA	NA	NA	1.23688	0.30671	0.597327	0.765119	Non-significant	1.40652	0.492134	0.402948	0.778357	Non-significant	-2.4064	-1.26688	0.0767079	0.160389	Non-significant	2.73724	3.49175	3.30915	3.17938	3.34932	2.67486	4.21082	3.41166	5.1696	6.11163	1.99417	4.42513	0.540816	4.38172	0.794145	1.90556
CCNA_00976	sppA	signal peptide peptidase A	562	1056786	1055002	-	NA	NA	NA	NA	NA	NA	-3.16031	-1.66006	7.9444e-73	6.91162e-71	Significant	1.00335	0.00481884	0.952488	0.996783	Non-significant	-2.3991	-1.26249	7.70392e-43	1.96624e-41	Significant	300.259	270.173	267.624	279.352	45.5197	100.697	93.2785	79.8317	277.438	262.913	254.765	265.039	126.404	118.638	126.994	124.012
CCNA_00901		alpha/beta hydrolase family protein	519	981606	980770	-	NA	NA	RtrA_0332	RtrB_199	CdxA_233	NA	-2.09766	-1.06878	3.40551e-13	4.92016e-12	Significant	1.12855	0.174466	0.0243317	0.176681	Non-significant	-2.38183	-1.25207	9.76518e-16	1.33671e-14	Significant	60.6079	59.6226	64.7596	61.6634	15.9903	30.9248	32.1924	26.3692	64.8146	65.9554	66.065	65.6117	32.8677	32.5802	26.5398	30.6626
CCNA_00161		hypothetical protein	88	170951	171577	+	NA	NA	RtrA_0059	RtrB_029	CdxA_039	NA	-2.12767	-1.08928	0.000443813	0.00218736	Non-significant	1.24504	0.316188	1.86137e-06	5.24462e-05	Non-significant	-2.37424	-1.24747	3.57927e-34	8.42834e-33	Significant	2081.43	2171.03	2159.15	2137.2	427.999	1190.09	1199.84	939.312	2462.86	2597.25	2480.71	2513.61	1307.52	1313.73	946.454	1189.24
CCNA_00117		glucosamine-fructose-6-phosphate aminotransferase, isomerizing	61	127915	129735	+	NA	NA	RtrA_0041	NA	CdxA_027	NA	-2.67591	-1.42003	1.57588e-40	6.43538e-39	Significant	-1.01311	-0.0187945	0.788317	0.955282	Non-significant	-2.36218	-1.24012	1.67862e-17	2.50589e-16	Significant	95.7485	89.6695	85.7979	90.4053	19.3924	34.8692	35.8058	30.0225	86.9719	81.885	84.2973	84.3848	39.3236	40.3125	40.7408	40.1257
CCNA_03988		hypothetical protein	1905	3397646	3397119	-	NA	NA	NA	NA	NA	NA	-1.07458	-0.103768	0.549603	0.731708	Non-significant	2.04315	1.03079	1.07959e-43	1.00452e-41	Significant	-2.34897	-1.23203	4.12666e-54	1.24619e-52	Significant	172.222	163.557	153.537	163.105	75.9591	175.957	160.741	137.552	332.382	319.686	294.503	315.524	150.224	151.58	149.444	150.416
CCNA_01084		hypothetical protein	633	1188873	1190108	+	P1-633-1186885,Pi-633-1186892	TgrL_068	RtrA_0412,RtrA_0414	RtrB_243	CdxA_285	NA	-2.30472	-1.20459	4.20916e-36	1.51757e-34	Significant	1.01569	0.022455	0.819741	0.960968	Non-significant	-2.34251	-1.22805	1.03004e-40	2.56279e-39	Significant	488.255	415.451	491.553	465.086	112.308	212.597	213.817	179.574	442.603	424.939	470.775	446.106	199.892	213.306	228.714	213.97
CCNA_03349		hypothetical protein	1973	3529166	3528978	-	NA	NA	RtrA_1139	RtrB_619	CdxA_803	NA	-1.72772	-0.78887	0.000467249	0.00229721	Non-significant	1.11668	0.159217	0.323413	0.719519	Non-significant	-2.33588	-1.22397	5.549e-08	4.72284e-07	Significant	35.3495	32.2571	34.3521	33.9863	11.7226	20.1761	20.7533	17.5507	38.8951	35.8761	33.9009	36.224	18.5423	17.5269	14.9753	17.0148
CCNA_02818		hypothetical protein	1635	2974861	2974974	+	NA	NA	RtrA_0935	NA	NA	NA	1.03816	0.0540338	0.932349	0.969941	Non-significant	1.13809	0.186612	0.745783	0.940934	Non-significant	-2.31819	-1.213	0.0581477	0.130404	Non-significant	4.66772	4.96196	1.56749	3.73239	4.36292	2.02726	2.49325	2.96114	4.08126	2.10544	5.66765	3.95145	2.04941	3.11333	0	1.72091
CCNA_01745		thioredoxin peroxidase	1006	1874042	1873509	-	NA	NA	RtrA_0621	RtrB_343	CdxA_429	NA	-3.12696	-1.64476	1.65304e-58	1.03366e-56	Significant	-1.09434	-0.130062	0.0957678	0.416725	Non-significant	-2.3152	-1.21114	1.368e-24	2.48249e-23	Significant	277.796	240.342	256.106	258.081	46.6552	93.3736	80.3722	73.467	218.692	221.592	227.067	222.45	112.222	104.017	108.254	108.164
CCNA_01203		TonB-dependent receptor	709	1330816	1328834	-	NA	NA	NA	NA	NA	NA	-2.55616	-1.35398	3.01927e-44	1.40501e-42	Significant	1.04996	0.0703379	0.320225	0.715453	Non-significant	-2.31067	-1.20831	1.43688e-60	4.58411e-59	Significant	65.9522	67.6375	68.606	67.3986	15.1403	27.0674	28.2367	23.4815	65.32	67.2977	67.5545	66.724	33.313	31.6796	32.5251	32.5059
CCNA_00820		3-ketoacyl-CoA thiolase	462	883395	882223	-	NA	NA	RtrA_0294	NA	CdxA_207	NA	-2.41168	-1.27004	1.90878e-16	3.33577e-15	Significant	-1.10613	-0.145526	0.398094	0.772817	Non-significant	-2.30717	-1.20612	2.71101e-15	3.68548e-14	Significant	26.9664	19.1823	19.7025	21.9504	4.54856	11.0825	9.11088	8.24732	20.8635	17.0347	18.5443	18.8142	8.96288	10.0858	7.89677	8.98182
CCNA_01118		hypothetical protein	653	1223264	1223593	+	NA	NA	RtrA_0428	NA	NA	NA	-2.62424	-1.3919	8.87402e-10	1.00606e-08	Significant	1.00899	0.0129143	0.942341	0.994292	Non-significant	-2.29453	-1.1982	6.39512e-07	4.82807e-06	Significant	32.9664	33.9017	34.8363	33.9015	6.43982	14.5318	13.9531	11.6416	32.9915	34.9121	29.3687	32.4241	12.9206	17.2082	17.9332	16.0207
CCNA_02763		bacteriophage P4 integrase	1607	2924942	2926183	+	NA	NA	NA	NA	NA	NA	-1.03215	-0.0456574	0.673222	0.8178	Non-significant	1.79584	0.84466	2.75524e-32	2.11994e-30	Significant	-2.29222	-1.19675	4.48545e-16	6.18274e-15	Significant	76.6428	68.6205	76.1583	73.8072	44.3056	71.5001	70.8516	62.2191	124.07	122.184	129.058	125.104	58.4081	62.0585	64.1531	61.5399
CCNA_R0012			2457	758806	758663	-	NA	NA	NA	NA	NA	NA	-1.77929	-0.831305	0.0530485	0.132453	Non-significant	-1.00426	-0.00613719	0.987994	0.998447	Non-significant	-2.26719	-1.1809	0.0196026	0.0537408	Non-significant	10.6752	7.85644	7.03194	8.52121	3.45398	4.81474	4.34241	4.20371	11.6316	7.91734	5.98252	8.51049	4.86734	3.69708	2.97804	3.84749
CCNA_02800		HTH/XRE-family transcriptional regulator	1626	2957416	2957895	+	P1-1626-2957416	TgrL_125	RtrA_0927	RtrB_494	CdxA_662	NA	-2.003	-1.00216	9.29434e-06	6.78758e-05	Significant	1.13392	0.181317	0.262025	0.670136	Non-significant	-2.26493	-1.17947	3.13853e-05	0.000180728	Non-significant	16.9983	12.9631	14.7671	14.9095	5.08677	7.58322	6.98733	6.55244	14.9272	15.8763	16.7137	15.8391	7.54438	8.13357	8.2194	7.96578
CCNA_01567		proline iminopeptidase	906	1683567	1684652	+	NA	NA	NA	NA	CdxA_397	NA	-2.59093	-1.37347	4.6523e-21	1.03436e-19	Significant	1.06404	0.0895559	0.253016	0.658016	Non-significant	-2.25032	-1.17013	8.98679e-15	1.18902e-13	Significant	48.7259	48.3251	51.9956	49.6822	10.3672	21.2806	19.9956	17.2145	51.239	49.5622	49.2318	50.011	25.8695	23.694	25.3512	24.9716
CCNA_00595		FecR family protein	330	627888	626899	-	NA	NA	NA	NA	NA	NA	1.00428	0.00615484	0.968262	0.987258	Non-significant	2.27224	1.18411	2.49365e-27	1.75037e-25	Significant	-2.24761	-1.16839	8.84217e-19	1.38259e-17	Significant	26.397	26.5373	25.0893	26.0079	13.7474	26.8458	29.8585	23.4839	60.0614	54.1864	54.1146	56.1208	29.499	27.9036	25.8169	27.7399
CCNA_02937		hypothetical protein	1713	3098040	3098702	+	P1-1713-3098040	TgrL_134	RtrA_0984	RtrB_531	CdxA_701	NA	-2.07143	-1.05062	2.45527e-08	2.43821e-07	Significant	-1.00393	-0.00565959	0.968085	0.998447	Non-significant	-2.24258	-1.16516	5.60602e-25	1.02673e-23	Significant	50.831	41.2374	49.0532	47.0405	11.7302	26.2305	23.4929	20.4846	46.1755	41.6325	45.3155	44.3745	24.4909	20.9668	20.6981	22.0519
CCNA_03619		zinc metalloprotease	2129	3773490	3775610	+	NA	NA	NA	NA	NA	NA	-1.95087	-0.964117	0.00154799	0.00660452	Non-significant	1.12764	0.173302	0.0198156	0.151014	Non-significant	-2.2317	-1.15814	8.22728e-58	2.56277e-56	Significant	516.844	457.177	472.529	482.184	127.61	268.672	273.295	223.193	511.944	492.63	536.116	513.564	265.439	248.075	262.115	258.543
CCNA_R0019			2467	920752	920579	-	NA	NA	NA	NA	NA	NA	-2.1174	-1.08229	9.0353e-22	2.0545e-20	Significant	-1.10853	-0.148651	0.122582	0.472847	Non-significant	-2.23167	-1.15812	1.62743e-10	1.6766e-09	Significant	2003.78	1901.8	2057.72	1987.76	584.946	1005.45	852.691	814.363	2035.93	1527.72	1530.8	1698.15	1106.73	983.507	471.722	853.987
CCNA_00628	cheY	chemotaxis protein cheY	350	673771	673388	-	P1-350-673771	TgrL_037	RtrA_0227	RtrB_137	CdxA_157	CdxB_047	-1.74556	-0.803693	0.0157597	0.0481821	Non-significant	1.36707	0.451088	0.0898742	0.403337	Non-significant	-2.2294	-1.15666	1.06986e-05	6.6442e-05	Significant	8.77628	9.32952	12.5644	10.2234	4.00348	6.62027	4.73717	5.12031	16.2358	10.9384	13.1802	13.4515	5.47576	6.93202	7.81736	6.74171
CCNA_00801	cydB	cytochrome bd-type quinol oxidase, subunit 2 cydB	455	866406	867557	+	NA	NA	RtrA_0287	NA	NA	NA	-2.39894	-1.2624	3.28072e-23	8.20591e-22	Significant	-1.01067	-0.0153124	0.890017	0.98071	Non-significant	-2.22423	-1.1533	5.51996e-24	9.92589e-23	Significant	40.2375	33.6081	36.7108	36.8521	9.02745	14.9959	16.8762	13.6332	36.5103	32.9715	34.306	34.5959	19.4694	17.4584	14.6669	17.1982
CCNA_R0042			2501	1915870	1916013	+	NA	NA	NA	NA	NA	NA	-1.91691	-0.938784	0.0383386	0.101812	Non-significant	-1.30728	-0.386563	0.340082	0.72855	Non-significant	-2.21837	-1.1495	0.0325144	0.0818238	Non-significant	9.0329	9.60231	6.61829	8.41784	4.08198	3.61106	3.55288	3.74864	6.462	5.83383	5.98252	6.09278	3.65051	3.28629	1.78683	2.90787
CCNA_02680		conserved transmembrane protein	1554	2833680	2832742	-	NA	NA	NA	NA	CdxA_626	NA	-3.15141	-1.656	4.33779e-35	1.52279e-33	Significant	-1.14438	-0.194569	0.0881213	0.399269	Non-significant	-2.21125	-1.14486	8.23188e-19	1.29227e-17	Significant	48.4833	41.3655	41.1687	43.6725	6.74143	17.7822	13.258	12.5939	40.531	34.1882	34.2322	36.3171	18.4119	18.2058	18.0852	18.2343
CCNA_03084		conserved hypothetical membrane protein	1803	3234393	3233155	-	NA	NA	NA	NA	NA	NA	-2.38289	-1.25271	8.7966e-21	1.91326e-19	Significant	1.00248	0.00356849	0.982141	0.998447	Non-significant	-2.20427	-1.1403	1.42332e-11	1.5861e-10	Significant	20.1853	19.8345	20.9606	20.3268	4.78068	9.23311	8.90083	7.63821	21.1791	17.2412	19.7727	19.3977	10.4182	9.40531	9.55281	9.79212
CCNA_00886		aspartokinase	506	964937	966184	+	NA	NA	RtrA_0326	NA	CdxA_230	NA	-2.75707	-1.46314	4.18341e-48	2.11924e-46	Significant	1.09643	0.132808	0.229181	0.630842	Non-significant	-2.20017	-1.13761	4.67533e-15	6.29103e-14	Significant	209.257	224.916	217.354	217.175	39.7087	88.8413	85.3146	71.2882	225.101	222.23	227.321	224.884	117.378	111.434	115.869	114.893
CCNA_R0176			1706	3091482	3091335	-	NA	NA	RtrA_0982	NA	NA	NA	-3.40475	-1.76755	6.39603e-28	1.84151e-26	Significant	-1.78419	-0.835269	4.21511e-05	0.00093175	Non-significant	-2.1995	-1.13718	3.29588e-05	0.000189238	Non-significant	190.556	161.8	179.096	177.151	34.5228	42.9423	57.9983	45.1545	124.49	81.8988	78.945	95.1111	65.1172	58.3538	20.8624	48.1111
CCNA_00969		two component sensor histidine kinase	556	1045882	1044122	-	NA	NA	RtrA_0349	NA	CdxA_244	NA	-1.8138	-0.859013	0.000260072	0.00138038	Non-significant	1.20552	0.269659	0.128025	0.48106	Non-significant	-2.1798	-1.1242	7.59164e-11	7.98737e-10	Significant	10.8445	11.0285	12.1768	11.3499	3.26088	7.21801	6.42383	5.63424	13.7915	11.9942	13.1778	12.9878	6.53401	6.68455	6.81855	6.67904
CCNA_R0005			2303	281946	282042	+	P1-2303-281946	TgrL_015	RtrA_0105	RtrB_056	CdxA_069	NA	-2.38492	-1.25394	0.000113442	0.000654174	Non-significant	1.19933	0.262228	0.293031	0.695535	Non-significant	-2.17724	-1.1225	4.52641e-06	3.00444e-05	Significant	44.4957	55.724	40.5285	46.9161	9.32284	20.8473	22.8556	17.6753	50.8433	53.819	53.2876	52.65	27.6987	23.7832	31.8313	27.7711
CCNA_00163		exopolysaccharide transport family protein	89	172964	175183	+	NA	NA	NA	NA	NA	NA	-2.17364	-1.12011	0.00417372	0.0157281	Non-significant	1.17065	0.227313	0.000584064	0.00977757	Non-significant	-2.16526	-1.11454	8.60409e-49	2.38517e-47	Significant	1174.82	1180.76	1124.3	1159.96	286	573.813	576.117	478.643	1227.84	1333.03	1286.65	1282.5	660.485	680.582	654.654	665.24
CCNA_03359		phosphoglycerate kinase	1980	3537302	3538492	+	NA	NA	NA	NA	NA	NA	-2.47351	-1.30656	2.28897e-37	8.56116e-36	Significant	-1.02527	-0.0360109	0.747243	0.941174	Non-significant	-2.16258	-1.11275	3.55444e-35	8.47069e-34	Significant	183.827	183.541	203.85	190.406	42.4064	82.4691	81.57	68.8152	177.824	170.241	178.345	175.47	94.3063	92.579	85.8397	90.9083
CCNA_02243	crbA	D-alanyl-D-alanine serine-type carboxypeptidase CrbA	1289	2391809	2393164	+	NA	NA	RtrA_0771	NA	NA	NA	-2.38411	-1.25345	1.47722e-34	5.05286e-33	Significant	1.06037	0.0845689	0.319983	0.715453	Non-significant	-2.15369	-1.10681	5.90547e-50	1.66872e-48	Significant	298.631	264.801	275.333	279.588	69.3909	124.672	115.117	103.06	280.188	266.217	293.554	279.986	156.832	145.266	135.546	145.881
CCNA_01111		DnaA-related protein	649	1217028	1217396	+	P1-649-1217028	TgrL_072	RtrA_0426	RtrB_253	CdxA_295	CdxB_097	-1.1854	-0.245375	0.382349	0.57851	Non-significant	1.46404	0.549951	0.0195792	0.149497	Non-significant	-2.1424	-1.09923	2.48412e-06	1.70611e-05	Significant	12.1774	12.2637	10.6538	11.6983	6.00426	9.5512	10.7838	8.77975	15.6349	16.7494	15.9047	16.0963	8.8641	9.13749	6.97298	8.32486
CCNA_00800	cydA	cytochrome bd-type quinol oxidase, subunit 1 cydA	455	864829	866391	+	NA	NA	RtrA_0287	NA	NA	NA	-2.71511	-1.44101	2.2299e-24	5.83272e-23	Significant	-1.05923	-0.0830224	0.570997	0.878676	Non-significant	-2.14205	-1.09899	9.64335e-30	2.04006e-28	Significant	78.8326	66.1489	70.2733	71.7516	14.1462	29.4984	27.532	23.7255	66.6789	60.1203	65.3828	64.0607	35.4634	32.8503	32.0463	33.4533
CCNA_00388		esterase lipase Family protein	216	405006	404125	-	NA	NA	RtrA_0140	NA	NA	NA	-2.45316	-1.29464	5.08921e-44	2.34104e-42	Significant	-1.06638	-0.09272	0.208675	0.600181	Non-significant	-2.13265	-1.09265	2.84255e-22	4.82623e-21	Significant	151.431	158.269	153.301	154.334	29.8363	71.7953	70.0586	57.2301	139.79	135.113	135.522	136.809	73.9704	72.8349	68.653	71.8194
CCNA_00984		phosphinothricin N-acetyltransferase	566	1064613	1064062	-	NA	NA	RtrA_0361	RtrB_213	CdxA_251	CdxB_080	-2.31407	-1.21043	6.49163e-23	1.58412e-21	Significant	-1.03628	-0.0514186	0.528505	0.855927	Non-significant	-2.12356	-1.08648	4.72916e-17	6.85295e-16	Significant	110.537	95.8713	113.518	106.642	23.9185	48.2521	52.4178	41.5295	102.83	94.8993	95.005	97.5781	51.5303	50.2588	52.8279	51.539
CCNA_03283		TIM-barrel metal-dependent hydrolase	1937	3453721	3452702	-	NA	NA	NA	NA	CdxA_789	NA	-2.59884	-1.37787	9.59122e-20	1.96841e-18	Significant	-1.20621	-0.27048	0.00396627	0.0468114	Non-significant	-2.11994	-1.08402	1.93804e-21	3.22138e-20	Significant	55.1249	47.3851	48.7612	50.4237	10.8163	21.8646	19.3945	17.3585	42.1475	35.9442	40.7515	39.6144	22.2753	21.7475	18.2466	20.7565
CCNA_01671	dgrA	diguanylate receptor protein dgrA	971	1793574	1793930	+	NA	NA	NA	NA	NA	NA	-2.08568	-1.06052	1.57305e-14	2.46876e-13	Significant	1.06467	0.0904102	0.279051	0.685496	Non-significant	-2.11709	-1.08208	4.00737e-20	6.47068e-19	Significant	144.085	141.9	127.472	137.819	39.5163	73.3136	62.26	58.3633	139.449	143.037	133.325	138.604	69.2063	77.3797	74.2359	73.6073
CCNA_03987		hypothetical protein	1880	3355502	3355606	+	NA	NA	NA	NA	NA	NA	2.40165	1.26403	0.167168	0.326186	Non-significant	1.65987	0.731066	0.423388	0.79299	Non-significant	-2.11445	-1.08028	0.279147	0.431033	Non-significant	1.68927	0	0.567282	0.752184	1.29188	2.20103	1.62417	1.70569	0.886217	2.28591	0.512787	1.2283	1.11254	0.563364	0	0.558633
CCNA_01418		ROS/MUCR transcriptional regulator	817	1536558	1536112	-	NA	NA	NA	NA	NA	NA	-1.75474	-0.811257	5.73301e-06	4.37853e-05	Significant	1.02114	0.0301774	0.733846	0.935249	Non-significant	-2.11101	-1.07794	3.42089e-25	6.32384e-24	Significant	218.906	222.863	221.335	221.035	60.3888	150.582	133.149	114.707	217.956	239.483	182.848	213.429	101.92	113.278	125.486	113.561
CCNA_01768		hypothetical protein	1019	1896232	1895834	-	NA	NA	RtrA_0625	NA	CdxA_433	NA	-2.96639	-1.56871	3.99433e-19	7.95288e-18	Significant	-1.132	-0.17888	0.252328	0.656941	Non-significant	-2.1096	-1.07697	1.76848e-26	3.39618e-25	Significant	324.518	272.514	314.543	303.858	55.7548	107.734	111.698	91.7289	271.229	254.758	236.557	254.181	141.556	121.568	142.731	135.285
CCNA_00985	ptrB	protease II PtrB	566	1066802	1064610	-	NA	NA	RtrA_0361	RtrB_213	CdxA_251	CdxB_080	-2.23399	-1.15963	2.01411e-38	7.9024e-37	Significant	-1.0385	-0.0544963	0.469446	0.82718	Non-significant	-2.10862	-1.0763	4.7149e-51	1.36147e-49	Significant	213.932	196.321	207.512	205.922	49.1538	97.5858	101.561	82.7668	188.482	180.043	193.347	187.291	102.86	94.7314	101.959	99.8502
CCNA_02808		hypothetical protein	1630	2963500	2963979	+	NA	NA	NA	NA	NA	NA	-2.78641	-1.47841	3.18648e-10	3.73967e-09	Significant	1.09371	0.129232	0.329097	0.722575	Non-significant	-2.10854	-1.07624	9.39524e-11	9.78094e-10	Significant	25.6206	25.4025	22.0886	24.3705	3.29698	10.7128	9.94806	7.98595	24.8141	22.8769	27.37	25.0203	15.4538	11.7074	12.8651	13.3421
CCNA_03733		mannose-1-phosphate guanylyltransferase	2195	3901846	3900536	-	NA	NA	NA	NA	NA	NA	-1.32854	-0.409841	0.0134418	0.0424578	Non-significant	1.64586	0.718841	1.08759e-24	7.2524e-23	Significant	-2.09268	-1.06535	4.67425e-13	5.76054e-12	Significant	123.931	130.114	114.404	122.816	46.2504	102.994	102.332	83.8585	196.114	184.272	192.782	191.056	106.658	105.402	94.4687	102.176
CCNA_00427		hypothetical protein	238	436958	437146	+	NA	NA	NA	NA	NA	NA	1.83074	0.87243	0.0139368	0.0436426	Non-significant	3.07288	1.61959	6.61865e-10	2.5962e-08	Significant	-2.08435	-1.0596	3.28746e-09	3.06726e-08	Significant	18.144	39.5732	64.292	40.6697	66.7471	55.0256	51.1314	57.6347	117.178	113.66	123.924	118.254	70.1515	65.7258	53.0943	62.9905
CCNA_01488	ilvD	dihydroxyacid dehydratase	858	1594813	1596615	+	NA	NA	NA	NA	NA	NA	-2.22382	-1.15304	4.71365e-33	1.50912e-31	Significant	1.00803	0.0115439	0.883233	0.979369	Non-significant	-2.07675	-1.05432	8.20989e-42	2.06868e-40	Significant	70.405	79.8629	83.0205	77.7628	18.633	35.4737	40.1044	31.4037	78.4472	72.5186	71.611	74.1923	40.2669	37.0077	43.2882	40.1876
CCNA_02248		hypothetical protein	1294	2397162	2397073	-	Pi-1294-2397182	TgrL_102	RtrA_0774	RtrB_403	CdxA_535	CdxB_150	1.0145	0.0207719	0.982322	0.993717	Non-significant	2.02774	1.01988	0.240347	0.645405	Non-significant	-2.06676	-1.04737	0.252761	0.401414	Non-significant	1.31388	0.69835	1.32366	1.11196	1.50719	0.641966	0.631623	0.926927	2.06784	4.66706	0	2.24497	1.29796	1.97177	0	1.08991
CCNA_R0081	gsrN		2574	3830130	3830241	+	NA	NA	NA	NA	CdxA_872	NA	-6.38741	-2.67523	0.0162889	0.0494976	Non-significant	-3.04927	-1.60846	0.0554043	0.302268	Non-significant	-2.06238	-1.04431	0.369942	0.525869	Non-significant	1.05579	2.2447	4.78644	2.69564	0	0.515865	0.507554	0.34114	1.66166	0	0.961476	0.874378	0.521501	0.528154	0	0.349885
CCNA_02796		hypothetical protein	1624	2956107	2955973	-	NA	NA	NA	NA	NA	NA	-1.6589	-0.730223	0.636217	0.793238	Non-significant	2.09142	1.06448	0.375154	0.758605	Non-significant	-2.06198	-1.04403	0.37621	0.532101	Non-significant	0.875918	0	0	0.291973	0	0.427977	0	0.142659	0	1.33345	0.398834	0.577427	0.865305	0	0	0.288435
CCNA_00861		hypothetical protein	493	939557	938979	-	NA	NA	RtrA_0316	NA	NA	NA	-1.21661	-0.28287	0.664313	0.811553	Non-significant	1.72286	0.784808	0.151271	0.518624	Non-significant	-2.06185	-1.04394	0.115018	0.219495	Non-significant	2.0423	14.0032	4.01213	6.68587	0.234279	5.88746	11.487	5.86959	15.107	15.2345	2.60379	10.9818	9.28074	8.58181	0	5.95418
CCNA_02637		PAS-family sensor histidine kinase	1527	2788093	2789109	+	P1-1527-2788076	TgrL_113	RtrA_0870	RtrB_461	CdxA_615	NA	-2.38727	-1.25536	5.39583e-22	1.25547e-20	Significant	-1.05684	-0.0797612	0.304535	0.70881	Non-significant	-2.05587	-1.03975	2.72156e-19	4.3589e-18	Significant	57.4966	49.9969	56.4605	54.6513	12.9378	24.8833	23.588	20.4697	47.3956	49.1487	49.5543	48.6995	28.0841	25.5923	26.3965	26.691
CCNA_00116		phosphoglucosamine mutase	60	127753	126407	-	NA	NA	RtrA_0041	NA	CdxA_027	NA	-2.23405	-1.15966	5.32986e-34	1.76282e-32	Significant	-1.04816	-0.0678611	0.616202	0.893918	Non-significant	-2.05441	-1.03872	5.23564e-32	1.17683e-30	Significant	186.854	183.375	185.46	185.23	44.813	89.003	89.1728	74.3296	163.447	172.531	164.326	166.768	96.6964	89.1031	87.6142	91.1379
CCNA_02631		P-loop NTPase-related protein	1522	2781770	2781597	-	P1-1522-2781770	TgrL_112	RtrA_0869	RtrB_460	CdxA_614	NA	-2.03998	-1.02856	0.00415541	0.0156739	Non-significant	1.22225	0.289542	0.200342	0.589048	Non-significant	-2.05248	-1.03737	3.82076e-05	0.000217481	Non-significant	19.7081	18.0608	17.8009	18.5233	6.49652	10.6256	6.86073	7.9943	19.7871	22.4157	21.3514	21.1847	12.0844	10.5388	12.8159	11.813
CCNA_02716		ABC transporter substrate-binding protein	1574.1	2877370	2878374	+	NA	NA	NA	NA	NA	NA	-2.27355	-1.18495	5.5666e-12	7.37667e-11	Significant	1.03299	0.0468295	0.757635	0.944877	Non-significant	-2.0422	-1.03013	1.57364e-20	2.59389e-19	Significant	114.954	109.943	108.639	111.179	25.1949	54.73	52.3776	44.1008	112.312	109.86	103.935	108.702	61.9533	56.6811	60.5921	59.7422
CCNA_00784		peptidoglycan-associated outer membrane lipoprotein	445	846681	847904	+	NA	NA	RtrA_0283	RtrB_172	CdxA_198	NA	-1.94286	-0.958185	3.52723e-14	5.38778e-13	Significant	1.09332	0.128715	0.208658	0.600181	Non-significant	-2.03791	-1.02709	3.38988e-16	4.73865e-15	Significant	28.4029	30.0393	28.7604	29.0675	7.79455	17.2764	15.3261	13.4657	29.8773	31.3262	28.7689	29.9908	16.8925	18.4129	13.8041	16.3698
CCNA_03426		MarR family repressor protein	2021	3592315	3591851	-	NA	NA	NA	NA	CdxA_823	NA	1.14565	0.196169	0.0829402	0.188029	Non-significant	1.88237	0.91255	2.67189e-12	1.16198e-10	Significant	-2.03756	-1.02684	1.04868e-36	2.54513e-35	Significant	101.465	107.05	104.014	104.176	64.9551	137.422	118.46	106.946	195.111	183.499	178.781	185.797	100.11	102.023	104.766	102.3
CCNA_01744		AraC-family transcriptional regulator	1005	1873437	1872325	-	NA	NA	NA	NA	CdxA_428	NA	-2.4496	-1.29254	2.40291e-18	4.60117e-17	Significant	-1.0176	-0.025176	0.746073	0.940934	Non-significant	-2.02786	-1.01996	2.24038e-11	2.44158e-10	Significant	50.9968	47.1528	47.7909	48.6468	10.8469	22.0103	20.5831	17.8134	48.8256	43.5077	43.9739	45.4357	25.0845	24.6073	25.5068	25.0662
CCNA_03396		PDZ domain trypsin-like serine protease	2003	3566856	3568580	+	NA	NA	RtrA_1152	NA	NA	NA	-1.5493	-0.631617	6.14935e-08	5.87343e-07	Significant	1.17525	0.232974	0.128525	0.48106	Non-significant	-2.0018	-1.0013	1.47563e-30	3.20747e-29	Significant	71.6691	61.9771	58.7359	64.1274	19.528	53.7911	40.6655	37.9949	71.3675	73.2584	68.9498	71.1919	40.0561	41.6987	37.7378	39.8309
CCNA_R0023			2474	1094527	1094451	-	NA	NA	NA	NA	NA	NA	-3.78447	-1.92009	0.166078	0.324516	Non-significant	-1.947	-0.961252	0.403524	0.77881	Non-significant	-2.00104	-1.00075	0.51707	#N/A	Non-significant	0	1.63251	2.3207	1.31774	0.587218	0	0	0.195739	2.41696	0	0	0.805652	0.758547	0	0	0.252849
CCNA_R0160			2520	2444162	2444238	+	NA	NA	NA	NA	CdxA_543	NA	1.0307	0.0436311	0.973918	0.989544	Non-significant	1.24446	0.315515	0.814035	0.95973	Non-significant	-2.00104	-1.00075	0.517757	#N/A	Non-significant	0	0	1.54713	0.515711	0.587218	0	0.73826	0.441826	2.41696	0	0	0.805652	0.758547	0	0	0.252849
CCNA_01486		fumarylacetoacetate (FAA) hydrolase family protein	856	1593723	1592713	-	NA	NA	NA	NA	NA	NA	-2.02393	-1.01716	7.95915e-10	9.07479e-09	Significant	1.0825	0.11437	0.20297	0.59351	Non-significant	-1.98672	-0.99039	1.68398e-13	2.09491e-12	Significant	29.2406	35.1247	35.998	33.4544	9.70506	17.4874	16.7558	14.6494	37.3684	31.8721	33.8181	34.3529	20.4515	17.2018	20.5299	19.3944
CCNA_02832		microsomal dipeptidase	1646	2985866	2987134	+	NA	NA	NA	NA	NA	NA	1.038	0.0538077	0.619431	0.782254	Non-significant	1.67609	0.745095	8.08447e-25	5.48237e-23	Significant	-1.97543	-0.982168	5.37573e-25	9.89135e-24	Significant	96.6305	78.2548	89.2765	88.054	53.981	93.8818	93.1756	80.3461	139.909	131.548	146.72	139.392	80.2249	78.0319	79.82	79.3589
CCNA_02780		hypothetical protein	1615	2938555	2939340	+	NA	NA	RtrA_0918	RtrB_489	CdxA_655	NA	-1.55991	-0.641459	1.86269e-05	0.000125285	Non-significant	1.02759	0.0392638	0.651835	0.908246	Non-significant	-1.9681	-0.976801	2.65185e-16	3.73335e-15	Significant	83.3459	66.13	74.721	74.7323	31.9847	44.9866	45.7806	40.9173	70.5591	69.6242	77.0649	72.4161	41.2424	41.0159	42.5565	41.6049
CCNA_01489	abfA	alpha-L-arabinofuranosidase	859	1596728	1598278	+	NA	NA	NA	NA	NA	NA	-1.99192	-0.99416	6.13338e-15	9.81831e-14	Significant	-1.03171	-0.0450405	0.766242	0.949609	Non-significant	-1.96703	-0.976021	3.54912e-15	4.79191e-14	Significant	37.9677	42.5899	47.3138	42.6238	12.6523	20.153	23.75	18.8517	39.8369	36.6375	40.651	39.0418	23.3858	22.2349	21.0134	22.2114
CCNA_01601		hypothetical protein	931	1722154	1722390	+	NA	NA	NA	NA	NA	NA	-1.89452	-0.921831	0.000226078	0.00121772	Non-significant	-1.14819	-0.199356	0.406605	0.780672	Non-significant	-1.96434	-0.974045	7.69666e-06	4.87948e-05	Significant	21.7039	27.3152	34.1806	27.7332	10.4931	13.4081	13.6718	12.5244	23.165	23.2931	22.0369	22.8317	11.583	12.4796	15.9231	13.3286
CCNA_02086	ftsN	cell division protein FtsN	1183	2236187	2235387	-	NA	NA	NA	NA	NA	NA	-1.98521	-0.989295	4.69054e-25	1.25984e-23	Significant	1.26726	0.341707	1.26406e-06	3.71875e-05	Non-significant	-1.95932	-0.970351	1.28185e-25	2.40331e-24	Significant	151.686	168.624	159.062	159.791	38.1032	91.6785	90.9111	73.5642	190.172	197.02	186.332	191.175	119.952	115.205	92.8347	109.33
CCNA_00139	chlI	magnesium chelatase subunit ChlI-like ATPase	76	152600	150993	-	NA	NA	NA	NA	NA	NA	1.1863	0.246464	0.0177943	0.053383	Non-significant	2.30794	1.2066	4.20806e-65	5.61215e-63	Significant	-1.95885	-0.970005	5.7827e-23	9.90319e-22	Significant	53.7562	59.021	62.5281	58.4351	34.2774	67.9094	87.1427	63.1098	131.073	128.854	122.653	127.526	78.8582	68.4603	71.6864	73.0016
CCNA_01819	hfq	RNA-binding protein, Hfq family	1050	1945962	1946210	+	P1-1050-1945909	TgrL_089	RtrA_0636	NA	CdxA_435	NA	-1.68632	-0.753874	4.63119e-07	4.01169e-06	Significant	-1.0152	-0.0217613	0.877952	0.977647	Non-significant	-1.9576	-0.969087	4.53696e-09	4.15468e-08	Significant	1026.49	877.145	1088.43	997.354	419.835	565.239	498.601	494.558	874.099	921.042	985.818	926.986	496.821	465.386	635.163	532.457
CCNA_01443		hypothetical protein	833	1555501	1554869	-	NA	NA	NA	NA	NA	NA	-1.45596	-0.541975	1.19198e-05	8.47301e-05	Non-significant	1.16548	0.220926	0.056286	0.30341	Non-significant	-1.9506	-0.96392	5.82566e-36	1.40526e-34	Significant	147.858	118.058	109.155	125.023	47.4301	92.0962	90.1634	76.5632	136.419	138.78	137.541	137.58	80.3688	78.9644	78.5865	79.3066
CCNA_00968		gluconate kinase	555	1042164	1043663	+	P1-555-1042126	TgrL_058	RtrA_0346	RtrB_202	CdxA_242	CdxB_076	1.07157	0.0997255	0.565742	0.743791	Non-significant	2.07151	1.05068	1.8316e-12	8.05301e-11	Significant	-1.937	-0.953824	2.59324e-33	5.99933e-32	Significant	53.0543	50.9935	52.8934	52.3138	29.4204	60.2806	61.6969	50.466	101.428	101.969	103.45	102.282	62.3799	60.6518	54.3767	59.1361
CCNA_00964		gluconate kinase	551	1039740	1039648	-	NA	NA	NA	NA	NA	NA	9.75563	3.28623	0.211609	0.384171	Non-significant	6.9847	2.8042	0.262415	0.670136	Non-significant	-1.93408	-0.951649	0.538586	#N/A	Non-significant	0	0	0	0	0	0	1.83374	0.611248	1.00057	0.645216	0	0.548595	0	0.636056	0	0.212019
CCNA_02582		hypothetical protein	1491	2732176	2732322	+	NA	NA	NA	NA	NA	NA	-5.71352	-2.51438	0.303891	0.496363	Non-significant	1.13274	0.179822	0.892097	0.98084	Non-significant	-1.93387	-0.951488	0.538666	#N/A	Non-significant	0.402207	0	0.405202	0.269136	0	0	0	0	0	0.816396	0	0.272132	0.397334	0	0	0.132445
CCNA_R0107			2441	422074	422176	+	NA	NA	NA	NA	NA	NA	-2.21643	-1.14824	0.439245	0.633691	Non-significant	-1.22752	-0.295742	0.815924	0.959802	Non-significant	-1.93386	-0.951484	0.538642	#N/A	Non-significant	0	0	1.73489	0.578297	0.438988	0	0	0.146329	0.903425	0.582574	0	0.495333	0	0	0.832696	0.277565
CCNA_02777		vitamin B12 receptor	1613	2936341	2936207	-	P1-1613-2936633	TgrL_123	RtrA_0917	RtrB_488	CdxA_654	NA	1.01091	0.0156615	0.985382	0.994659	Non-significant	2.2246	1.15355	0.0896012	0.402803	Non-significant	-1.92081	-0.941713	0.147667	0.265653	Non-significant	1.31388	1.3967	0.44122	1.0506	1.00479	0.427977	1.26325	0.898672	1.37856	2.22241	2.79184	2.13094	1.29796	1.75269	0.635316	1.22865
CCNA_00236		hypothetical protein	130	252308	250611	-	NA	NA	RtrA_0087	NA	CdxA_058	NA	-2.54493	-1.34763	6.7649e-43	2.94273e-41	Significant	-1.04155	-0.0587293	0.465696	0.825176	Non-significant	-1.92014	-0.941215	7.30998e-31	1.60657e-29	Significant	202.479	179.634	204.372	195.495	44.7897	79.3497	79.176	67.7718	174.488	178.036	179.063	177.196	109.386	94.2341	107.79	103.804
CCNA_02865		phage-derived conserved hypothetical protein	1661	3018863	3018228	-	NA	NA	NA	NA	NA	NA	1.31005	0.389618	0.320922	0.514762	Non-significant	1.38526	0.470158	0.245341	0.651631	Non-significant	-1.91846	-0.939947	0.0749457	0.157621	Non-significant	1.20852	2.47058	1.59214	1.75708	1.2086	2.36195	2.59204	2.05419	1.75571	2.17	2.70906	2.21159	1.19388	2.04618	0.539419	1.25983
CCNA_03902		hypothetical protein	1732.5	3125573	3125238	-	NA	NA	NA	NA	NA	NA	-2.57495	-1.36455	6.18374e-09	6.52963e-08	Significant	-1.05357	-0.0752908	0.679038	0.919611	Non-significant	-1.91611	-0.938183	3.90078e-05	0.000221717	Non-significant	34.8412	29.5552	36.8733	33.7566	8.61253	14.2723	11.8429	11.5759	29.3559	28.931	32.0492	30.1121	20.1647	15.8446	17.1025	17.7039
CCNA_R0073			2549	3170443	3170300	-	NA	NA	NA	NA	NA	NA	-2.08154	-1.05765	0.0212587	0.062419	Non-significant	-1.23594	-0.305613	0.469721	0.82718	Non-significant	-1.91431	-0.936824	0.0726828	0.153761	Non-significant	8.62231	11.7847	5.37736	8.59478	2.51199	3.61106	4.73717	3.62007	7.7544	6.25053	5.98252	6.66248	5.27296	3.69708	1.78683	3.58562
CCNA_00705		hypothetical protein	387	763315	763025	-	NA	NA	NA	NA	NA	NA	-1.21725	-0.283623	0.0125241	0.0399057	Non-significant	1.39004	0.475128	0.000256846	0.00471396	Non-significant	-1.90199	-0.927513	3.41997e-08	2.96697e-07	Significant	590.635	729.164	569.855	629.885	247.366	638.723	537.791	474.627	889.598	889.148	706.615	828.454	396.613	505.75	562.353	488.239
CCNA_00131		Rrf2 family protein	72	141119	141541	+	NA	NA	RtrA_0050	NA	CdxA_032	NA	-1.86773	-0.901283	9.83863e-12	1.27014e-10	Significant	1.14214	0.191736	0.0374327	0.236601	Non-significant	-1.90103	-0.926785	5.93108e-10	5.82218e-09	Significant	99.3794	111.29	101.246	103.972	28.6473	67.3381	54.6958	50.2271	107.132	119.868	108.322	111.774	70.6973	79.1506	47.6487	65.8322
CCNA_01166		hydroxyacyl-ACP dehydratase HTD2	685	1285421	1284624	-	NA	NA	NA	NA	NA	NA	-1.67212	-0.74168	0.000134443	0.000758872	Non-significant	1.0548	0.0769741	0.543038	0.860942	Non-significant	-1.89871	-0.925017	4.88244e-08	4.18072e-07	Significant	17.7077	18.7452	17.317	17.9233	5.94944	11.8016	11.0415	9.59751	17.841	17.1443	18.4199	17.8017	11.1985	9.78474	10.7478	10.577
CCNA_02428		translation initiation factor 1 (IF-1)	1410	2570892	2570674	-	NA	NA	NA	NA	NA	NA	-1.94331	-0.958514	7.38152e-27	2.0951e-25	Significant	1.01059	0.0152018	0.863991	0.974706	Non-significant	-1.88802	-0.916876	7.12367e-29	1.46017e-27	Significant	1799.11	1688.67	1865.54	1784.44	512.239	937.358	1003.5	817.699	1564.05	1737.96	1801.39	1701.13	953.199	975.083	1111.45	1013.25
CCNA_03926		hypothetical protein	395	770423	770292	-	NA	NA	NA	NA	NA	NA	-2.11524	-1.08082	0.221356	0.396716	Non-significant	-1.11384	-0.15554	0.831576	0.964907	Non-significant	-1.88738	-0.916385	0.299604	0.45359	Non-significant	1.79165	1.90459	0.451247	1.3825	0.685087	0.437704	0.430652	0.517814	2.11484	0.909168	0.815798	1.27993	1.32746	0.44813	0	0.591863
CCNA_02203		YceI-like domain protein	1259	2351792	2351214	-	NA	NA	NA	NA	NA	NA	-2.52245	-1.33482	1.77027e-18	3.42253e-17	Significant	-1.08937	-0.123492	0.41687	0.787117	Non-significant	-1.88545	-0.914906	1.53191e-14	1.9935e-13	Significant	218.73	196.045	214.597	209.791	48.2614	86.9148	86.4963	73.8908	185.141	177.321	183.567	182.01	111.772	98.8952	115.986	108.885
CCNA_03487		zonular occludens toxin, zot-like protein	2060	3648687	3648914	+	NA	NA	NA	NA	NA	NA	-1.40554	-0.491126	0.20197	0.371966	Non-significant	-1.02845	-0.04047	0.897042	0.982052	Non-significant	-1.87751	-0.908817	0.0388644	0.0939777	Non-significant	10.3727	9.64826	11.2337	10.4182	3.56967	12.1636	4.48785	6.74036	13.8763	9.73767	6.61226	10.0754	6.4044	3.89166	7.52348	5.93985
CCNA_R0119			424	814185	814045	-	NA	NA	NA	NA	NA	NA	-1.01496	-0.0214178	0.880855	0.941827	Non-significant	1.09966	0.137051	0.177767	0.562974	Non-significant	-1.87661	-0.908131	0.000139575	0.000713382	Non-significant	245.304	255.418	250.509	250.41	157.774	264.299	218.918	213.664	277.839	256.192	250.502	261.511	193.451	210.183	65.0861	156.24
CCNA_01623		phosphohydrolase, MutT/nudix family	947	1744933	1744514	-	NA	NA	NA	NA	NA	NA	-2.07754	-1.05488	4.19122e-16	7.19882e-15	Significant	1.04065	0.0574916	0.471694	0.829196	Non-significant	-1.87655	-0.908079	1.97463e-18	3.05141e-17	Significant	107.691	102.657	102.678	104.342	29.1749	54.4754	50.7554	44.8019	108.119	97.5797	103.07	102.923	69.2553	64.7868	49.2143	61.0855
CCNA_03092		cytochrome P450 family protein	1810	3240801	3242177	+	NA	NA	RtrA_1032	RtrB_551	CdxA_735	NA	-1.82424	-0.867298	6.42955e-12	8.40884e-11	Significant	-1.12022	-0.163779	0.0442444	0.263818	Non-significant	-1.86062	-0.895787	5.70425e-11	6.09892e-10	Significant	48.9483	45.1874	44.2517	46.1291	11.5584	32.6018	25.6365	23.2656	40.3432	39.0447	37.6156	39.0011	21.9296	26.8917	21.4263	23.4159
CCNA_01302		acetyltransferase domain protein	762	1428800	1429948	+	NA	NA	RtrA_0494	RtrB_286	CdxA_342	NA	-1.83495	-0.875743	5.43382e-15	8.7334e-14	Significant	-1.08488	-0.117541	0.109429	0.447397	Non-significant	-1.86003	-0.895325	2.0572e-18	3.16664e-17	Significant	82.7948	77.1832	77.7606	79.2462	25.2642	46.7143	42.9932	38.3239	73.3732	68.6742	65.8389	69.2955	41.8363	42.9363	39.9353	41.5693
CCNA_01762		YjgP/YjgQ family membrane permease	1014	1891771	1890632	-	NA	NA	NA	NA	NA	NA	-1.98805	-0.991353	5.05988e-29	1.49997e-27	Significant	1.02351	0.0335228	0.671404	0.917135	Non-significant	-1.85898	-0.894512	1.24284e-31	2.76217e-30	Significant	251.849	257.526	255.292	254.889	69.3705	136.688	138.625	114.894	242.182	246.495	249.99	246.222	142.588	143.421	161.303	149.104
CCNA_02099		Na+ driven multidrug efflux pump	1195	2249896	2248481	-	NA	NA	NA	NA	NA	NA	-2.05742	-1.04084	1.34042e-18	2.62958e-17	Significant	1.05812	0.081507	0.288133	0.693217	Non-significant	-1.85704	-0.893003	2.14342e-20	3.50387e-19	Significant	128.813	120.288	110.842	119.981	26.5675	65.9783	68.7291	53.7583	130.971	114.925	114.758	120.218	74.7838	71.059	71.2308	72.3579
CCNA_01434		MerR-family transcriptional regulator	826	1548878	1549303	+	NA	NA	RtrA_0536	NA	CdxA_366	NA	-1.82618	-0.868831	1.10436e-12	1.55621e-11	Significant	1.01938	0.0276952	0.770948	0.950347	Non-significant	-1.85636	-0.892474	1.48903e-12	1.76366e-11	Significant	142.26	144.883	148.212	145.118	41.2886	94.1248	79.3977	71.6037	136.521	145.787	135.997	139.435	92.6852	82.3424	77.1104	84.046
CCNA_00811		TetR-family transcriptional regulator	459	875553	874918	-	NA	NA	NA	RtrB_178	NA	NA	-1.85227	-0.889293	9.0478e-14	1.33122e-12	Significant	1.14998	0.201612	0.0208432	0.155876	Non-significant	-1.85632	-0.892442	1.13011e-23	2.00481e-22	Significant	60.9837	57.9104	68.1809	62.3583	17.4891	35.2476	38.2549	30.3305	66.5708	69.4398	66.88	67.6302	42.153	41.4817	38.973	40.8692
CCNA_00572		PTS system, N-acetylglucosamine-specific IIBC component	316	591765	593513	+	NA	NA	RtrA_0189	NA	CdxA_128	CdxB_037	-1.18085	-0.239829	0.476166	0.665602	Non-significant	1.09008	0.124433	0.732608	0.935249	Non-significant	-1.85614	-0.892306	0.00979993	0.0299756	Non-significant	1.31838	3.5217	3.2013	2.68046	1.18921	2.08116	2.86018	2.04351	4.20307	2.67604	1.50846	2.79586	1.33581	2.4013	1.22595	1.65435
CCNA_01983		citrate synthase	1145.1	2128834	2130114	+	NA	NA	NA	NA	NA	NA	-1.89505	-0.922236	4.23288e-24	1.1e-22	Significant	1.0691	0.0963978	0.145849	0.506316	Non-significant	-1.84371	-0.882612	1.39788e-24	2.52512e-23	Significant	1169.89	1207.03	1276.2	1217.71	325.546	712.041	710.154	582.58	1217.31	1247.51	1224.93	1229.92	685.03	747.242	814.157	748.81
CCNA_R0120			2460	818770	818899	+	NA	NA	RtrA_0275	RtrB_166	CdxA_193	NA	-2.48111	-1.31099	0.0278915	0.0781118	Non-significant	-1.21799	-0.284507	0.577541	0.880152	Non-significant	-1.84333	-0.882311	0.156221	0.277633	Non-significant	4.09323	4.35126	4.5819	4.34213	0.347814	2.22219	2.18639	1.58546	3.57895	4.1542	2.48505	3.40607	2.69576	2.27512	0.659751	1.87688
CCNA_02807		nickel-cobalt-cadmium resistance protein NccB	1630	2962296	2963531	+	NA	NA	NA	NA	NA	NA	-2.28499	-1.19219	1.50041e-20	3.22831e-19	Significant	1.0839	0.116235	0.190494	0.579328	Non-significant	-1.84231	-0.881518	3.1193e-14	4.03267e-13	Significant	39.7033	35.4938	34.8906	36.6959	8.34077	17.5294	17.5229	14.4644	38.9979	36.8478	37.1584	37.668	24.1004	22.8285	21.5113	22.8134
CCNA_02806		nickel-cobalt-cadmium resistance protein NccC	1630	2961061	2962299	+	NA	NA	NA	NA	NA	NA	-2.21875	-1.14975	3.52319e-21	7.87698e-20	Significant	1.10872	0.148894	0.0764311	0.365353	Non-significant	-1.84178	-0.881104	3.16976e-20	5.16032e-19	Significant	32.8787	31.0453	33.8927	32.6056	7.18927	16.2279	16.4711	13.2961	35.0732	34.5792	33.027	34.2264	22.0621	22.1049	17.5827	20.5832
CCNA_00118		porphyrin biosynthesis protein	61	129746	131989	+	NA	NA	RtrA_0041	NA	CdxA_027	NA	-1.91192	-0.935019	2.75738e-18	5.25478e-17	Significant	-1.05894	-0.0826197	0.240864	0.645405	Non-significant	-1.83634	-0.876835	1.00658e-09	9.78383e-09	Significant	69.0839	64.1399	69.6513	67.6251	20.6735	36.9989	36.2254	31.2993	60.7083	59.4168	60.8249	60.3167	38.4963	36.1668	35.9276	36.8635
CCNA_01528	fljK	flagellin fljK	881	1636359	1637180	+	NA	NA	NA	NA	NA	NA	-2.01896	-1.01361	0.0108763	0.0357365	Non-significant	1.0073	0.0104955	0.900746	0.983325	Non-significant	-1.83006	-0.87189	1.99242e-16	2.8251e-15	Significant	3166.18	2856.91	3501.92	3175.01	931.379	1522.09	1682.63	1378.7	2722.08	2994.71	3339.55	3018.78	2152.57	1517.98	1895.44	1855.33
CCNA_02816		hypothetical protein	1633	2973908	2973537	-	P1-1633-2973908	TgrL_126	RtrA_0934	RtrB_499	CdxA_669	CdxB_180	-1.65464	-0.726518	2.40035e-10	2.84207e-09	Significant	-1.08455	-0.117103	0.125821	0.477167	Non-significant	-1.82815	-0.870384	4.55097e-23	7.82766e-22	Significant	220.604	207.478	196.787	208.29	65.3927	139.006	135.85	113.416	183.104	176.789	184.107	181.333	115.089	113.695	104.212	110.999
CCNA_R0011			2455	735530	735387	-	NA	NA	NA	NA	NA	NA	-1.67407	-0.743362	0.0851325	0.191944	Non-significant	-1.44066	-0.526725	0.260439	0.668307	Non-significant	-1.82601	-0.868694	0.147128	0.265078	Non-significant	9.85407	9.16585	5.79101	8.27031	1.88399	6.01843	5.5267	4.47637	3.231	8.75074	3.73907	5.24027	4.86734	2.8755	1.78683	3.17656
CCNA_03436		CHASE sensor histidine kinase	2028	3600007	3602292	+	NA	NA	RtrA_1165	NA	CdxA_824	NA	-1.929	-0.947851	5.63101e-22	1.30262e-20	Significant	-1.05886	-0.0825091	0.275639	0.6817	Non-significant	-1.82194	-0.865475	2.11073e-25	3.92021e-24	Significant	42.7527	38.0518	40.9865	40.597	11.3336	22.0139	23.3253	18.8909	38.9145	33.8611	36.3191	36.3649	22.6376	21.3479	23.1865	22.3907
CCNA_02819		hypothetical protein	1636	2975355	2975200	-	NA	NA	NA	NA	NA	NA	-1.67447	-0.743708	0.000166985	0.000924308	Non-significant	-1.20787	-0.272464	0.132124	0.486318	Non-significant	-1.81767	-0.862089	0.000477071	0.00219964	Non-significant	77.3166	80.9818	76.7467	78.3484	20.2891	47.7771	59.3968	42.4877	54.8773	65.0055	61.4358	60.4396	45.3037	33.7477	32.9876	37.3463
CCNA_03598	divL	two-component sensor histidine kinase DivL	2118	3750296	3752605	+	NA	NA	NA	NA	NA	NA	-1.88473	-0.914357	1.50008e-19	3.04738e-18	Significant	1.05645	0.07923	0.474086	0.831208	Non-significant	-1.8148	-0.859813	1.94332e-08	1.7084e-07	Significant	98.4896	98.8211	101.415	99.5751	29.4588	50.9988	60.6604	47.0393	96.8797	95.1249	105.657	99.2207	65.058	62.7639	56.2873	61.3697
CCNA_01552	tipN	polar localization protein TipN	898	1665871	1668519	+	NA	NA	RtrA_0572	NA	CdxA_394	NA	-2.2031	-1.13953	1.5638e-40	6.43538e-39	Significant	1.02427	0.0346007	0.674328	0.918424	Non-significant	-1.80658	-0.853263	5.49986e-29	1.1332e-27	Significant	126.73	124.778	127.157	126.222	31.8337	58.9983	62.5328	51.1216	124.176	119.512	122.828	122.172	83.6323	73.6903	70.2265	75.8497
CCNA_R0021			562	1057036	1056960	-	NA	NA	NA	NA	NA	NA	-1.08801	-0.121692	0.866004	0.93311	Non-significant	-1.85524	-0.891607	0.252367	0.656941	Non-significant	-1.80609	-0.852871	0.421926	0.578358	Non-significant	3.0714	2.44876	3.09427	2.87148	1.17444	3.0014	2.95304	2.37629	1.20848	3.11715	0	1.44188	0.758547	1.53645	0	0.764998
CCNA_02681		tRNA (uracil-5-)-methyltransferase GidA	1555	2833779	2835203	+	NA	NA	NA	NA	CdxA_626	NA	-1.90824	-0.93224	1.82036e-27	5.20364e-26	Significant	1.06165	0.0863029	0.22139	0.62073	Non-significant	-1.805	-0.852002	3.76351e-09	3.47861e-08	Significant	93.7693	99.7685	97.7278	97.0885	25.5112	57.2904	55.3302	46.0439	97.0361	98.9558	95.9344	97.3088	58.4901	61.7684	61.6925	60.6503
CCNA_R0009			2452	708218	708312	+	NA	NA	RtrA_0242	RtrB_148	CdxA_168	NA	-2.02413	-1.0173	0.0675361	0.160118	Non-significant	-1.23987	-0.310188	0.504475	0.846917	Non-significant	-1.8023	-0.849837	0.165396	0.289133	Non-significant	6.84599	7.93914	8.77795	7.85436	4.2836	3.04089	2.39352	3.23934	2.93851	5.68469	7.93471	5.5193	4.30376	4.98132	0.902817	3.39597
CCNA_01377		hypothetical protein	793	1492239	1492093	-	P1-793-1492300	TgrL_079	RtrA_0513	RtrB_294	CdxA_352	NA	-2.09368	-1.06604	0.00157185	0.00669127	Non-significant	-1.18167	-0.240824	0.318559	0.714837	Non-significant	-1.80166	-0.849328	0.0134932	0.0390482	Non-significant	28.5567	30.3569	21.8809	26.9315	8.61253	14.5425	10.8278	11.3276	17.7243	23.2673	21.9766	20.9894	17.88	14.0841	6.41799	12.794
CCNA_00610		alpha-1,2-mannosidase	338	648428	651031	+	NA	NA	RtrA_0213	RtrB_130	CdxA_146	NA	-1.89091	-0.91908	5.85892e-21	1.29544e-19	Significant	1.03629	0.0514338	0.456198	0.814843	Non-significant	-1.80151	-0.84921	2.67635e-23	4.6437e-22	Significant	82.8968	77.3576	82.8964	81.0503	24.188	46.328	44.0535	38.1898	81.4391	76.1355	80.6192	79.3979	50.4678	48.1585	49.8664	49.4976
CCNA_02809		AcrB-family cation/multidrug efflux pump	1630	2963976	2967218	+	NA	NA	NA	NA	NA	NA	-2.03618	-1.02587	7.9921e-20	1.64868e-18	Significant	1.10335	0.141886	0.0420934	0.256731	Non-significant	-1.79793	-0.846334	2.76462e-19	4.41002e-18	Significant	51.7407	49.4401	49.6096	50.2635	13.1478	27.0623	26.3283	22.1795	52.7098	51.4752	52.9461	52.3771	33.5356	32.413	32.186	32.7115
CCNA_03883		hypothetical protein	1732.5	3125986	3125570	-	NA	NA	NA	NA	NA	NA	-2.06846	-1.04856	9.5725e-06	6.95266e-05	Significant	1.0784	0.108897	0.563701	0.873907	Non-significant	-1.79473	-0.843767	1.7625e-07	1.44357e-06	Significant	22.9692	27.4316	29.2824	26.5611	6.07214	16.3493	12.5416	11.6544	27.0009	30.0745	24.1453	27.0736	19.1892	15.604	15.6315	16.8082
CCNA_02845		two-component response regulator	1651	2998187	2997516	-	NA	NA	RtrA_0953	RtrB_512	CdxA_680	CdxB_184	-2.08543	-1.06035	3.17767e-23	7.99814e-22	Significant	1.07507	0.104427	0.358956	0.743146	Non-significant	-1.79391	-0.843107	6.95161e-24	1.24437e-22	Significant	344.189	314.912	293.569	317.557	73.4756	178.575	165.124	139.058	334.547	317.616	316.245	322.803	209.383	198.058	197.7	201.713
CCNA_02741		hypothetical protein	1589	2901593	2902285	+	NA	NA	RtrA_0903	RtrB_478	NA	NA	-2.31826	-1.21304	2.00759e-43	8.92708e-42	Significant	1.04676	0.0659261	0.454635	0.813869	Non-significant	-1.79227	-0.841792	4.67892e-34	1.08881e-32	Significant	1003.84	1025.94	1020.85	1016.88	234.43	478.39	468.467	393.762	976.585	974.715	1063.49	1004.93	624.2	617.31	649.26	630.257
CCNA_00810		acetyl esterase	459	874886	873744	-	NA	NA	NA	RtrB_178	NA	NA	-1.89903	-0.925263	6.00075e-24	1.54935e-22	Significant	1.11533	0.157469	0.0353535	0.227045	Non-significant	-1.79143	-0.841113	1.18183e-15	1.61218e-14	Significant	62.7454	61.6418	63.2646	62.5506	17.485	34.5246	36.8032	29.6043	63.3378	66.4623	67.1738	65.658	43.3334	41.1433	39.0944	41.1904
CCNA_00974		OAR protein precursor	561	1051388	1054555	+	NA	NA	RtrA_0350	NA	CdxA_245	CdxB_077	-2.45545	-1.29599	0.00399229	0.0151156	Non-significant	1.09021	0.1246	0.0750608	0.361719	Non-significant	-1.78943	-0.8395	8.62337e-29	1.75846e-27	Significant	1317.55	1217.41	1319.16	1284.71	292.161	514.539	588.127	464.942	1309.14	1257.63	1402.34	1323.04	853.629	744.979	892.466	830.358
CCNA_01767		cytochrome C family protein	1018	1895423	1895821	+	NA	NA	RtrA_0624	RtrB_347	CdxA_432	NA	-1.83637	-0.876858	8.12075e-09	8.44136e-08	Significant	-1.01045	-0.015004	0.859899	0.974706	Non-significant	-1.78933	-0.83942	1.14248e-17	1.7185e-16	Significant	117.953	104.753	109.127	110.611	40.6829	53.5776	60.1229	51.4611	114.275	104.52	93.921	104.239	66.0202	60.784	68.7861	65.1968
CCNA_01943		alpha/beta hydrolase family protein	1119	2085576	2086226	+	NA	NA	RtrA_0678	NA	NA	NA	-2.12385	-1.08668	1.03135e-31	3.17498e-30	Significant	-1.04118	-0.0582257	0.475093	0.831211	Non-significant	-1.7845	-0.835523	3.4738e-34	8.22896e-33	Significant	562.636	587.483	566.916	572.345	146.621	291.192	285.977	241.263	523.154	508.154	526.599	519.302	319.136	330.204	331.609	326.983
CCNA_00609		PurR-family transcriptional regulator	338	647369	648415	+	NA	NA	RtrA_0213	RtrB_130	CdxA_146	NA	-1.78333	-0.834574	6.04372e-12	7.93016e-11	Significant	1.11529	0.157421	0.270415	0.67538	Non-significant	-1.78075	-0.832486	2.24149e-18	3.43695e-17	Significant	59.8021	56.5484	57.7441	58.0315	17.7063	36.3106	33.5538	29.1902	62.1241	61.094	60.3223	61.1801	37.7114	37.458	41.1226	38.764
CCNA_00887		hypothetical protein	507	966367	966831	+	NA	NA	NA	NA	NA	NA	-1.61297	-0.689719	1.01448e-09	1.14043e-08	Significant	1.05332	0.0749437	0.603557	0.890568	Non-significant	-1.77876	-0.830874	3.68541e-16	5.1156e-15	Significant	129.692	141.247	134.757	135.232	42.5903	96.6676	87.7752	75.6777	137.878	137.689	128.643	134.737	80.2641	84.9771	90.9322	85.3911
CCNA_02933		aminopeptidase	1709	3092264	3093979	+	NA	NA	NA	NA	NA	NA	-1.66235	-0.733226	3.17463e-16	5.47623e-15	Significant	1.12323	0.167647	0.0285896	0.197219	Non-significant	-1.77765	-0.829975	7.71227e-23	1.31507e-21	Significant	304.684	285.725	289.388	293.266	89.7991	196.192	192.998	159.663	305.187	313.838	313.957	310.994	208.138	193.317	187.929	196.461
CCNA_03936		hypothetical protein	432	824706	824840	+	NA	NA	NA	NA	NA	NA	-1.27609	-0.351729	0.102129	0.221529	Non-significant	1.07571	0.105288	0.611446	0.892466	Non-significant	-1.77158	-0.825039	0.00242022	0.00911846	Non-significant	65.6938	77.7496	75.8898	73.1111	34.163	64.6245	54.3196	51.0357	70.9959	83.5626	67.403	73.9872	66.6285	54.3333	19.0595	46.6738
CCNA_02781		hypothetical protein	1615	2939350	2939946	+	NA	NA	RtrA_0918	RtrB_489	CdxA_655	NA	-1.52006	-0.604131	2.46949e-07	2.20109e-06	Significant	1.05592	0.0785053	0.348882	0.735437	Non-significant	-1.76573	-0.820265	1.79159e-10	1.82668e-09	Significant	55.064	55.0609	55.873	55.3326	18.9346	41.7116	37.7069	32.7844	54.3977	57.7938	53.1211	55.1042	35.0253	33.9858	36.7781	35.2631
CCNA_01746		malonyl-CoA-(acyl-carrier-protein) transacylase FabD	1007	1874210	1875154	+	NA	NA	RtrA_0621	RtrB_343	CdxA_429	NA	-1.74659	-0.80454	3.98238e-11	4.9342e-10	Significant	1.20105	0.264293	0.0340024	0.220492	Non-significant	-1.76433	-0.819117	4.89102e-28	9.82176e-27	Significant	217.165	287.454	301.794	268.804	74.6897	172.903	174.689	140.76	310.767	303.264	301.804	305.278	199.577	192.295	190.595	194.155
CCNA_02805		hypothetical protein	1630	2960594	2961004	+	NA	NA	NA	NA	NA	NA	-2.08926	-1.06299	5.28636e-29	1.55559e-27	Significant	1.12305	0.167423	0.0678834	0.342314	Non-significant	-1.75596	-0.812261	7.18206e-17	1.02571e-15	Significant	914.487	837.408	932.31	894.735	234.66	471.072	442.874	382.868	853.324	1018.63	971.788	947.913	572.286	581.026	667.569	606.96
CCNA_01765		peptidase inhibitor, I78 family	1015	1894059	1894400	+	NA	NA	NA	NA	NA	NA	-1.26841	-0.343021	0.145237	0.293703	Non-significant	1.31412	0.394094	0.0295923	0.202046	Non-significant	-1.75434	-0.810929	2.31534e-06	1.60411e-05	Significant	53.5923	47.7819	50.508	50.6274	19.1704	42.2346	47.0393	36.1481	64.2119	63.3387	61.3995	62.9834	41.8421	42.8947	34.608	39.7816
CCNA_02427		septum formation protein Maf	1410	2570666	2570061	-	NA	NA	NA	NA	NA	NA	-1.65839	-0.729779	8.51288e-09	8.78056e-08	Significant	1.15486	0.207713	0.00616327	0.0664669	Non-significant	-1.74946	-0.806907	5.50632e-15	7.38407e-14	Significant	217.277	265.719	249.071	244.022	69.689	165.417	169.694	134.933	253.976	275.964	268.236	266.059	171.947	185.073	154.976	170.666
CCNA_03816		peptidyl-dipeptidase DCP	2250	3981811	3979685	-	NA	NA	NA	NA	NA	NA	-1.36249	-0.446247	6.73535e-07	5.72291e-06	Non-significant	1.1226	0.166843	0.0315317	0.20934	Non-significant	-1.74942	-0.806879	4.65139e-31	1.02798e-29	Significant	180.209	161.931	166.54	169.56	68.7059	137.502	126.868	111.025	175.3	181.454	182.159	179.638	114.674	115.859	115.809	115.447
CCNA_R0077			1977	3533067	3532896	-	NA	NA	NA	NA	NA	NA	-1.13532	-0.183102	0.206971	0.379084	Non-significant	1.09163	0.126482	0.137067	0.492285	Non-significant	-1.74802	-0.805726	5.79935e-09	5.26198e-08	Significant	447.558	435.21	369.162	417.31	239.749	368.832	338.102	315.561	406.295	439.223	442.324	429.28	305.284	320.184	200.956	275.475
CCNA_R0173			2543	2967588	2967347	-	NA	NA	NA	NA	NA	NA	-1.42036	-0.506252	0.0945769	0.208538	Non-significant	1.20484	0.268838	0.280263	0.686063	Non-significant	-1.7476	-0.805371	0.000363745	0.00172332	Non-significant	15.6362	17.9205	18.4601	17.3389	7.1	14.5636	11.0403	10.9013	21.1484	17.8528	20.4691	19.8234	10.3783	13.1995	15.2397	12.9392
CCNA_00416		conserved hypothetical membrane protein	231	430123	429725	-	NA	NA	NA	NA	NA	NA	-1.543	-0.625742	4.71816e-06	3.6242e-05	Significant	1.04261	0.0602023	0.466524	0.825418	Non-significant	-1.74744	-0.805246	4.33926e-10	4.32395e-09	Significant	95.4289	88.2126	85.2416	89.6277	32.297	72.8366	50.2924	51.8086	83.9574	89.3309	90.0076	87.7653	50.0641	67.1589	51.8045	56.3425
CCNA_R0167			2533	2703649	2703165	-	NA	NA	NA	NA	NA	NA	1.0463	0.0653024	0.774359	0.880643	Non-significant	1.13975	0.188714	0.411269	0.784184	Non-significant	-1.74739	-0.805204	0.0520621	0.119113	Non-significant	18.5297	24.4927	14.492	19.1715	7.17859	24.8977	25.1998	19.092	19.378	21.8988	20.4269	20.5679	12.5246	24.8809	2.12209	13.1759
CCNA_01984		FlhB-like flagellar protein	1146	2130435	2130172	-	NA	NA	NA	NA	NA	NA	-1.64191	-0.715373	0.0003299	0.00170136	Non-significant	1.10007	0.137595	0.31605	0.71361	Non-significant	-1.74718	-0.80503	2.81383e-06	1.91263e-05	Significant	69.6504	56.8997	63.6259	63.392	17.2985	42.0196	46.2951	35.2044	56.3956	71.597	67.5073	65.1666	35.6201	45.4852	46.1326	42.4126
CCNA_02311		hypothetical protein	2379	2457093	2457431	+	NA	NA	NA	NA	NA	NA	-1.20438	-0.268288	0.0370443	0.0989662	Non-significant	1.41539	0.501198	0.00191784	0.0264595	Non-significant	-1.7469	-0.804794	1.11046e-12	1.33121e-11	Significant	65.5776	56.5478	57.6319	59.9191	27.8764	49.7665	56.0076	44.5502	72.7404	79.6528	85.7671	79.3867	50.6548	51.8245	52.8774	51.7856
CCNA_03918		hypothetical protein	2368	387425	387559	+	NA	NA	RtrA_0136	NA	CdxA_091	NA	1.27248	0.347639	0.615125	0.779768	Non-significant	-1.18959	-0.250466	0.71274	0.92821	Non-significant	-1.74413	-0.802504	0.320153	0.472936	Non-significant	1.31388	1.86227	1.76488	1.64701	1.33973	2.99584	1.26325	1.86627	2.06784	1.33345	0.797669	1.39965	1.29796	0	1.27063	0.856197
CCNA_01850	qoxB	quinol cytochrome oxidase polypeptide I	1070	1982701	1980704	-	NA	NA	NA	NA	NA	NA	-1.18681	-0.247085	0.0505031	0.127356	Non-significant	1.25242	0.324714	9.36529e-05	0.00192157	Non-significant	-1.74257	-0.801218	8.69719e-15	1.15457e-13	Significant	67.4693	72.446	58.0144	65.9766	28.9897	65.0352	56.3908	50.1386	73.399	86.5539	74.0808	78.0112	46.7148	55.0676	49.0653	50.2825
CCNA_01747		3-oxoacyl-(acyl-carrier protein) reductase	1007	1875173	1875913	+	NA	NA	RtrA_0621	RtrB_343	CdxA_429	NA	-1.83101	-0.872638	2.0756e-19	4.19523e-18	Significant	1.12818	0.173997	0.0318759	0.211151	Non-significant	-1.74195	-0.800702	9.55065e-26	1.79916e-24	Significant	350.598	380.587	376.76	369.315	94.6419	229.314	231.604	185.187	409.884	388.292	384.237	394.138	245.929	241.003	275.938	254.29
CCNA_00940		sensory box GGDEF/EAL protein	539	1015105	1017138	+	NA	NA	NA	NA	NA	NA	-1.80519	-0.85215	2.07068e-10	2.47369e-09	Significant	-1.00212	-0.00305651	0.974998	0.998447	Non-significant	-1.73295	-0.793228	1.81635e-11	2.00153e-10	Significant	27.0914	20.4561	26.0339	24.5271	7.44704	14.6005	14.3932	12.1469	24.75	21.1522	23.5859	23.1627	14.9897	15.2972	14.4633	14.9167
CCNA_00632		chemotaxis receiver domain protein CheYII	351	679026	679394	+	P1-351-674267,P2-351-674275	TgrL_037	RtrA_0227	RtrB_137	CdxA_157	CdxB_047	1.01656	0.0236939	0.94699	0.978562	Non-significant	1.34196	0.424347	0.140705	0.500411	Non-significant	-1.7321	-0.792525	0.00952525	0.0293244	Non-significant	5.60801	5.10988	8.07109	6.26299	4.53383	4.85389	7.0865	5.49141	7.31309	7.64292	8.60899	7.855	4.59034	5.12982	6.04325	5.25447
CCNA_00428		hypothetical protein	238	437146	437328	+	NA	NA	NA	NA	NA	NA	1.31355	0.393468	0.187967	0.354905	Non-significant	1.53969	0.622641	0.000138447	0.00275585	Non-significant	-1.73161	-0.792116	0.00256527	0.00959187	Non-significant	36.5085	30.5671	33.5255	33.5337	36.3209	39.4651	30.7528	35.5129	42.7128	54.1029	47.664	48.1599	32.8745	29.415	33.276	31.8552
CCNA_00164		O-antigen polymerase	89	175173	177098	+	NA	NA	NA	NA	NA	NA	-1.8138	-0.859014	1.32466e-21	2.99508e-20	Significant	1.11723	0.159928	0.0752104	0.361719	Non-significant	-1.73014	-0.790888	4.82689e-32	1.09115e-30	Significant	364.478	347.968	331.038	347.828	99.7047	212.959	206.222	172.962	365.834	368.38	366.974	367.063	241.699	244.69	228.001	238.13
CCNA_01761		YjgP/YjgQ family membrane permease	1014	1890635	1889529	-	NA	NA	NA	NA	NA	NA	-1.96641	-0.975566	6.02544e-29	1.76013e-27	Significant	-1.03654	-0.0517781	0.647234	0.907241	Non-significant	-1.72953	-0.790379	1.77796e-18	2.75827e-17	Significant	208.191	198.49	199.679	202.12	56.4074	104.802	114.565	91.9249	175.094	181.479	194.553	183.709	126.261	117.238	114.822	119.44
CCNA_03009		nicotinate-nucleotide pyrophosphorylase	1758	3163060	3163908	+	NA	NA	NA	NA	NA	NA	-2.0761	-1.05388	3.17786e-14	4.87272e-13	Significant	-1.06428	-0.0898746	0.219318	0.61665	Non-significant	-1.72483	-0.786451	7.13282e-13	8.62918e-12	Significant	124.725	117.708	119.901	120.778	28.0135	62.9489	67.4921	52.8182	107.082	109.762	104.641	107.162	75.7448	76.502	56.4713	69.5727
CCNA_01849	qoxC	quinol cytochrome oxidase polypeptide III	1070	1980701	1980075	-	NA	NA	NA	NA	NA	NA	-1.2035	-0.267238	0.0897525	0.200315	Non-significant	1.2601	0.333541	0.000717025	0.0115214	Non-significant	-1.71926	-0.781786	1.22683e-09	1.178e-08	Significant	59.7845	67.4626	56.5247	61.2573	24.7353	61.2785	52.9475	46.3204	66.7843	82.8778	68.527	72.7297	45.6459	51.5114	45.5512	47.5695
CCNA_01820		GTP-binding protein hflX	1050	1946223	1947563	+	P1-1050-1945909	TgrL_089	RtrA_0636	NA	CdxA_435	NA	-1.67397	-0.743272	1.64284e-12	2.27496e-11	Significant	1.07706	0.107092	0.175824	0.559643	Non-significant	-1.71822	-0.780912	5.32499e-30	1.13868e-28	Significant	236.85	239.408	225.777	234.012	62.9851	159.285	165.748	129.339	241.202	248.119	225.328	238.216	147.567	154.345	165.395	155.769
CCNA_03282		pirin	1936	3451802	3452668	+	NA	NA	NA	NA	NA	NA	-2.05397	-1.03842	4.55351e-12	6.0947e-11	Significant	-1.13078	-0.177323	0.0263404	0.186527	Non-significant	-1.71715	-0.780018	5.52132e-17	7.91389e-16	Significant	56.4649	54.3698	55.5799	55.4715	15.4891	27.6556	29.177	24.1073	48.4046	46.8552	44.2789	46.5129	30.3156	30.8388	29.6774	30.2773
CCNA_02985		methyltransferase	1741	3139760	3140485	+	NA	NA	RtrA_0996	NA	CdxA_708	NA	-1.5523	-0.634405	6.56034e-08	6.25107e-07	Significant	1.14946	0.200961	0.0453922	0.26866	Non-significant	-1.7159	-0.778966	1.65136e-23	2.89061e-22	Significant	100.332	114.189	101.818	105.446	35.6245	72.1018	75.6381	61.1215	116.636	115.299	111.69	114.542	78.2797	75.3674	70.2917	74.6463
CCNA_02085		anhydromuramoyl-peptide exo-beta-N-acetylglucosaminidase	1183	2235390	2234353	-	NA	NA	NA	NA	NA	NA	-1.98902	-0.992059	3.3076e-25	8.94393e-24	Significant	1.09409	0.129726	0.199519	0.589048	Non-significant	-1.71329	-0.776772	8.46997e-08	7.08397e-07	Significant	242.877	234.694	232.004	236.525	61.3331	132.364	128.26	107.319	249.754	244.818	239.283	244.619	166.503	158.198	155.671	160.124
CCNA_02718	tauC	taurine transport system permease protein tauC	1574.1	2879117	2879875	+	NA	NA	NA	NA	NA	NA	-1.91194	-0.935034	2.1626e-05	0.000143766	Non-significant	1.03233	0.0459072	0.722131	0.934152	Non-significant	-1.7131	-0.776606	4.84923e-11	5.21293e-10	Significant	39.7279	38.5059	37.4339	38.5559	11.3784	20.7814	21.9445	18.0348	40.8255	35.6552	37.1011	37.8606	27.5495	21.1985	25.5382	24.7621
CCNA_02977	sigU	RNA polymerase ECF-type sigma factor sigU	1737	3132063	3132632	+	NA	NA	NA	NA	CdxA_707	NA	-1.53046	-0.613964	0.00706537	0.0249344	Non-significant	-1.125	-0.169922	0.297645	0.701754	Non-significant	-1.7097	-0.773742	3.23508e-05	0.000186017	Non-significant	51.1375	47.0835	40.9637	46.3949	14.4373	36.8961	31.5147	27.616	40.3229	41.0561	35.8006	39.0599	25.0028	26.7746	24.677	25.4848
CCNA_03699		peptidase, M16 family	2172	3865772	3868618	+	NA	NA	NA	NA	NA	NA	-1.5055	-0.590246	3.14503e-12	4.25217e-11	Significant	1.22756	0.295793	0.000249531	0.00462209	Non-significant	-1.70899	-0.773143	1.52698e-29	3.19615e-28	Significant	104.958	100.69	97.7471	101.132	32.9232	75.2703	75.1957	61.1297	111.454	123.277	116.612	117.114	78.1032	78.4554	74.5007	77.0197
CCNA_R0169			2535	2752895	2753361	+	NA	NA	NA	NA	NA	NA	1.54627	0.628789	0.0922525	0.204653	Non-significant	1.03173	0.0450708	0.896656	0.982052	Non-significant	-1.70585	-0.770493	0.220855	0.362683	Non-significant	6.45685	5.51801	2.6785	4.88445	5.03473	8.28919	6.20803	6.51065	5.37993	4.75415	4.26591	4.79999	6.37862	3.03999	0	3.13954
CCNA_00547		PurR-family transcriptional regulator	304	565748	565879	+	NA	NA	RtrA_0180	RtrB_102	CdxA_122	NA	-1.12418	-0.168872	0.634014	0.791924	Non-significant	-1.00748	-0.0107511	0.970456	0.998447	Non-significant	-1.70384	-0.768791	0.0648556	0.14074	Non-significant	17.4686	24.7597	16.6961	19.6415	11.3039	20.1344	14.6422	15.3602	19.7385	16.8196	18.7633	18.4405	17.2569	11.6514	5.84779	11.5854
CCNA_03358		glyceraldehyde 3-phosphate dehydrogenase	1980	3536116	3537123	+	NA	NA	NA	NA	NA	NA	-1.78289	-0.834217	4.11597e-20	8.57923e-19	Significant	1.08776	0.121362	0.160768	0.532478	Non-significant	-1.70117	-0.76653	6.53655e-19	1.03022e-17	Significant	453.991	470.202	483.076	469.09	147.804	289.572	264.548	233.975	464.987	484.446	495.214	481.549	315.334	317.714	321.969	318.339
CCNA_02041	clpP	ATP-dependent endopeptidase clp, proteolytic subunit ClpP	1160.5	2186852	2186211	-	NA	NA	NA	NA	NA	NA	-2.10258	-1.07216	1.11671e-33	3.6334e-32	Significant	1.04612	0.065053	0.468359	0.826966	Non-significant	-1.69429	-0.76068	1.02067e-29	2.14774e-28	Significant	1059.73	1033.53	1059.45	1050.9	258.265	551.131	544.376	451.257	1049.96	1080	986.78	1038.91	687.706	671.509	706.715	688.643
CCNA_00773		carboxypeptidase S	435	827458	828936	+	NA	NA	NA	NA	NA	NA	-2.25598	-1.17376	1.85207e-10	2.21915e-09	Significant	-1.25564	-0.328419	0.0109048	0.0982869	Non-significant	-1.68924	-0.756377	1.52092e-08	1.34603e-07	Significant	23.5858	19.7181	22.5532	21.9524	5.28893	10.1959	10.7235	8.73612	15.6661	16.5937	17.001	16.4203	11.8475	11.0387	9.80036	10.8955
CCNA_00065		S-adenosylmethionine-dependent methyltransferase	30	69062	68289	-	NA	NA	NA	NA	CdxA_018	NA	-1.64751	-0.72029	7.51991e-14	1.11876e-12	Significant	1.0015	0.00216875	0.975692	0.998447	Non-significant	-1.68537	-0.753064	7.95114e-24	1.41688e-22	Significant	176.762	144.948	166.689	162.8	57.7173	101.296	102.529	87.1807	157.372	152.028	152.902	154.101	100.818	95.1495	113.249	103.072
CCNA_02997	cspA	cold shock protein CspA	1751	3152816	3152607	-	NA	NA	NA	RtrB_538	NA	NA	-1.66681	-0.737089	2.75056e-11	3.46155e-10	Significant	-1.07849	-0.109019	0.120699	0.470359	Non-significant	-1.67889	-0.747508	9.13773e-07	6.71912e-06	Significant	828.305	733.567	728.674	763.515	225.002	516.14	508.637	416.593	676.184	646.626	683.289	668.7	504.535	450.128	384.729	446.464
CCNA_02938		outer membrane protein A	1713	3098699	3099274	+	P1-1713-3098040	TgrL_134	RtrA_0984	RtrB_531	CdxA_701	NA	-1.61898	-0.695085	0.000547373	0.00264913	Non-significant	-1.02345	-0.0334417	0.861508	0.974706	Non-significant	-1.67644	-0.745397	1.84162e-09	1.74711e-08	Significant	41.8798	30.6619	35.2631	35.9349	12.0889	25.478	22.1068	19.8912	35.8641	29.8984	34.119	33.2938	24.0325	22.3878	19.3573	21.9259
CCNA_03435		peptidoglycan binding domain/FecR protein	2028	3598637	3600010	+	NA	NA	RtrA_1165	NA	CdxA_824	NA	-1.81921	-0.863312	1.25613e-17	2.36011e-16	Significant	-1.13812	-0.186649	0.0302593	0.205199	Non-significant	-1.66464	-0.735214	2.79455e-10	2.82743e-09	Significant	68.1609	62.6685	69.7088	66.8461	21.2586	38.9805	37.7732	32.6708	58.2427	54.5461	54.1953	55.6614	42.212	39.6938	30.2746	37.3935
CCNA_00398		hypothetical protein	224	416764	415406	-	NA	NA	RtrA_0142	RtrB_075	CdxA_096	NA	-1.92083	-0.941729	4.67899e-22	1.10149e-20	Significant	1.00428	0.00616506	0.925893	0.991567	Non-significant	-1.66209	-0.733002	3.41689e-20	5.53984e-19	Significant	1216.86	1183.91	1168.9	1189.89	289.594	725.081	695.747	570.141	1093.97	1159.48	1132.04	1128.5	743.317	771.342	773.36	762.673
CCNA_01406		metal-dependent hydrolase	811	1525478	1524621	-	NA	NA	NA	NA	NA	NA	-1.24299	-0.313817	0.0115255	0.0374088	Non-significant	1.31977	0.400283	1.67356e-06	4.74887e-05	Non-significant	-1.66117	-0.732197	8.97452e-12	1.01438e-10	Significant	36.5221	32.7443	35.5444	34.9369	13.9125	31.5147	30.8744	25.4339	44.5743	43.0806	43.2373	43.6307	29.7487	27.0947	32.2878	29.7104
CCNA_02544		hypothetical protein	1470	2692743	2692471	-	NA	NA	RtrA_0845	RtrB_444	CdxA_597	CdxB_160	-1.05566	-0.0781461	0.609169	0.774672	Non-significant	1.04103	0.0580174	0.665294	0.913727	Non-significant	-1.65949	-0.730737	8.65721e-08	7.2253e-07	Significant	76.0171	50.8798	69.1648	65.3539	33.9532	71.5333	60.5941	55.3602	68.8523	57.3675	67.0568	64.4255	44.5014	39.6522	47.1251	43.7596
CCNA_00972		hypothetical protein	559	1050224	1050370	+	NA	NA	NA	NA	NA	NA	1.17716	0.235305	0.492063	0.681632	Non-significant	1.51318	0.597582	0.079496	0.373314	Non-significant	-1.65732	-0.728852	0.14076	0.256574	Non-significant	12.8706	8.55123	8.91444	10.1121	5.53662	13.3634	13.5348	10.8116	15.1923	11.4295	16.8487	14.4902	13.112	13.2793	2.33381	9.57504
CCNA_01785		hypothetical protein	1032	1913097	1912486	-	NA	NA	NA	NA	NA	NA	-1.70534	-0.770058	1.22357e-15	2.03184e-14	Significant	1.01911	0.0273046	0.847255	0.971141	Non-significant	-1.65614	-0.727821	4.96907e-14	6.3617e-13	Significant	111.873	106.909	108.618	109.133	37.0887	65.1406	68.7354	56.9883	103.392	103.636	107.421	104.817	64.6116	73.3616	76.5182	71.4971
CCNA_R0072			2546	3063001	3062858	-	NA	NA	NA	NA	NA	NA	-2.12044	-1.08437	0.0147658	0.0457022	Non-significant	-1.13864	-0.187312	0.639732	0.906535	Non-significant	-1.65482	-0.726677	0.168368	0.293668	Non-significant	7.39056	10.0388	7.85922	8.42952	2.82599	3.20983	4.34241	3.45941	5.8158	6.25053	8.22596	6.7641	3.65051	7.39415	2.38243	4.4757
CCNA_03008		putative PD-(D/E)xK nuclease protein	1758	3162470	3163063	+	NA	NA	NA	NA	NA	NA	-2.37612	-1.24861	6.69812e-29	1.94246e-27	Significant	-1.15941	-0.213396	0.138456	0.495259	Non-significant	-1.64268	-0.716048	1.97329e-08	1.7309e-07	Significant	122.33	111.207	114.817	116.118	26.49	53.2053	51.8696	43.855	93.6794	92.028	97.5332	94.4135	61.7513	60.4478	73.0613	65.0868
CCNA_00064		methyl-accepting chemotaxis protein	29	68127	66331	-	P1-29-68127	TgrL_005	RtrA_0026	RtrB_012	CdxA_017	CdxB_006	-1.01322	-0.0189485	0.912532	0.959021	Non-significant	1.41064	0.496354	0.000145424	0.00283825	Non-significant	-1.63788	-0.711831	1.48365e-05	9.01583e-05	Significant	7.33709	6.82028	6.96081	7.03939	3.59814	7.84506	7.33906	6.26075	8.69943	10.4182	8.83894	9.31887	5.85056	7.20899	6.15694	6.4055
CCNA_01112		hypothetical protein	649	1217396	1218130	+	P1-649-1217028	TgrL_072	RtrA_0426	RtrB_253	CdxA_295	CdxB_097	1.30683	0.386074	0.0620313	0.15	Non-significant	2.12863	1.08993	7.72795e-13	3.4741e-11	Significant	-1.63282	-0.707363	6.5204e-06	4.18745e-05	Significant	10.5378	12.5703	15.6408	12.9163	8.92012	16.5077	20.1088	15.1789	24.0545	29.1453	24.5405	25.9134	19.7872	21.1664	12.2525	17.7354
CCNA_01851	qoxA	quinol cytochrome oxidase polypeptide II	1070	1983781	1982720	-	NA	NA	NA	NA	NA	NA	-1.11187	-0.152988	0.41472	0.610817	Non-significant	1.24293	0.313739	0.00028343	0.00513123	Non-significant	-1.62701	-0.702223	2.77112e-11	3.00344e-10	Significant	81.1152	87.4713	69.0434	79.21	36.2322	88.9503	68.515	64.5659	94.9805	100.856	83.4003	93.0789	59.0131	71.9642	61.378	64.1184
CCNA_01663		potassium-transporting ATPase A chain	969	1782651	1784363	+	NA	NA	NA	NA	NA	NA	-1.1708	-0.227497	0.282027	0.471127	Non-significant	1.39614	0.481446	0.00892087	0.085799	Non-significant	-1.62092	-0.696809	1.34374e-05	8.2544e-05	Significant	14.5999	18.2721	11.0228	14.6316	5.93902	15.65	12.7763	11.4551	22.0545	21.7181	14.3015	19.358	13.6729	14.5034	11.8162	13.3308
CCNA_01568		Kef-type K+ transport system	907	1684807	1686171	+	NA	NA	RtrA_0579	NA	NA	NA	-2.03962	-1.0283	3.25635e-17	5.89679e-16	Significant	-1.05333	-0.0749522	0.335151	0.723735	Non-significant	-1.62081	-0.696713	5.87268e-06	3.84006e-05	Significant	42.2317	43.4665	41.8043	42.5009	11.1632	22.9838	21.9888	18.7119	40.766	36.0031	38.0646	38.2779	26.3157	26.6948	26.2015	26.404
CCNA_02810		PII-like signaling protein	1630	2967220	2967561	+	NA	NA	NA	NA	NA	NA	-1.68921	-0.756351	0.00663693	0.0235888	Non-significant	-1.04001	-0.0565935	0.802957	0.95724	Non-significant	-1.62021	-0.696182	0.0018321	0.00715478	Non-significant	17.2878	15.2534	17.0682	16.5365	6.87491	7.9401	10.9703	8.5951	14.4205	17.5453	13.0671	15.011	11.7841	9.85887	9.27896	10.3073
CCNA_00631	cheW	chemotaxis protein cheW	351	678577	679029	+	P1-351-674267,P2-351-674275	TgrL_037	RtrA_0227	RtrB_137	CdxA_157	CdxB_047	-1.19859	-0.261336	0.31939	0.513126	Non-significant	1.38631	0.47125	0.0359466	0.229382	Non-significant	-1.61985	-0.695861	0.001418	0.00569826	Non-significant	9.52778	10.5446	10.2562	10.1095	4.49163	9.43817	8.78416	7.57132	13.7628	13.6435	12.4801	13.2955	10.186	8.48777	8.7093	9.12768
CCNA_01874		transposase	1082	2012213	2010768	-	NA	NA	NA	NA	NA	NA	-1.59843	-0.676653	0.000158575	0.000888818	Non-significant	-1.23737	-0.307272	0.238386	0.642278	Non-significant	-1.6178	-0.694032	0.015669	0.0442444	Non-significant	16.6415	14.3872	14.0467	15.0251	6.62914	10.2288	6.95833	7.93877	18.1472	9.2539	7.33541	11.5788	4.40282	10.9225	8.54118	7.95549
CCNA_01391		radical SAM superfamily protein	803	1509067	1510149	+	NA	NA	NA	NA	NA	NA	-1.66627	-0.736623	1.51237e-08	1.5171e-07	Significant	-1.00286	-0.00411651	0.966055	0.998447	Non-significant	-1.61669	-0.693043	1.26037e-11	1.40849e-10	Significant	41.3271	41.0885	35.3098	39.2418	12.7756	26.6745	23.8827	21.1109	39.6957	39.5601	32.0172	37.091	26.3187	27.0914	23.2832	25.5644
CCNA_02962		HicB-family RNAse H fold protein	1728	3119025	3119252	+	P1-1728-3118694,P2-1728-3118708,P3-1728-3118730,Pi-1728-3118998,Pi-1728-3119009	TgrL_137	RtrA_0990	RtrB_535	CdxA_705	CdxB_194	-1.23297	-0.302143	0.0135783	0.042855	Non-significant	1.21724	0.283619	0.00353391	0.0427989	Non-significant	-1.61656	-0.69293	4.08932e-09	3.75345e-08	Significant	133.289	127.357	131.408	130.685	56.718	118.088	110.95	95.2518	171.005	139.486	145.706	152.065	105.288	96.5131	114.357	105.386
CCNA_02717	malK	maltose/maltodextrin transport ATP-binding protein malK	1574.1	2878371	2879120	+	NA	NA	NA	NA	NA	NA	-1.75872	-0.814528	0.00019238	0.00105178	Non-significant	1.02778	0.0395292	0.751775	0.942831	Non-significant	-1.6165	-0.692871	3.26617e-10	3.27113e-09	Significant	38.155	36.7891	39.1538	38.0326	11.2135	23.3419	23.8753	19.4769	39.8266	35.443	36.2541	37.1746	26.9456	26.5006	22.8714	25.4392
CCNA_01521		putative exported protein	876	1630458	1629643	-	NA	NA	RtrA_0564	NA	NA	NA	-1.08039	-0.111557	0.283265	0.472148	Non-significant	1.53171	0.615139	4.00332e-05	0.00089482	Non-significant	-1.616	-0.692427	4.35634e-06	2.90618e-05	Significant	118.829	112.532	115.99	115.784	50.5353	131.131	112.995	98.2206	171.281	167.367	164.431	167.693	105.793	114.682	129.703	116.726
CCNA_03912		hypothetical protein	2363	35667	35047	-	NA	NA	RtrA_0014	RtrB_006	CdxA_011	CdxB_002	-1.56266	-0.644002	3.17597e-07	2.79961e-06	Significant	-1.00848	-0.0121827	0.899281	0.982795	Non-significant	-1.61502	-0.691548	2.91771e-07	2.30849e-06	Significant	51.5078	49.9978	56.9749	52.8268	18.13	38.3319	34.6935	30.3851	53.0446	46.1875	50.0277	49.7533	33.1073	32.1009	39.2239	34.8107
CCNA_00892	ptsP	phosphoenolpyruvate-protein phosphotransferase PtsP	512	970314	972578	+	NA	NA	RtrA_0328	NA	NA	NA	-2.14993	-1.10429	2.5323e-32	7.85602e-31	Significant	-1.02849	-0.0405221	0.573694	0.879774	Non-significant	-1.6144	-0.690996	2.20261e-14	2.8569e-13	Significant	194.106	178.315	186.662	186.361	43.1197	97.6213	95.3207	78.6872	173.329	167.511	172.748	171.196	124.913	115.277	116.97	119.053
CCNA_00897		hypothetical protein	516	976013	976177	+	NA	NA	NA	NA	NA	NA	1.62043	0.696374	0.0786336	0.180004	Non-significant	2.05295	1.0377	0.00256935	0.0333765	Non-significant	-1.60803	-0.685292	0.00319816	0.0116608	Non-significant	8.59992	11.0466	28.1578	15.9348	12.8796	24.1613	33.4186	23.4865	29.8897	34.9121	28.0634	30.9551	23.0093	25.0953	15.0743	21.0596
CCNA_03143		PAS-family sensor histidine kinase	1845	3296371	3294602	-	NA	NA	NA	RtrB_565	CdxA_751	NA	-1.93799	-0.954562	7.28586e-15	1.16167e-13	Significant	-1.0797	-0.11063	0.172368	0.555322	Non-significant	-1.60574	-0.683235	1.7413e-08	1.53421e-07	Significant	36.3098	33.0237	32.4072	33.9135	8.94097	20.5973	17.8567	15.7983	32.1742	27.5956	29.7199	29.8299	22.3733	19.3835	20.497	20.7513
CCNA_R0121			2465	848150	847992	-	NA	NA	NA	NA	CdxA_199	NA	-1.70865	-0.772861	0.142791	0.290519	Non-significant	-1.43542	-0.521471	0.274286	0.679938	Non-significant	-1.59826	-0.676503	0.26616	0.416507	Non-significant	4.09037	5.92939	4.49544	4.8384	1.42188	4.7239	1.43009	2.52529	4.6819	1.88695	3.38633	3.3184	3.30612	1.48813	1.61826	2.1375
CCNA_01035		gamma-glutamyltranspeptidase	599	1126541	1128433	+	NA	NA	RtrA_0378	NA	CdxA_262	NA	-3.28969	-1.71795	5.48045e-73	4.87395e-71	Significant	-1.29788	-0.376156	2.97917e-05	0.000685037	Non-significant	-1.59402	-0.672669	1.58436e-23	2.78566e-22	Significant	433.61	431.594	429.853	431.686	69.7226	136.766	147.205	117.898	321.285	304.146	317.623	314.352	224.283	206.427	233.969	221.56
CCNA_02084	scpA	chromosome segregation and condensation protein fusion scpA	1183	2234356	2233532	-	NA	NA	NA	NA	NA	NA	-1.67157	-0.741207	7.25742e-12	9.42993e-11	Significant	1.20261	0.266164	0.000265375	0.0048262	Non-significant	-1.5925	-0.671292	3.54663e-12	4.11451e-11	Significant	104.632	99.7244	102.379	102.245	34.5832	63.3795	65.8036	54.5888	117.529	113.391	117.54	116.153	84.1077	77.3652	84.936	82.1363
CCNA_01600		Putative methane oxygenase, PmoA family	930	1722017	1721109	-	NA	NA	NA	NA	NA	NA	-1.42629	-0.512271	0.00491736	0.0181376	Non-significant	1.09196	0.126923	0.327668	0.721592	Non-significant	-1.59125	-0.670164	3.23856e-07	2.53196e-06	Significant	32.1965	31.5295	30.9291	31.5517	12.1371	24.9795	22.3882	19.8349	31.6318	34.2603	31.4526	32.4483	21.0758	23.8825	24.3433	23.1005
CCNA_02286		hypothetical protein	1322	2435586	2435476	-	NA	NA	RtrA_0780	NA	NA	NA	-3.27286	-1.71055	0.506932	0.694062	Non-significant	2.77488	1.47243	0.315459	0.712728	Non-significant	-1.59117	-0.670088	0.583987	0.714469	Non-significant	0	0.56623	0	0.188743	0	0	0	0	1.67663	0.540586	0	0.739071	0.526199	0.532912	0	0.353037
CCNA_R0199			2254	3987216	3987334	+	NA	NA	RtrA_1275	RtrB_679	CdxA_907	NA	8.5163	3.09023	0.000208734	0.00113039	Non-significant	-2.17879	-1.12352	0.228756	0.630842	Non-significant	-1.59097	-0.669907	0.584842	0.714615	Non-significant	1.98738	0.528164	1.50163	1.33906	15.5785	3.88416	3.34389	7.6022	1.56391	0.504244	0	0.689386	0	0.497086	0.720737	0.405941
CCNA_00802	ybgT	cyd operon protein YbgT	455	867576	867695	+	NA	NA	RtrA_0287	NA	NA	NA	-1.29946	-0.37791	0.652771	0.803812	Non-significant	-2.17933	-1.12389	0.228637	0.630842	Non-significant	-1.59087	-0.669814	0.584158	0.714469	Non-significant	1.47811	1.57129	0.992744	1.34738	0.753596	0.962949	0.947434	0.887993	0.77544	0	0.897378	0.557606	0.973469	0	0	0.32449
CCNA_R0149			1078	2003589	2003693	+	NA	NA	NA	NA	NA	NA	1.32164	0.402329	0.701204	0.835458	Non-significant	1.13626	0.18429	0.868438	0.975257	Non-significant	-1.59071	-0.669673	0.584218	0.714469	Non-significant	1.12618	0.598586	0	0.574922	0.430626	0.550256	1.08278	0.687888	0.886217	0.571477	0.512787	0.656827	0	0.563364	0.816835	0.460066
CCNA_R0039			2493	1566858	1566934	+	NA	NA	RtrA_0542	NA	CdxA_370	NA	-1.85725	-0.893168	0.379389	0.575774	Non-significant	-1.65984	-0.731048	0.453067	0.813646	Non-significant	-1.59047	-0.669455	0.584354	0.714469	Non-significant	1.5357	1.63251	1.54713	1.57178	0.587218	1.5007	0	0.695972	0	0.779287	1.39851	0.725932	0.758547	0	1.11387	0.624138
CCNA_01656		endonuclease/exonuclease/phosphatase family protein	964	1778120	1777143	-	NA	NA	RtrA_0602	RtrB_333	NA	NA	-1.64613	-0.719076	2.72548e-10	3.21752e-09	Significant	-1.00219	-0.00315031	0.964267	0.998447	Non-significant	-1.59008	-0.6691	5.50753e-17	7.91389e-16	Significant	153.615	152.887	158.291	154.931	47.0651	107.933	100.788	85.2621	153.851	142.65	142.7	146.4	100.572	101.976	107.604	103.384
CCNA_03257	cleE	two-component receiver protein CleE	1918	3428458	3429000	+	P1-1918-3428389	TgrL_148	RtrA_1105	RtrB_592	CdxA_778	CdxB_212	1.24295	0.313764	0.00321807	0.012679	Non-significant	2.00751	1.0054	1.98154e-43	1.80185e-41	Significant	-1.5869	-0.666214	6.53205e-06	4.18814e-05	Significant	208.732	216.566	242.975	222.758	144.89	293.779	309.67	249.446	420.194	413.074	433.815	422.361	288.814	284.001	325.854	299.556
CCNA_00850	acrB2	cation/multidrug efflux pump acrB2	484	926291	923136	-	NA	NA	NA	NA	NA	NA	-1.28537	-0.362178	0.000718075	0.00334818	Non-significant	1.26029	0.333751	0.000386766	0.00684712	Non-significant	-1.58612	-0.665505	1.88783e-11	2.06877e-10	Significant	121.621	139.524	126.698	129.281	45.0295	125.897	109.009	93.3119	140.08	166.991	154.431	153.834	103.01	120.368	103.459	108.946
CCNA_01848	qoxD	quinol cytochrome oxidase polypeptide IV	1070	1980078	1979689	-	NA	NA	NA	NA	NA	NA	-1.24142	-0.31199	0.0113887	0.037055	Non-significant	1.19676	0.259134	0.0136957	0.116094	Non-significant	-1.58539	-0.664835	1.40057e-07	1.15914e-06	Significant	84.4418	80.74	68.2702	77.8174	33.0423	66.8138	69.2356	56.3639	79.6914	97.5467	85.596	87.6114	56.0119	70.5288	60.0374	62.1927
CCNA_00809		quinone oxidoreductase	459	873585	872590	-	NA	NA	NA	RtrB_178	NA	NA	-1.51779	-0.601968	4.96607e-06	3.80004e-05	Significant	1.07435	0.103458	0.315481	0.712728	Non-significant	-1.58478	-0.664278	1.50935e-06	1.07007e-05	Significant	28.4937	33.1296	34.148	31.9238	11.5763	21.2313	23.6288	18.8121	35.4087	29.2193	32.9759	32.5346	26.3306	21.6182	20.6669	22.8719
CCNA_03900		hypothetical protein	2388	2684051	2684416	+	NA	NA	NA	NA	NA	NA	-1.56484	-0.646016	3.37608e-06	2.65444e-05	Significant	1.16197	0.216575	0.0101358	0.0940992	Non-significant	-1.5839	-0.66348	6.32448e-07	4.78387e-06	Significant	124.872	144.421	134.59	134.628	39.4094	90.9276	106.703	79.0133	151.529	164.276	128.134	147.98	114.103	112.488	86.9393	104.51
CCNA_03978		hypothetical protein	1639	2979816	2979670	-	NA	NA	NA	RtrB_506	CdxA_673	NA	1.00481	0.00691989	0.973966	0.989544	Non-significant	1.01972	0.0281801	0.902535	0.983961	Non-significant	-1.58151	-0.661305	0.035696	0.0878193	Non-significant	43.8406	44.8939	35.2525	41.329	21.8389	46.7718	43.3113	37.3073	44.9439	36.3296	39.5579	40.2771	30.5947	43.0571	11.0856	28.2458
CCNA_01485		aldose 1-epimerase	856	1592672	1591536	-	NA	NA	NA	NA	NA	NA	-1.76662	-0.82099	3.23332e-09	3.4691e-08	Significant	-1.06294	-0.0880538	0.616064	0.893918	Non-significant	-1.58126	-0.661071	0.000107778	0.000561752	Non-significant	18.8241	19.5685	22.0028	20.1318	6.64119	12.5514	11.2992	10.1639	18.6597	17.8379	17.3793	17.959	13.2536	11.6017	13.5026	12.7859
CCNA_02409		hybrid sensor histidine kinase/receiver protein	1398	2552018	2553811	+	NA	NA	RtrA_0806	RtrB_424	CdxA_571	NA	-2.13346	-1.09319	8.90035e-31	2.69842e-29	Significant	-1.17303	-0.230238	0.00312811	0.0389699	Non-significant	-1.57864	-0.658681	2.39886e-16	3.38924e-15	Significant	267.312	230.701	259.342	252.452	62.8081	120.191	135.841	106.28	209.706	192.357	208.078	203.38	153.736	127.572	152.842	144.717
CCNA_01448	glpX	fructose-1,6-bisphosphatase, class II	836	1560867	1561820	+	NA	NA	NA	NA	NA	NA	-1.58585	-0.665256	5.62088e-12	7.42401e-11	Significant	-1.03802	-0.0538368	0.453886	0.813646	Non-significant	-1.57828	-0.658356	3.92687e-17	5.71129e-16	Significant	145.27	142.503	146.726	144.833	51.1403	96.2949	97.0673	81.5008	128.167	128.187	138.049	131.468	94.2856	97.8446	88.5547	93.5616
CCNA_02247		pantoate-beta-alanine ligase	1293	2396214	2397071	+	NA	NA	NA	NA	NA	NA	1.10633	0.145779	0.207312	0.379215	Non-significant	1.73356	0.793739	2.26302e-14	1.09088e-12	Significant	-1.57614	-0.656398	6.7475e-11	7.15633e-10	Significant	66.5667	70.9827	69.5615	69.0369	36.8366	85.9246	85.4016	69.3876	113.117	106.862	118.667	112.882	75.0184	83.9727	82.7688	80.5866
CCNA_01800		pyruvate dehydrogenase E1 component beta subunit	1045	1924985	1926337	+	NA	NA	RtrA_0632	NA	NA	NA	-2.07998	-1.05657	2.63171e-29	7.85977e-28	Significant	1.00987	0.0141649	0.831783	0.964907	Non-significant	-1.57584	-0.656117	3.11328e-15	4.21785e-14	Significant	1164.53	1175.37	1167.04	1168.98	271.161	620.258	651.146	514.188	1065.88	1166.84	1111.47	1114.73	808.432	743.153	832.764	794.783
CCNA_03752		UTP-glucose-1-phosphate uridylyltransferase	2210	3921686	3922582	+	NA	NA	NA	NA	NA	NA	-1.78647	-0.837113	2.46666e-17	4.50758e-16	Significant	-1.00123	-0.00177621	0.980992	0.998447	Non-significant	-1.572	-0.6526	1.28926e-21	2.15203e-20	Significant	413.278	387.199	405.066	401.848	104.949	262.862	252.48	206.764	378.747	374.012	384.342	379.033	268.013	267.343	277.86	271.072
CCNA_02863		NlpC/P60-family cell wall-associated hydrolase	1661	3017605	3016985	-	NA	NA	NA	NA	NA	NA	1.37306	0.457395	0.432898	0.626363	Non-significant	1.70137	0.766699	0.165996	0.543626	Non-significant	-1.56991	-0.65068	0.254714	0.403383	Non-significant	0.571251	0.607261	0.383669	0.520727	0.291245	1.11646	0.549237	0.652315	0.899061	0.676386	0.953735	0.84306	0.75244	0.381019	0.690561	0.608006
CCNA_00710		alpha/beta hydrolase family protein	391	768690	767521	-	NA	NA	NA	NA	NA	NA	-1.07819	-0.108617	0.588831	0.760407	Non-significant	1.53529	0.61851	9.98718e-08	3.24867e-06	Significant	-1.56475	-0.645934	0.000171577	0.000866871	Non-significant	13.8968	11.5496	11.5566	12.3343	4.86939	12.543	14.2844	10.5656	19.4059	18.3605	16.3829	18.0498	13.5786	13.9541	10.6293	12.7207
CCNA_02840		MecR1 antirepressor protein	1649	2994294	2995181	+	NA	NA	RtrA_0950	RtrB_511	CdxA_678	NA	-1.77857	-0.830722	5.22429e-13	7.46701e-12	Significant	1.16528	0.22068	0.00805185	0.0811473	Non-significant	-1.56339	-0.644675	1.18677e-06	8.56729e-06	Significant	44.0104	42.3965	48.8323	45.0797	13.4934	29.2788	25.6063	22.7929	50.0892	48.1798	50.5684	49.6125	41.8986	35.7717	28.7824	35.4842
CCNA_00986		general stress protein 17O	567	1066823	1067782	+	NA	NA	RtrA_0361	RtrB_213	CdxA_251	CdxB_080	-1.74762	-0.805393	3.81993e-12	5.14726e-11	Significant	-1.02903	-0.0412847	0.70448	0.924833	Non-significant	-1.56269	-0.644029	1.63927e-09	1.55888e-08	Significant	44.4665	38.4311	40.7645	41.2207	12.9995	24.9163	25.5215	21.1458	41.2922	35.5655	37.5216	38.1264	29.5691	26.4341	25.1942	27.0658
CCNA_02988		glyoxalase/bleomycin resistance protein, dioxygenase superfamily	1744	3142849	3143337	+	NA	NA	RtrA_0998	RtrB_536,RtrB_537	CdxA_710	NA	-1.5269	-0.610604	0.000964888	0.0043781	Non-significant	1.16669	0.222416	0.136257	0.491139	Non-significant	-1.56246	-0.64382	1.89833e-05	0.00011327	Non-significant	26.9627	28.2768	31.1831	28.8075	9.89384	21.3857	19.6462	16.9752	33.4914	31.4137	30.8301	31.9118	23.8888	23.5887	20.3457	22.6077
CCNA_01553		undecaprenyl-phosphate beta-N-acetyl-D-fucosaminephosphotransferase	898	1668534	1669094	+	NA	NA	RtrA_0572	NA	CdxA_394	NA	-1.92316	-0.943478	1.77157e-07	1.60041e-06	Significant	1.01529	0.021888	0.82116	0.961505	Non-significant	-1.55672	-0.638506	9.892e-07	7.24681e-06	Significant	57.2274	53.7767	58.5029	56.5023	15.3943	30.7938	33.1349	26.441	56.5615	54.871	51.8272	54.4199	40.3963	36.3776	41.1257	39.2999
CCNA_01334		ABC2-family membrane transporter	769	1447721	1446891	-	NA	NA	NA	NA	NA	NA	-1.9842	-0.988555	3.23244e-15	5.30174e-14	Significant	-1.01187	-0.0170175	0.908837	0.98668	Non-significant	-1.5487	-0.631053	1.09161e-11	1.22682e-10	Significant	88.0108	75.7849	70.173	77.9895	17.9557	45.123	45.2853	36.1213	71.6652	72.6415	73.8636	72.7234	53.6286	53.1026	51.7083	52.8132
CCNA_02811		heavy metal translocating P-type ATPase	1630	2967624	2969657	+	NA	NA	NA	NA	NA	NA	-1.95944	-0.970443	5.72187e-17	1.02227e-15	Significant	-1.01018	-0.0146054	0.921742	0.99015	Non-significant	-1.5481	-0.630499	2.29811e-11	2.49762e-10	Significant	35.5212	30.5605	30.7194	32.267	8.51408	17.3274	18.6972	14.8462	31.4751	28.498	30.7067	30.2266	22.8291	22.0152	20.5775	21.8073
CCNA_01474	ccoS	cytochrome cbb3 oxidase maturation protein ccoS	849	1582301	1582468	+	NA	NA	NA	NA	NA	NA	1.0043	0.00618853	0.990982	0.996017	Non-significant	1.13195	0.178806	0.757748	0.944877	Non-significant	-1.54558	-0.62815	0.310272	0.463528	Non-significant	2.46352	3.36705	1.77276	2.53444	0.807424	3.78301	2.36859	2.31967	1.10777	4.64325	1.92295	2.55799	2.086	1.76051	2.04209	1.96287
CCNA_03815		GumN superfamily protein	2249	3979619	3978651	-	NA	NA	NA	NA	NA	NA	-1.43836	-0.524426	3.41676e-05	0.000222701	Non-significant	1.01045	0.0149989	0.86005	0.974706	Non-significant	-1.5416	-0.624431	6.82549e-07	5.14317e-06	Significant	56.8058	49.8142	47.455	51.3583	18.4783	37.2062	40.8893	32.1912	48.7831	48.549	49.5641	48.9654	37.0702	36.0169	33.7229	35.6033
CCNA_01551		hypothetical protein	898	1665480	1665698	+	NA	NA	RtrA_0572	NA	CdxA_394	NA	-1.52577	-0.609536	0.019376	0.0573966	Non-significant	-1.10514	-0.144228	0.54419	0.861049	Non-significant	-1.53715	-0.620254	0.00589289	0.0194107	Non-significant	40.2262	23.8204	27.4704	30.5057	7.63919	31.3948	17.3913	18.8084	24.6441	25.2076	28.0277	25.9598	17.6024	21.8786	17.6235	19.0348
CCNA_03458		hypothetical protein	2042	3621650	3621165	-	NA	NA	RtrA_1175	NA	NA	NA	-1.61046	-0.687471	0.00309548	0.012302	Non-significant	-1.10062	-0.138313	0.28281	0.688773	Non-significant	-1.53499	-0.61823	0.000130565	0.000670799	Non-significant	39.9029	38.1506	36.6457	38.2331	11.9087	25.322	27.0194	21.4167	29.8688	31.3607	35.8951	32.3749	22.1134	25.9252	23.8243	23.9543
CCNA_01433	ihfA	integration host factor alpha-subunit	826	1548563	1548865	+	NA	NA	RtrA_0536	NA	CdxA_366	NA	-1.89958	-0.925677	1.82942e-20	3.89433e-19	Significant	-1.08168	-0.113278	0.441932	0.807787	Non-significant	-1.53178	-0.615211	6.18199e-10	6.05346e-09	Significant	223.814	217.595	243.37	228.26	65.8091	137.673	119.508	107.663	197.776	205.364	194.402	199.181	145.153	133.924	162.194	147.091
CCNA_00629		methyl-accepting chemotaxis protein	351	674363	676249	+	P1-351-674267,P2-351-674275	TgrL_037	RtrA_0227	RtrB_137	CdxA_157	CdxB_047	-1.27288	-0.348101	0.0102233	0.0338778	Non-significant	1.41251	0.49826	0.000498839	0.00867762	Non-significant	-1.53116	-0.614625	4.88627e-09	4.45394e-08	Significant	27.8233	28.7112	28.3461	28.2935	9.2013	26.3624	26.7511	20.7716	39.598	36.6963	37.2647	37.853	28.7552	29.1221	24.6349	27.5041
CCNA_01335		ABC-type multidrug transport system, ATPase component	769	1448638	1447721	-	NA	NA	NA	NA	NA	NA	-1.71473	-0.777985	1.49241e-07	1.35742e-06	Significant	-1.01093	-0.0156773	0.85403	0.974607	Non-significant	-1.52435	-0.608192	2.22449e-07	1.79227e-06	Significant	54.2296	51.0754	52.4273	52.5774	15.7615	36.3151	30.9	27.6589	47.7428	47.8472	51.2033	48.9311	37.7935	37.1802	32.9804	35.9847
CCNA_03034		hypothetical protein	1772	3189102	3188908	-	NA	NA	RtrA_1014	NA	CdxA_721	NA	-1.1035	-0.142086	0.419064	0.613956	Non-significant	1.02967	0.0421759	0.824633	0.962473	Non-significant	-1.52433	-0.608174	7.29575e-05	0.00039429	Non-significant	104.302	97.3393	100.191	100.611	67.4758	79.1099	81.0421	75.8759	86.3721	101.855	101.335	96.5205	76.3798	72.5006	65.9751	71.6185
CCNA_03722	gltB	glutamate synthase (NADPH) large chain GltB	2185	3886784	3891310	+	NA	NA	NA	NA	NA	NA	-1.76376	-0.818651	1.45622e-18	2.82903e-17	Significant	1.00378	0.00544304	0.963276	0.998447	Non-significant	-1.52227	-0.606223	1.64101e-12	1.93209e-11	Significant	68.1622	59.7693	59.1436	62.3584	18.1582	37.9819	39.693	31.9444	54.3887	57.8578	64.8919	59.0461	45.235	41.7744	43.9164	43.6419
CCNA_03119		hypothetical protein	1828.1	3267882	3267484	-	NA	NA	RtrA_1045	RtrB_561	NA	NA	2.03257	1.0233	3.28961e-10	3.84942e-09	Significant	1.77467	0.827554	5.97893e-10	2.39217e-08	Significant	-1.5221	-0.606065	0.00860068	0.0270249	Non-significant	72.7571	78.2887	74.0453	75.0304	67.087	218.654	139.764	141.835	128.735	148.283	100.803	125.94	92.5161	130.167	55.4588	92.7139
CCNA_R0165			2531	2672357	2671861	-	NA	NA	RtrA_0838	RtrB_440	NA	NA	-1.53989	-0.622827	0.00101997	0.00459156	Non-significant	-1.08592	-0.118912	0.363443	0.749335	Non-significant	-1.52024	-0.604303	1.85107e-07	1.51298e-06	Significant	59.4813	65.3807	60.1639	61.6753	28.6579	39.1767	33.1697	33.6681	59.1644	48.4146	54.4927	54.0239	38.8996	43.5615	35.8947	39.4519
CCNA_01923	rhlB	ATP-dependent RNA helicase RhlB	1112	2068157	2069710	+	NA	NA	NA	NA	NA	NA	-1.60205	-0.679916	7.10404e-14	1.06481e-12	Significant	1.01842	0.0263332	0.747348	0.941174	Non-significant	-1.5199	-0.603972	1.10816e-11	1.24189e-10	Significant	326.516	309.242	315.992	317.25	105.3	204.004	224.311	177.872	284.967	310.76	318.621	304.783	230.024	219.407	227.224	225.552
CCNA_02729		oligopeptide transporter	1581	2891507	2893507	+	NA	NA	NA	NA	NA	NA	-1.43556	-0.521616	7.69682e-08	7.28196e-07	Non-significant	1.06451	0.0901868	0.244459	0.651187	Non-significant	-1.51961	-0.603698	1.20198e-18	1.87205e-17	Significant	162.363	149.857	154.553	155.591	54.4352	114.63	125.823	98.2959	161.831	151.947	156.039	156.606	119.385	110.768	116.929	115.694
CCNA_00927		hypothetical protein	531	1004418	1003804	-	NA	NA	NA	NA	NA	NA	-1.11527	-0.157399	0.495381	0.685516	Non-significant	1.47783	0.563478	0.00913702	0.087041	Non-significant	-1.51847	-0.602621	0.0376367	0.0914	Non-significant	8.46008	8.99339	8.32936	8.59428	5.51412	6.95202	7.57947	6.68187	12.407	9.85449	13.6576	11.9731	9.6872	8.75275	7.9492	8.79638
CCNA_01034		TonB-dependent outer membrane receptor	599	1123256	1126540	+	NA	NA	RtrA_0378	NA	CdxA_262	NA	-2.93141	-1.55159	8.65562e-73	7.37017e-71	Significant	-1.3202	-0.400757	1.40951e-09	5.42255e-08	Non-significant	-1.51659	-0.600828	1.10644e-14	1.45418e-13	Significant	739.119	720.276	730.551	729.982	134.904	257.244	276.409	222.852	521.436	507.02	538.656	522.371	391.165	369.091	400.406	386.887
CCNA_01664		potassium-transporting ATPase B chain	969	1784375	1786435	+	NA	NA	NA	NA	NA	NA	-1.2249	-0.292661	0.153419	0.305402	Non-significant	1.26901	0.343701	0.0746097	0.361719	Non-significant	-1.51656	-0.600803	3.11786e-05	0.0001798	Non-significant	10.8438	12.5642	8.75696	10.7216	4.43163	10.2322	9.10199	7.92194	13.906	15.1105	9.63995	12.8855	9.7772	10.2463	8.44776	9.49043
CCNA_01830		TonB-dependent receptor	1058	1956674	1959535	+	NA	NA	NA	NA	NA	NA	-1.7608	-0.816233	2.17363e-17	3.9903e-16	Significant	-1.1608	-0.215122	0.0019525	0.0267533	Non-significant	-1.51577	-0.600049	3.94006e-14	5.07716e-13	Significant	68.9372	73.9856	72.5723	71.8317	22.2129	43.1409	44.2335	36.5291	60.2145	58.4746	56.8904	58.5265	44.6734	43.4865	41.5952	43.2517
CCNA_01115		two component sensor histidine kinase	650	1220338	1219547	-	NA	NA	RtrA_0427	NA	CdxA_296	NA	-1.34411	-0.426649	8.79786e-06	6.47225e-05	Non-significant	1.09153	0.126357	0.387197	0.7637	Non-significant	-1.51539	-0.599692	6.0215e-13	7.32955e-12	Significant	82.6398	74.4378	80.9989	79.3588	34.2544	62.154	61.2243	52.5442	81.8912	79.7037	83.6873	81.7607	65.1929	58.7798	57.5033	60.492
CCNA_00168		polysaccharide export protein	92.1	180205	180801	+	NA	NA	RtrA_0066	RtrB_036	CdxA_044	NA	-1.42224	-0.508169	2.05975e-06	1.68571e-05	Non-significant	1.00823	0.0118284	0.894436	0.982052	Non-significant	-1.51459	-0.59893	5.91477e-16	8.12459e-15	Significant	1188.53	1180.18	1177.62	1182.11	395.581	1049.95	842.883	762.806	1117.72	1155.78	1103.91	1125.8	761.947	876.696	864.572	834.405
CCNA_01822		melibiose carrier protein	1051	1949762	1948350	-	NA	NA	NA	NA	NA	NA	-1.41667	-0.502502	3.61591e-05	0.000234917	Non-significant	1.02415	0.0344325	0.66082	0.912162	Non-significant	-1.51286	-0.597274	2.9435e-07	2.32425e-06	Significant	37.9518	39.6325	38.9088	38.831	14.5599	29.1951	30.1328	24.6293	39.1177	35.7567	38.029	37.6345	28.398	29.3882	25.3722	27.7195
CCNA_R0138			2489	1524041	1523671	-	NA	NA	NA	RtrB_299	NA	NA	-1.31307	-0.392939	0.00407147	0.0153717	Non-significant	1.33557	0.417459	7.26765e-06	0.000188817	Non-significant	-1.51105	-0.595548	1.35686e-05	8.30918e-05	Significant	110.44	87.4161	108.051	101.969	36.9282	83.0056	92.8537	70.9292	141.962	118.069	127.423	129.151	95.2477	103.638	86.4612	95.1155
CCNA_00878		ATP-dependent RNA helicase	500	955220	956650	+	NA	NA	RtrA_0322	NA	CdxA_229	NA	-1.47721	-0.562874	9.06598e-10	1.02203e-08	Non-significant	-1.16962	-0.226041	0.00757397	0.077108	Non-significant	-1.51104	-0.595541	2.91475e-17	4.28653e-16	Significant	278.434	242.534	229.684	250.217	90.6843	186.372	178.721	151.926	197.355	209.787	198.815	201.986	150.653	149.392	150.858	150.301
CCNA_03578		ATP-dependent DNA helicase recQ	2106	3735005	3736852	+	NA	NA	NA	NA	NA	NA	1.17441	0.231941	0.0330895	0.0902711	Non-significant	1.92365	0.943849	7.59963e-41	6.61002e-39	Significant	-1.5088	-0.593398	7.51011e-12	8.56196e-11	Significant	58.2286	58.8383	56.277	57.7813	31.7832	73.8156	81.2702	62.2897	108.914	106.34	100.227	105.16	78.0039	80.5034	75.6965	78.0679
CCNA_02931		flgE-related flagellar hook protein	1707	3091857	3091612	-	NA	NA	NA	NA	NA	NA	-3.01447	-1.5919	3.15315e-38	1.22514e-36	Significant	-1.76274	-0.817824	3.91835e-14	1.86635e-12	Significant	-1.50763	-0.592282	2.06974e-06	1.44918e-05	Significant	401.614	413.645	513.806	443.021	79.7709	142.094	172.618	131.494	249.654	205.627	257.613	237.631	206.565	171.929	151.314	176.603
CCNA_00851		periplasmic multidrug efflux lipoprotein precursor	484	927470	926304	-	NA	NA	NA	NA	NA	NA	-1.11612	-0.158495	0.136515	0.280459	Non-significant	1.15984	0.213921	0.0489043	0.281534	Non-significant	-1.5051	-0.589855	2.48913e-12	2.90472e-11	Significant	197.436	218.876	191.556	202.623	82.6437	214.374	206.39	167.802	209.947	239.558	216.109	221.871	155.555	182.174	158.894	165.541
CCNA_03959		hypothetical protein	1128	2097338	2097556	+	NA	NA	NA	NA	NA	NA	-1.52173	-0.605712	2.72832e-07	2.42639e-06	Significant	-1.10283	-0.141209	0.333046	0.723735	Non-significant	-1.50278	-0.587634	1.06389e-07	8.86048e-07	Significant	305.611	296.751	325.566	309.309	133.583	185.467	204.282	174.444	257.914	250.432	283.719	264.022	217.897	182.051	193.075	197.675
CCNA_02425		non-essential pilus assembly protein	1410	2569006	2568833	-	NA	NA	NA	NA	NA	NA	-1.31084	-0.390492	0.0926821	0.204925	Non-significant	1.01468	0.0210206	0.931909	0.991567	Non-significant	-1.50238	-0.587246	0.0113476	0.0338291	Non-significant	31.2612	29.2585	29.44	29.9866	13.5128	20.2551	27.4429	20.4036	22.9958	29.3128	31.5629	27.9572	25.8473	21.0776	15.7734	20.8994
CCNA_03507	pdeA	GGDEF/EAL phosphodiesterase PdeA	2072	3666413	3664746	-	NA	NA	RtrA_1189	NA	CdxA_844,CdxA_843	NA	-1.64156	-0.715063	4.94052e-15	7.97256e-14	Significant	1.00044	0.000639019	0.995096	0.999551	Non-significant	-1.49866	-0.583673	3.04717e-17	4.46466e-16	Non-significant	162.663	148.274	164.017	158.318	50.6644	101.491	108.273	86.8095	150.625	149.653	148.616	149.631	122.524	107.384	106.13	112.012
CCNA_03721	gltD	glutamate synthase (NADPH) small chain GltD	2185	3885212	3886657	+	NA	NA	NA	NA	NA	NA	-1.71732	-0.780161	1.99296e-12	2.75029e-11	Significant	1.0449	0.0633705	0.526401	0.855358	Non-significant	-1.49804	-0.583078	1.74742e-07	1.43419e-06	Non-significant	54.7494	50.0291	51.2437	52.0074	16.8856	32.8441	31.5287	27.0861	45.9472	54.7349	52.5766	51.0863	42.0086	38.74	34.2833	38.344
CCNA_02083	scpB	chromosome segregation and condensation protein B scpB	1183	2233535	2232870	-	NA	NA	NA	NA	NA	NA	-1.70177	-0.767034	4.62978e-10	5.35503e-09	Significant	1.13513	0.182858	0.0591424	0.312318	Non-significant	-1.49749	-0.582543	2.61936e-10	2.6638e-09	Non-significant	91.2612	84.0851	82.997	86.1144	27.0887	54.7406	54.5415	45.4569	93.8911	89.9175	93.2949	92.3679	74.4572	65.1929	67.996	69.2153
CCNA_00224		TonB-dependent receptor protein	121	242693	240648	-	P1-121-242707	TgrL_014	RtrA_0084	RtrB_047	CdxA_055	CdxB_015	-1.2734	-0.348683	0.0152562	0.0469066	Non-significant	1.04632	0.0653298	0.378902	0.760656	Non-significant	-1.49504	-0.580187	6.35367e-10	6.2062e-09	Non-significant	66.8979	60.394	53.5965	60.2961	20.5747	68.2253	43.5931	44.131	60.307	60.9729	57.5532	59.611	42.707	52.2722	39.0691	44.6828
CCNA_03187		cysteine/acetylserine efflux protein	1876	3347646	3348599	+	NA	NA	NA	NA	NA	NA	-1.72919	-0.790099	1.82007e-05	0.000122832	Non-significant	-1.0131	-0.0187794	0.883903	0.979639	Non-significant	-1.4946	-0.579759	4.78312e-07	3.68133e-06	Non-significant	31.4215	30.6352	31.2184	31.0917	8.48388	20.6519	19.7829	16.3062	29.2619	26.6689	30.872	28.9343	23.449	21.8259	19.5989	21.6246
CCNA_01550		sulfate adenylyltransferase subunit 2	896	1665261	1664281	-	NA	NA	RtrA_0572,RtrA_0571	NA	CdxA_394	NA	-1.19915	-0.262017	0.0609749	0.14791	Non-significant	1.18489	0.244756	0.00343076	0.0422406	Non-significant	-1.49419	-0.579368	1.18074e-06	8.53935e-06	Non-significant	30.3156	32.9314	33.0307	32.0926	14.2423	34.513	23.4106	24.0553	34.9067	36.945	35.5109	35.7875	23.2799	31.1142	26.3161	26.9034
CCNA_00417		conserved hypothetical membrane protein	231	430498	430127	-	NA	NA	NA	NA	NA	NA	-1.21331	-0.278944	0.186019	0.35238	Non-significant	-1.05661	-0.0794393	0.547488	0.862088	Non-significant	-1.49248	-0.577711	0.00120145	0.00493557	Non-significant	43.0718	37.0013	34.9062	38.3264	20.5416	39.2945	21.8521	27.2294	30.7675	35.1643	35.6056	33.8458	23.5517	29.2586	24.2086	25.6729
CCNA_00778		GTP-binding protein TypA/BipA	439	839778	837946	-	NA	NA	RtrA_0280	NA	CdxA_196	NA	-1.60415	-0.681812	0.0255653	0.072665	Non-significant	1.00592	0.00851117	0.910589	0.9868	Non-significant	-1.49239	-0.577623	3.13276e-12	3.64506e-11	Non-significant	636.015	686.6	625.705	649.44	197.76	475.076	436.502	369.779	586.593	648.893	615.592	617.026	442.633	492.201	458.083	464.306
CCNA_01181		hypothetical protein	694	1301802	1301278	-	NA	NA	NA	NA	NA	NA	-1.83073	-0.872416	1.73467e-17	3.19915e-16	Significant	-1.08641	-0.119571	0.377616	0.759704	Non-significant	-1.49188	-0.577127	8.28099e-05	0.000443296	Non-significant	494.731	476.235	487.182	486.049	154.078	285.693	264.632	234.801	412.268	419.921	433.818	422.003	314.959	309.174	331.962	318.698
CCNA_02621		CAAX amino terminal protease family	1516	2768606	2769535	+	NA	NA	NA	NA	NA	NA	-1.48489	-0.570357	2.43184e-05	0.000160477	Non-significant	-1.00956	-0.0137199	0.863453	0.974706	Non-significant	-1.49166	-0.576921	2.07686e-06	1.4516e-05	Non-significant	51.4955	50.0109	48.4203	49.9756	15.3636	41.8727	35.3913	30.8759	47.1267	47.3589	45.7952	46.7603	31.8418	36.2552	38.1804	35.4258
CCNA_01954	rne	ribonuclease E	1128	2097480	2100176	+	NA	NA	NA	NA	NA	NA	-1.54565	-0.628217	0.0390436	0.103267	Non-significant	1.01798	0.0257152	0.726101	0.934456	Non-significant	-1.49044	-0.57574	7.90557e-13	9.50591e-12	Non-significant	403.677	411.04	432.147	415.622	150.082	278.323	289.226	239.21	380.112	400.501	417.845	399.486	315.885	297.104	290.599	301.196
CCNA_02175		hypothetical protein	1238	2328401	2327877	-	NA	NA	NA	NA	NA	NA	-1.35751	-0.440966	0.196805	0.366332	Non-significant	-1.04132	-0.0584147	0.839629	0.967881	Non-significant	-1.49034	-0.575639	0.123686	0.23124	Non-significant	4.50472	5.74642	4.08443	4.77853	2.32538	3.30154	3.68146	3.10279	4.60833	4.57182	3.89718	4.35911	2.67009	3.60553	3.59407	3.2899
CCNA_01873		magnesium and cobalt transport protein corA	1081	2010241	2010474	+	NA	NA	NA	NA	NA	NA	-1.37672	-0.461235	0.263963	0.450861	Non-significant	-1.30607	-0.385231	0.374986	0.758605	Non-significant	-1.48795	-0.57333	0.274692	0.426586	Non-significant	4.8007	4.02894	5.09099	4.64021	1.9323	2.96292	4.12984	3.00835	4.77194	3.59005	2.30097	3.55432	2.99529	2.02233	2.5657	2.52777
CCNA_02775		hypothetical protein	1611	2934473	2934282	-	NA	NA	NA	RtrB_487	NA	NA	-1.27607	-0.351706	0.0716749	0.168434	Non-significant	1.12121	0.165051	0.208443	0.600181	Non-significant	-1.48686	-0.572265	0.0016357	0.00646436	Non-significant	57.2768	61.5421	68.5614	62.4601	27.7889	49.0502	54.4775	43.7722	62.0352	63.4429	70.9489	65.4757	56.8871	49.9105	40.6503	49.1493
CCNA_01026		hypothetical protein	592	1113450	1112731	-	Pi-592-1112479	TgrL_061	RtrA_0377	RtrB_223	CdxA_261	CdxB_083	-1.86408	-0.898463	8.72527e-21	1.90812e-19	Significant	-1.14173	-0.191221	0.0336304	0.219145	Non-significant	-1.48684	-0.572251	2.06308e-17	3.04535e-16	Non-significant	868.637	871.977	933.014	891.209	280.024	476.339	506.088	420.817	746.62	724.311	741.832	737.588	560.88	561.545	548.198	556.874
CCNA_01350		transposase DDE domain protein	778	1462732	1463100	+	NA	NA	NA	NA	CdxA_345	NA	-1.23538	-0.304952	0.0780652	0.179417	Non-significant	1.17713	0.235275	0.13454	0.487587	Non-significant	-1.48638	-0.571805	0.00181302	0.00708725	Non-significant	72.9041	61.8295	91.2033	75.3123	29.2861	66.8584	70.865	55.6698	83.9745	93.9917	73.3953	83.7872	43.2125	81.9168	64.3838	63.171
CCNA_02815		ice nucleation protein	1633	2973531	2971567	-	P1-1633-2973908	TgrL_126	RtrA_0934	RtrB_499	CdxA_669	CdxB_180	-1.42484	-0.510804	1.1196e-05	8.00858e-05	Non-significant	-1.00832	-0.0119571	0.869794	0.975257	Non-significant	-1.48463	-0.570107	7.26487e-14	9.21148e-13	Non-significant	83.045	68.5769	72.2354	74.6191	28.372	57.1006	55.1971	46.8899	71.8851	68.586	69.3789	69.95	53.1469	53.3734	51.9844	52.8349
CCNA_02872		phage prohead protease	1667	3023239	3022019	-	NA	NA	NA	NA	NA	NA	1.19972	0.262701	0.190497	0.358593	Non-significant	1.3961	0.481397	0.00871984	0.0848858	Non-significant	-1.48422	-0.569706	0.00137532	0.00555178	Non-significant	7.60241	7.77279	7.85414	7.74311	4.85116	11.404	8.84582	8.36698	10.2884	8.8951	11.333	10.1722	7.46246	7.94523	7.79706	7.73492
CCNA_03723		PaaI thioesterase family protein	2186	3891827	3891390	-	NA	NA	NA	NA	NA	NA	-1.23244	-0.301523	0.140989	0.287436	Non-significant	1.10363	0.142254	0.293038	0.695535	Non-significant	-1.48316	-0.568675	0.000891354	0.00382866	Non-significant	27.5374	28.6993	28.6944	28.3104	14.0396	24.2716	22.972	20.4277	27.406	30.4135	29.8716	29.2304	23.87	22.5538	19.9733	22.1324
CCNA_00143		ribosomal RNA small subunit methyltransferase I	77	155784	154912	-	NA	NA	NA	NA	NA	NA	-1.39313	-0.478329	4.51592e-08	4.36539e-07	Non-significant	1.10267	0.140996	0.344183	0.732486	Non-significant	-1.48261	-0.56814	1.32673e-13	1.66093e-12	Non-significant	126.985	134.054	133.048	131.363	52.2597	98.545	101.971	84.2587	136.435	133.413	140.188	136.679	109.457	106.11	94.1185	103.228
CCNA_01589		acyltransferase 3	923	1709248	1708112	-	NA	NA	NA	NA	NA	NA	1.12611	0.171343	0.163731	0.321674	Non-significant	1.59181	0.670672	4.4231e-09	1.6088e-07	Significant	-1.4824	-0.567932	1.19495e-06	8.61062e-06	Non-significant	25.8442	28.7448	22.841	25.81	14.5549	32.4709	31.8978	26.3079	40.1019	40.6895	35.8004	38.8639	28.5106	29.3425	30.4751	29.4427
CCNA_03295		PAS-family sensor histidine kinase	1945	3464572	3466500	+	NA	NA	RtrA_1120	NA	NA	NA	-1.80973	-0.855773	1.08827e-10	1.32379e-09	Significant	-1.08105	-0.112433	0.204012	0.593636	Non-significant	-1.48228	-0.567822	0.000221669	0.00110028	Non-significant	30.068	24.2087	27.1113	27.1293	8.41496	16.2039	15.5008	13.3732	22.4311	23.5479	24.8977	23.6255	19.2877	17.9698	16.4955	17.9177
CCNA_00630	cheAII	chemotaxis histidine kinase protein cheAII	351	676286	678580	+	P1-351-674267,P2-351-674275	TgrL_037	RtrA_0227	RtrB_137	CdxA_157	CdxB_047	-1.16002	-0.214155	0.171385	0.33279	Non-significant	1.29627	0.374365	0.00494881	0.0557752	Non-significant	-1.482	-0.567543	4.42882e-07	3.41529e-06	Non-significant	12.031	11.1188	11.7053	11.6184	5.47712	11.5806	9.90781	8.98849	14.5965	13.9358	14.2173	14.2499	11.5544	10.5935	10.0529	10.7336
CCNA_02039	clpX	ATP-dependent endopeptidase clp, ATP-binding subunit ClpX	1158	2185128	2183866	-	NA	NA	NA	RtrB_377	CdxA_487	NA	-1.71161	-0.775357	0.000587232	0.00281787	Non-significant	-1.022	-0.0313966	0.636063	0.904393	Non-significant	-1.47726	-0.562924	9.31065e-14	1.1693e-12	Non-significant	1130.48	1115.2	1128.85	1124.85	341.284	708.694	729.007	592.995	1066.02	1035.81	1018.96	1040.26	792.186	770.631	808.715	790.511
CCNA_01784		hypothetical protein	1032	1912619	1912227	-	NA	NA	NA	NA	NA	NA	-1.67086	-0.740594	1.48337e-06	1.22401e-05	Significant	-1.10657	-0.146096	0.120158	0.469943	Non-significant	-1.47599	-0.561682	5.60181e-06	3.67509e-05	Non-significant	133.895	121.545	138.075	131.172	53.7297	72.0374	74.3483	66.7051	109.154	100.619	125.359	111.711	84.4168	87.7515	83.367	85.1784
CCNA_01033		FecR family protein	597.1	1121997	1122992	+	NA	NA	NA	NA	NA	NA	-1.67898	-0.747586	1.65309e-17	3.0628e-16	Significant	-1.03898	-0.0551651	0.424431	0.793153	Non-significant	-1.47473	-0.560448	9.38984e-11	9.78094e-10	Non-significant	223.498	218.781	211.885	218.055	63.9195	141.252	148.679	117.95	196.756	192.607	204.829	198.064	153.233	150.793	148.802	150.943
CCNA_02764		hypothetical protein	1608	2926454	2926215	-	NA	NA	RtrA_0913	NA	CdxA_649	NA	-1.02861	-0.0406952	0.830301	0.913879	Non-significant	1.33935	0.421535	0.00225696	0.030201	Non-significant	-1.47008	-0.555899	2.41289e-06	1.66296e-05	Non-significant	58.139	51.5906	63.0392	57.5896	28.825	67.4064	55.4249	50.5521	77.1563	71.7561	71.1172	73.3432	52.3239	56.6885	59.3226	56.1117
CCNA_02830		MPN domain protein	1644	2984967	2985137	+	NA	NA	NA	NA	NA	NA	1.45402	0.540046	0.114168	0.243032	Non-significant	1.76848	0.822509	0.00238263	0.0314617	Non-significant	-1.46984	-0.555661	0.0295912	0.0759654	Non-significant	12.1015	12.8643	11.1466	12.0375	11.6345	18.9211	15.9568	15.5041	17.9576	18.5981	22.6706	19.7421	14.6874	13.4911	19.0595	15.746
CCNA_00102		hypothetical protein	50	113151	113375	+	NA	NA	NA	NA	NA	NA	2.24692	1.16795	0.00825941	0.028324	Non-significant	2.21856	1.14962	0.00819514	0.0819719	Non-significant	-1.46823	-0.554081	0.243563	0.390412	Non-significant	1.83943	3.91076	6.88302	4.21107	6.43069	10.0147	8.08477	8.17671	9.0985	10.4009	7.17902	8.8928	7.26857	10.2532	2.28714	6.60298
CCNA_02692		YceI-like domain protein	1561	2845935	2845243	-	NA	NA	NA	NA	NA	NA	-1.48889	-0.574236	0.000100343	0.000584529	Non-significant	1.01904	0.0272089	0.738249	0.935915	Non-significant	-1.46748	-0.553336	1.44134e-06	1.02553e-05	Non-significant	64.67	60.1307	61.5415	62.1141	19.8349	46.8552	46.9205	37.8702	57.4698	60.3514	60.7575	59.5263	56.301	43.2766	36.8813	45.4863
CCNA_01801		hypothetical protein	1045	1926343	1926795	+	NA	NA	RtrA_0632	NA	NA	NA	-1.99524	-0.996562	5.20239e-33	1.65238e-31	Significant	-1.09894	-0.136116	0.101959	0.433514	Non-significant	-1.46705	-0.552916	3.37013e-13	4.16633e-12	Non-significant	674.515	715.37	712.935	700.94	196.833	373.19	369.186	313.07	566.123	617.271	621.033	601.475	471.262	437.577	475.982	461.607
CCNA_00849		outer membrane efflux protein	484	923134	921731	-	NA	NA	NA	NA	NA	NA	-1.08416	-0.116579	0.222359	0.397624	Non-significant	1.33716	0.41917	1.56644e-07	4.93492e-06	Non-significant	-1.4661	-0.551983	1.77576e-10	1.81522e-09	Non-significant	75.1268	83.3991	80.4377	79.6545	34.1373	86.9946	81.5036	67.5452	96.5655	108.513	96.4489	100.509	75.1318	85.6542	70.0069	76.931
CCNA_01527	fljL	flagellin fljL	880	1635261	1636082	+	NA	NA	NA	NA	NA	NA	-1.48162	-0.567171	0.202312	0.372425	Non-significant	1.14282	0.192599	0.00475543	0.0538994	Non-significant	-1.46406	-0.54997	7.38344e-13	8.90515e-12	Non-significant	4127.2	4106.53	4337.13	4190.29	1602.02	2951.54	2965.95	2506.51	4387.63	4814.64	4368.26	4523.51	3751.76	3080.5	3580.75	3471
CCNA_02315		Cro/CI-family transcriptional regulator	1337	2460430	2460236	-	NA	NA	NA	NA	NA	NA	-1.21605	-0.282199	0.262402	0.449735	Non-significant	1.12658	0.17195	0.337802	0.727233	Non-significant	-1.46336	-0.549286	0.0315709	0.0798359	Non-significant	36.0811	39.0002	37.5715	37.5509	18.5501	26.6663	37.0228	27.413	44.8562	37.5416	38.9324	40.4434	31.4505	27.6048	33.8672	30.9742
CCNA_03279		short chain dehydrogenase	1933	3447247	3446411	-	NA	NA	RtrA_1115	RtrB_602	CdxA_786	NA	-1.50909	-0.593682	0.000439827	0.00217118	Non-significant	-1.01179	-0.0169037	0.811137	0.95973	Non-significant	-1.46127	-0.547219	4.75003e-10	4.68607e-09	Non-significant	222.935	213.26	227.299	221.165	75.4676	155.797	165.58	132.282	214.566	194.353	211.318	206.746	153.801	150.321	173.072	159.065
CCNA_03890		hypothetical protein	2382	1231609	1232988	+	NA	NA	NA	NA	NA	NA	1.02158	0.0308042	0.806101	0.899363	Non-significant	1.56645	0.647497	1.24823e-15	6.2427e-14	Significant	-1.46121	-0.547164	6.12966e-06	3.97523e-05	Non-significant	28.1912	28.602	29.696	28.8297	14.7115	32.1122	33.0778	26.6339	41.5366	43.395	42.684	42.5385	36.2723	36.2206	25.3574	32.6168
CCNA_R0064			2541	2862374	2862298	-	NA	NA	RtrA_0894	NA	NA	NA	-2.08151	-1.05763	0.073715	0.171916	Non-significant	-1.46218	-0.548119	0.294308	0.697386	Non-significant	-1.46105	-0.547006	0.357867	0.513106	Non-significant	5.37495	8.16253	14.6978	9.41175	2.34887	7.5035	2.21478	4.02238	9.66783	5.45501	4.19553	6.43945	3.79273	3.07289	7.79706	4.88756
CCNA_00085		dienelactone hydrolase-related protein	38	90655	91413	+	NA	NA	NA	NA	NA	NA	-1.72198	-0.784064	3.83976e-15	6.22135e-14	Significant	-1.09907	-0.13628	0.344141	0.732486	Non-significant	-1.46037	-0.546338	4.44764e-06	2.95806e-05	Non-significant	166.39	146.819	144.321	152.51	47.1817	89.3677	102.008	79.5192	133.143	131.474	128.825	131.147	103.503	94.4581	105.317	101.093
CCNA_00643		hypothetical protein	356	693356	693502	+	NA	NA	NA	RtrB_145	NA	NA	-2.70615	-1.43624	0.00920378	0.0309786	Non-significant	-1.56085	-0.642335	0.204747	0.594911	Non-significant	-1.45931	-0.54529	0.397119	0.55317	Non-significant	4.42428	6.41342	4.05202	4.96324	1.23036	1.9652	1.54683	1.5808	5.0641	2.04099	2.56394	3.22301	2.78134	3.62162	0	2.13432
CCNA_00711		hypothetical protein	392	768833	769933	+	NA	NA	NA	NA	NA	NA	1.20115	0.264415	0.0431148	0.111752	Non-significant	1.66584	0.736252	1.94027e-13	9.13297e-12	Significant	-1.4577	-0.543692	6.09656e-06	3.96678e-05	Non-significant	33.5629	33.5665	32.8931	33.3408	18.3984	45.4974	46.0035	36.6331	55.4429	58.6426	43.6707	52.5854	41.8565	43.8411	35.3665	40.3547
CCNA_01048		hypothetical protein	608	1145106	1145369	+	NA	NA	NA	NA	NA	NA	-1.13773	-0.186158	0.658757	0.807952	Non-significant	-1.12535	-0.170368	0.612027	0.892466	Non-significant	-1.45566	-0.541669	0.236394	0.381859	Non-significant	6.49473	6.66607	7.21996	6.79359	5.99451	3.50163	4.30652	4.60089	7.04946	5.90959	4.69084	5.88329	3.53989	5.60163	3.89853	4.34668
CCNA_02444		N(4)-(beta-N-acetylglucosaminyl)-L-asparaginase	1422	2586378	2585347	-	NA	NA	NA	NA	NA	NA	-1.56448	-0.645681	1.54383e-06	1.27127e-05	Significant	1.02129	0.0303973	0.88863	0.980262	Non-significant	-1.45439	-0.540417	0.000790967	0.00343476	Non-significant	22.5727	22.6558	21.1824	22.137	8.49986	15.9558	13.2751	12.5769	20.9189	21.8623	21.0779	21.2864	16.6961	17.253	15.2088	16.386
CCNA_01469	ccoQ	cytochrome cbb3 oxidase, subunit ccoQ	849	1577107	1577274	+	NA	NA	NA	NA	NA	NA	-1.73791	-0.797351	0.186503	0.352901	Non-significant	-1.17709	-0.23522	0.670884	0.91686	Non-significant	-1.45404	-0.540067	0.359769	0.514736	Non-significant	3.51931	2.2447	2.48186	2.74862	1.07657	1.03173	2.03022	1.3795	1.66166	2.50021	2.24344	2.1351	1.39067	2.81682	0.510522	1.57267
CCNA_01025		hypothetical protein	592	1112747	1112124	-	Pi-592-1112479	TgrL_061	RtrA_0377	RtrB_223	CdxA_261	CdxB_083	-1.58265	-0.662346	1.89603e-11	2.41653e-10	Significant	-1.03275	-0.0464966	0.594136	0.885978	Non-significant	-1.45184	-0.537881	2.50543e-09	2.36551e-08	Non-significant	758.006	752.909	824.073	778.329	293.178	509.529	490.662	431.123	667.028	704.483	762.253	711.255	554.409	562.619	535.086	550.705
CCNA_03903		IS4/5 transposase family protein	1747	3144126	3144539	+	NA	NA	NA	NA	NA	NA	-1.14838	-0.199596	0.754478	0.869649	Non-significant	-1.02644	-0.0376541	0.959164	0.996783	Non-significant	-1.45157	-0.537617	0.226435	0.369436	Non-significant	62.6948	1.36634	114.525	59.5288	26.212	61.4054	53.0014	46.8729	106.539	48.6998	9.88416	55.0409	64.8979	34.5775	27.3462	42.2739
CCNA_02189		peptidase, C13 family	1247	2340056	2340829	+	NA	NA	NA	NA	NA	NA	-1.94949	-0.9631	4.63703e-14	7.05605e-13	Significant	-1.08193	-0.113608	0.156282	0.529452	Non-significant	-1.44925	-0.535307	5.95099e-08	5.04114e-07	Non-significant	82.7284	72.5959	82.7287	79.351	23.7762	42.2503	42.4509	36.1592	72.9755	65.2769	70.2598	69.5041	53.7294	48.6829	59.7271	54.0465
CCNA_01379	rsaFb	type I secretion outer membrane protein rsaFb	794	1493232	1494683	+	P1-794-1492509	TgrL_079	RtrA_0513,RtrA_0514	RtrB_294,RtrB_295	CdxA_352,CdxA_353	NA	-1.31239	-0.392193	1.52e-05	0.000105196	Non-significant	1.11985	0.163308	0.0452286	0.268535	Non-significant	-1.44655	-0.532619	3.96185e-09	3.6449e-08	Non-significant	253.803	244.134	236.659	244.865	96.2236	207.034	202.211	168.489	258.587	264.155	254.269	259.004	201.371	200.518	201.483	201.124
CCNA_01549		sulfate adenylyltransferase subunit 1/adenylylsulfate kinase	896	1664281	1662374	-	NA	NA	RtrA_0572,RtrA_0571	NA	CdxA_394	NA	-1.22151	-0.288672	0.0306217	0.0843413	Non-significant	1.09078	0.125358	0.143014	0.502323	Non-significant	-1.44647	-0.532532	8.53596e-06	5.38569e-05	Non-significant	35.9147	37.0257	38.3361	37.0922	15.0956	38.0334	29.6744	27.6011	34.2364	41.2614	38.6324	38.0434	27.4898	34.413	26.7462	29.5497
CCNA_00875		Flp/Fap pilin component protein	499	953924	953751	-	NA	NA	RtrA_0322,RtrA_0321	RtrB_194	CdxA_229,CdxA_228	CdxB_071	-1.74449	-0.802809	5.26042e-05	0.000327916	Non-significant	1.00432	0.00621668	0.969257	0.998447	Non-significant	-1.44623	-0.532298	0.000967553	0.00411574	Non-significant	161.403	131.121	147.885	146.803	41.3179	89.6538	97.6837	76.2185	141.718	126.562	149.46	139.247	97.3469	91.4495	137.524	108.773
CCNA_00709		hypothetical protein	390	767218	767400	+	NA	NA	NA	NA	NA	NA	-1.38077	-0.465468	0.375063	0.572901	Non-significant	-1.01481	-0.0212032	0.963553	0.998447	Non-significant	-1.44575	-0.531817	0.33376	0.488659	Non-significant	7.10786	2.74761	3.58039	4.47862	2.96497	3.15721	1.8638	2.66199	5.08485	4.26266	3.53067	4.29273	3.1917	1.61621	5.62411	3.47734
CCNA_01799	pdhA	pyruvate dehydrogenase E1 component alpha subunit	1045	1923957	1924988	+	NA	NA	RtrA_0632	NA	NA	NA	-1.90913	-0.932913	0.00220858	0.00909334	Non-significant	1.01096	0.0157267	0.824367	0.962448	Non-significant	-1.44572	-0.531787	8.32682e-12	9.43865e-11	Non-significant	1052.27	1020.61	1073.03	1048.63	275.851	590.422	629.273	498.515	968.849	1022.35	1011.69	1000.96	787.887	741.307	805.318	778.171
CCNA_02144	flgA	flagella basal body P ring formation protein flgA	1220	2302316	2303119	+	NA	NA	NA	NA	NA	NA	-1.34151	-0.423854	0.00144962	0.00622464	Non-significant	1.28081	0.357061	4.97809e-06	0.000134577	Non-significant	-1.44509	-0.531164	2.20988e-07	1.78414e-06	Non-significant	56.9918	56.6758	55.7122	56.4599	24.1826	39.7396	48.2202	37.3808	68.6322	68.2147	67.973	68.2733	59.8611	46.4985	52.9114	53.0903
CCNA_00769		TetR family transcriptional regulator	432	824997	825644	+	NA	NA	NA	NA	NA	NA	-1.27901	-0.35503	0.00159149	0.00674697	Non-significant	1.28459	0.361308	2.36288e-05	0.000546466	Non-significant	-1.44396	-0.530031	2.12801e-07	1.72155e-06	Non-significant	197.72	240.252	249.289	229.087	89.8035	199.277	199.049	162.71	274.132	280.394	279.6	278.042	228.855	235.974	183.183	216.004
CCNA_00836	fljO	flagellin FljO	474	902191	903012	+	NA	NA	NA	NA	NA	NA	-1.19776	-0.260342	0.0221579	0.0645856	Non-significant	1.13717	0.185442	0.0323513	0.213242	Non-significant	-1.44361	-0.529686	1.08605e-06	7.89784e-06	Non-significant	72.1433	60.94	68.8399	67.3077	30.3089	62.2754	58.7824	50.4555	65.5445	77.8168	72.7072	72.0228	51.3025	53.756	63.9606	56.3397
CCNA_03219	acrB5	cation/multidrug efflux pump acrB5	1900	3379745	3382813	+	NA	NA	NA	NA	NA	NA	-1.42012	-0.506012	4.14022e-05	0.000266385	Non-significant	1.04956	0.0697902	0.371756	0.756945	Non-significant	-1.44337	-0.529442	0.000529191	0.00241462	Non-significant	17.4349	16.1788	15.7209	16.4448	5.87849	12.1616	13.3178	10.4526	15.9484	16.4823	16.351	16.2606	13.4173	12.5284	11.989	12.6449
CCNA_R0014			2462	840137	840219	+	NA	NA	NA	NA	NA	NA	-1.3028	-0.381613	0.684332	0.82617	Non-significant	1.8311	0.872709	0.254481	0.660297	Non-significant	-1.4431	-0.529175	0.412022	0.568722	Non-significant	0.712343	0	5.02352	1.91196	0.544768	2.08832	1.36978	1.33429	3.36335	3.61476	3.24353	3.40722	4.92599	1.42538	1.03335	2.46157
CCNA_01847		cytochrome c oxidase assembly protein Surf1	1070	1979692	1978955	-	NA	NA	NA	NA	NA	NA	-1.05262	-0.0739865	0.699483	0.835458	Non-significant	1.15626	0.209471	0.112382	0.452811	Non-significant	-1.44146	-0.527528	0.0010387	0.00435747	Non-significant	25.5565	23.5054	19.7742	22.9454	11.0282	26.0701	22.0298	19.7094	24.9654	29.1082	21.1577	25.0771	19.5485	19.878	19.0595	19.4953
CCNA_01803		pyruvate dehydrogenase complex, dihydrolipoamide acetyltransferase component	1045	1926921	1928207	+	NA	NA	RtrA_0632	NA	NA	NA	-1.69787	-0.763725	2.7394e-17	4.98321e-16	Significant	1.0443	0.0625326	0.47663	0.831297	Non-significant	-1.44101	-0.527083	3.83375e-09	3.53527e-08	Non-significant	379.141	360.554	389.878	376.524	113.022	236.315	252.561	200.633	345.315	401.619	366.314	371.083	301.435	287.631	279.228	289.431
CCNA_03846		conserved hypothetical membrane protein	2268	4013048	4012572	-	NA	NA	NA	NA	NA	NA	-1.54902	-0.631352	0.000439986	0.00217118	Non-significant	1.10718	0.146888	0.264449	0.670971	Non-significant	-1.4396	-0.525669	0.00416357	0.014512	Non-significant	23.3027	24.7717	25.4742	24.5162	7.86773	18.1688	16.8035	14.28	23.0194	28.3043	24.7202	25.348	17.6326	20.2138	22.6556	20.1673
CCNA_00734		GumN superfamily protein	409	791491	792399	+	NA	NA	RtrA_0266	NA	CdxA_184	NA	-1.19017	-0.251163	0.0342669	0.0928478	Non-significant	-1.00627	-0.00901261	0.951125	0.996783	Non-significant	-1.4389	-0.524964	1.12471e-09	1.08786e-08	Non-significant	82.2799	65.5481	74.5049	74.111	36.0632	67.2475	61.9115	55.0741	69.3034	68.3886	70.9017	69.5312	59.886	53.1663	49.1584	54.0702
CCNA_01804		glutathione peroxidase	1045	1928226	1928708	+	NA	NA	RtrA_0632	NA	NA	NA	-1.79021	-0.840132	2.14077e-22	5.13015e-21	Significant	1.05041	0.070952	0.528724	0.855927	Non-significant	-1.43834	-0.524403	0.000477947	0.00220112	Non-significant	444.107	459.48	468.871	457.486	127.784	285.176	281.876	231.612	442.531	484.513	433.863	453.635	357.825	325.036	381.249	354.704
CCNA_02912		prolyl 4-hydroxylase, alpha subunit	1698	3069925	3070656	+	NA	NA	NA	NA	NA	NA	-1.87428	-0.906338	3.59612e-22	8.56647e-21	Significant	-1.0368	-0.0521312	0.463415	0.822784	Non-significant	-1.43793	-0.523994	6.27894e-11	6.69528e-10	Non-significant	186.581	172.498	176.334	178.471	54.9137	90.6908	107.246	84.2836	166.91	158.374	162.999	162.761	140.116	117.498	123.262	126.959
CCNA_01875		acyl-CoA dehydrogenase, short-chain specific	1083	2012838	2013983	+	NA	NA	NA	NA	NA	NA	1.00391	0.00562985	0.975413	0.990762	Non-significant	1.19452	0.256426	0.0648115	0.330754	Non-significant	-1.437	-0.523062	0.00393259	0.0137675	Non-significant	9.64771	9.92681	12.1104	10.5617	5.40537	12.4024	10.9129	9.57353	12.3421	11.8858	11.6518	11.9599	10.1934	9.08461	8.45702	9.24501
CCNA_03730		dTDP-4-dehydrorhamnose reductase	2193	3898751	3897870	-	NA	NA	RtrA_1248	NA	NA	NA	-1.15708	-0.210485	0.202504	0.372608	Non-significant	1.40134	0.486806	0.000144506	0.00283416	Non-significant	-1.43662	-0.522677	9.16905e-06	5.76674e-05	Non-significant	26.5457	32.7797	31.7408	30.3554	12.4061	28.1679	31.2589	23.9443	40.1963	43.9493	36.4445	40.1967	31.1245	36.1492	26.5471	31.2736
CCNA_03803	hfsK	GNAT-family holdfast biogenesis protein HfsK	2242	3968758	3969843	+	NA	NA	RtrA_1271	NA	CdxA_901	NA	-1.75594	-0.812241	1.97264e-20	4.17698e-19	Significant	-1.09194	-0.126894	0.09307	0.412354	Non-significant	-1.43646	-0.522519	5.26359e-13	6.44668e-12	Non-significant	130.553	117.601	129.989	126.048	39.6367	77.5679	75.4283	64.211	105.22	110.783	110.313	108.772	87.7735	84.5357	83.3194	85.2095
CCNA_02143	flgG	flagellar basal-body rod protein flgG	1220	2301523	2302311	+	NA	NA	NA	NA	NA	NA	-1.54159	-0.62442	1.69361e-09	1.86717e-08	Significant	1.07101	0.0989659	0.516557	0.851016	Non-significant	-1.43409	-0.520138	1.44817e-09	1.38047e-08	Non-significant	159.314	151.752	141.098	150.721	60.1158	93.439	102.164	85.2397	142.823	148.682	164.804	152.103	131.4	110.884	115.77	119.351
CCNA_00233		UDP-N-acetylglucosamine 4,6-dehydratase	129	248082	249119	+	NA	NA	NA	NA	NA	NA	-1.58103	-0.660867	5.81372e-05	0.000357946	Non-significant	1.07066	0.0984989	0.15801	0.531017	Non-significant	-1.43344	-0.519486	5.87316e-09	5.31675e-08	Non-significant	161.823	163.91	157.519	161.084	51.7498	112.437	112.159	92.1151	158.495	169.205	160.283	162.661	136.679	134.092	111.134	127.302
CCNA_02913		hypothetical protein	1698	3070656	3071213	+	NA	NA	NA	NA	NA	NA	-1.90931	-0.933054	1.46179e-21	3.28657e-20	Significant	-1.05313	-0.0746812	0.608731	0.892464	Non-significant	-1.43162	-0.517647	2.63731e-08	2.30823e-07	Non-significant	132.871	116.242	122.118	123.744	32.6558	70.8233	72.2291	58.5694	113.398	101.299	118.299	110.999	98.8123	79.507	82.6935	87.0043
CCNA_01624		orotate phosphoribosyltransferase	948	1745014	1745598	+	NA	NA	NA	NA	NA	NA	-1.66912	-0.739091	4.90136e-17	8.79607e-16	Significant	1.08275	0.114707	0.304466	0.70881	Non-significant	-1.43143	-0.517457	0.00038376	0.00180948	Non-significant	359.295	376.25	360.137	365.227	110.141	233.774	250.414	198.11	385.573	356.953	379.108	373.878	295.934	284.138	300.113	293.395
CCNA_01092		ACT domain protein	638	1198681	1198379	-	NA	NA	NA	NA	NA	NA	1.06843	0.0954947	0.633491	0.791765	Non-significant	1.11236	0.153619	0.267895	0.674677	Non-significant	-1.42986	-0.515873	0.000319073	0.00153372	Non-significant	52.2949	53.5171	48.7526	51.5215	24.4732	63.8788	61.9115	50.0878	55.8931	59.411	47.8009	54.3683	36.6256	46.2684	45.2899	42.7279
CCNA_00291	phoR	phosphate regulon sensor protein phoR	163	304469	305884	+	P1-163-304431	TgrL_017	RtrA_0112	RtrB_060	CdxA_075	NA	-1.48014	-0.565729	2.44172e-11	3.08258e-10	Non-significant	1.01767	0.0252714	0.722066	0.934152	Non-significant	-1.42793	-0.513923	0.000410334	0.00191651	Non-significant	90.3568	90.1049	91.0716	90.5111	34.5824	64.3462	64.554	54.4942	90.8842	81.8713	88.7111	87.1556	72.8039	68.9285	63.0538	68.2621
CCNA_01537		acetyltransferase	886	1645890	1645354	-	NA	NA	NA	NA	NA	NA	1.00339	0.00487627	0.983288	0.993717	Non-significant	1.31012	0.389699	0.000228489	0.00429194	Non-significant	-1.42657	-0.512548	0.00010383	0.000543322	Non-significant	46.2426	38.7409	41.2627	42.082	27.1968	43.3596	39.2735	36.61	55.9703	52.2949	49.2304	52.4986	45.5736	37.8933	39.2902	40.919
CCNA_00983		hybrid sensor histidine kinase/receiver protein	566	1063988	1062171	-	NA	NA	RtrA_0361	RtrB_213	CdxA_251	CdxB_080	-1.60651	-0.683929	1.43698e-09	1.59302e-08	Significant	-1.06465	-0.0903731	0.395868	0.771173	Non-significant	-1.42628	-0.512261	4.18302e-06	2.80001e-05	Non-significant	21.4968	19.4639	22.5087	21.1565	6.96392	13.6338	14.9463	11.848	19.6035	17.4602	19.3988	18.8208	15.8711	14.8371	13.3511	14.6864
CCNA_00782		aminobenzoyl-glutamate transport protein	443	844108	842489	-	P1-443-844108	TgrL_053	RtrA_0281	RtrB_171	CdxA_197	NA	-1.59033	-0.669326	4.03161e-11	4.97979e-10	Significant	-1.04695	-0.0661873	0.340116	0.72855	Non-significant	-1.42624	-0.512221	3.04932e-08	2.65123e-07	Non-significant	128.139	123.492	114.754	122.128	40.2755	86.0234	81.1284	69.1425	114.421	113.602	103.032	110.352	92.0108	88.1821	79.6263	86.6064
CCNA_R0123			484	921719	921612	-	NA	NA	NA	NA	NA	NA	-1.36986	-0.454031	0.25783	0.443991	Non-significant	-1.0012	-0.00172337	0.995353	0.999551	Non-significant	-1.42548	-0.511443	0.208515	0.347612	Non-significant	12.5913	22.1144	22.061	18.9222	6.69863	20.8639	10.0007	12.5211	20.6784	17.2237	16.4519	18.118	11.8979	13.6929	17.4712	14.354
CCNA_01159		transporter, major facilitator superfamily	679	1266958	1268313	+	NA	NA	NA	NA	NA	NA	-1.70195	-0.767189	1.61634e-14	2.51696e-13	Significant	1.09945	0.136777	0.103691	0.438952	Non-significant	-1.42521	-0.511171	1.03995e-09	1.00834e-08	Non-significant	86.8554	105.726	99.7576	97.4463	27.2428	62.8473	67.2427	52.4443	97.3074	105.761	100.379	101.149	76.7576	76.9515	86.3369	80.0153
CCNA_03483		ABC transporter ATP-binding protein	2058	3646517	3645573	-	NA	NA	NA	NA	NA	NA	-1.01598	-0.0228735	0.898773	0.952569	Non-significant	1.15883	0.212665	0.0130875	0.111967	Non-significant	-1.42518	-0.511139	4.82602e-07	3.70714e-06	Non-significant	85.4645	88.3247	84.0838	85.9577	37.7516	105.71	91.4951	78.319	91.1819	102.231	88.4843	93.9657	71.944	80.3107	69.7032	73.986
CCNA_02666		chemotactic signal-response protein CheL	1543	2819873	2820208	+	NA	NA	NA	NA	NA	NA	-1.73288	-0.79317	7.62087e-06	5.70069e-05	Significant	-1.00653	-0.0093852	0.942592	0.994292	Non-significant	-1.42391	-0.509855	0.000347713	0.00165729	Non-significant	84.6395	92.7808	104.061	93.827	35.9304	50.2109	53.6315	46.5909	81.6982	93.9365	87.3341	87.6563	70.7503	58.6251	79.8967	69.7573
CCNA_02535		DNA topoisomerase I	1463	2681312	2684011	+	NA	NA	RtrA_0840	NA	CdxA_593	NA	-1.80163	-0.8493	0.00566255	0.0205082	Non-significant	-1.06597	-0.0921604	0.285199	0.690037	Non-significant	-1.42325	-0.509192	3.30078e-13	4.09339e-12	Non-significant	317.608	310.836	328.157	318.867	93.044	181.505	203.361	159.304	274.678	286.18	286.423	282.427	228.159	210.454	230.62	223.078
CCNA_R0083			2573	3792588	3792471	-	NA	NA	RtrA_1223	NA	NA	NA	-1.32549	-0.406531	0.0157471	0.0481804	Non-significant	-1.02927	-0.0416207	0.787769	0.955282	Non-significant	-1.42312	-0.509059	3.4871e-05	0.000199927	Non-significant	3004.32	4949.82	2735.93	3563.36	1768.4	2652.35	2480.99	2300.58	3788.35	2697.69	3354.67	3280.24	2812	2822.81	2119.48	2584.76
CCNA_00966		pyridoxamine 5'-phosphate oxidase	553	1040719	1041387	+	NA	NA	NA	NA	NA	NA	1.26792	0.342467	0.00178878	0.00750389	Non-significant	1.65081	0.723174	7.88302e-21	4.57101e-19	Significant	-1.42054	-0.506443	3.90958e-07	3.03261e-06	Non-significant	65.4876	66.2337	66.5984	66.1066	43.4585	94.9994	88.2006	75.5528	106.406	101.802	101.569	103.259	82.1555	79.5783	83.2036	81.6458
CCNA_01823		hypothetical protein	1052	1950258	1950040	-	NA	NA	NA	NA	NA	NA	-1.56111	-0.642569	0.212695	0.38586	Non-significant	1.06812	0.0950742	0.841806	0.968391	Non-significant	-1.41961	-0.505497	0.385768	0.541169	Non-significant	2.1598	2.58294	3.5358	2.75951	0.825859	2.37439	1.55743	1.58589	2.97429	1.91797	3.442	2.77809	2.93374	2.16085	1.1749	2.08983
CCNA_00641		hypothetical protein	355	692672	692376	-	NA	NA	RtrA_0237	RtrB_145	NA	NA	-1.23079	-0.299584	0.105447	0.227126	Non-significant	-1.00004	-5.92313e-05	0.999617	0.999617	Non-significant	-1.41817	-0.504026	0.00446465	0.0153451	Non-significant	46.5829	45.7102	44.3225	45.5385	23.7497	34.2382	39.62	32.5359	45.1165	41.6197	42.7841	43.1734	31.0723	31.2695	41.8731	34.7383
CCNA_03673		hypothetical protein	2156	3833789	3833388	-	NA	NA	NA	NA	CdxA_873	NA	-1.04836	-0.0681401	0.599163	0.765696	Non-significant	1.26583	0.340086	1.97671e-05	0.000467978	Non-significant	-1.41352	-0.499292	4.46434e-10	4.43742e-09	Non-significant	155.459	157.285	178.398	163.714	78.7339	163.845	181.709	141.429	190.504	199.42	196.218	195.38	161.712	159.361	144.013	155.028
CCNA_02140	fliM	flagellar motor switch protein fliM	1219	2299900	2298776	-	NA	NA	NA	NA	CdxA_510	NA	-1.37918	-0.463812	2.39158e-06	1.93747e-05	Non-significant	1.04956	0.0697854	0.528831	0.855927	Non-significant	-1.41326	-0.499026	0.000722223	0.00317105	Non-significant	197.187	187.828	190.395	191.803	79.0572	142.157	149.518	123.577	187.512	188.763	193.642	189.972	160.947	138.813	153.848	151.203
CCNA_02880		terminase-like family protein	1673	3028719	3027016	-	NA	NA	RtrA_0958	NA	NA	NA	1.17764	0.235896	0.425201	0.61915	Non-significant	1.76914	0.823052	0.000980275	0.0149698	Non-significant	-1.41325	-0.499019	0.0281637	0.0731107	Non-significant	1.83896	1.88112	1.92257	1.88088	1.14101	2.50909	2.33523	1.99511	3.2219	3.16928	3.06499	3.15206	2.81072	2.60357	1.91266	2.44232
CCNA_02725		choline dehydrogenase	1577	2888995	2887328	-	P1-1577-2889018	TgrL_119	RtrA_0898	RtrB_475	CdxA_640	CdxB_174	-1.01069	-0.0153355	0.918886	0.962917	Non-significant	1.23952	0.309787	0.00419961	0.0484226	Non-significant	-1.41303	-0.498795	1.31717e-05	8.1164e-05	Non-significant	23.0401	20.6114	21.4618	21.7044	12.1714	23.5541	21.8455	19.1903	25.8294	24.9302	25.5333	25.431	20.835	19.8596	19.8993	20.198
CCNA_02441		HTH DNA-binding protein	1419	2582586	2582744	+	NA	NA	NA	NA	NA	NA	-1.75964	-0.815282	0.221204	0.396621	Non-significant	1.20528	0.269368	0.62939	0.901608	Non-significant	-1.41097	-0.496691	0.420981	0.577462	Non-significant	2.23111	2.76705	1.8731	2.29042	0.568752	1.09013	1.78761	1.14883	3.51143	1.50956	3.0477	2.68956	2.57143	2.60423	0.539419	1.90503
CCNA_02104		GIY-YIG domain protein	1198.1	2252940	2252605	-	NA	NA	NA	NA	NA	NA	-1.2659	-0.340166	0.149775	0.29985	Non-significant	1.03835	0.0542891	0.702661	0.924833	Non-significant	-1.40956	-0.495245	0.00523409	0.0176372	Non-significant	45.927	46.3904	38.4688	43.5954	14.1299	51.9304	30.6224	32.2276	52.0653	38.2175	39.741	43.3413	31.9854	39.2594	30.6313	33.9587
CCNA_00050		apolipoprotein N-acyltransferase	22	54299	52707	-	NA	NA	RtrA_0021,RtrA_0020	NA	CdxA_014	NA	-1.34825	-0.431087	0.0085016	0.0290848	Non-significant	1.16001	0.214143	0.00212119	0.0286206	Non-significant	-1.40928	-0.494958	2.70705e-07	2.15077e-06	Non-significant	102.995	104.476	100.882	102.784	40.6175	79.6473	85.1442	68.4697	115.484	108.71	113.904	112.699	88.6205	88.0428	93.0361	89.8998
CCNA_02271	stpD	stalk cross-band protein StpD	1312	2424618	2423833	-	NA	NA	NA	NA	NA	NA	-1.53515	-0.61838	4.08889e-07	3.57287e-06	Significant	-1.06051	-0.0847544	0.277429	0.683494	Non-significant	-1.40914	-0.494818	0.00109325	0.00454808	Non-significant	185.798	171.602	189.303	182.235	72.886	112.246	125.264	103.465	155.68	155.357	174.886	161.974	128.929	119.812	139.782	129.507
CCNA_01042		TonB-dependent receptor	604	1139762	1137267	-	NA	NA	RtrA_0384	RtrB_229	CdxA_268	NA	-1.91872	-0.940144	4.98021e-23	1.23794e-21	Significant	-1.36527	-0.449189	0.000141779	0.00279438	Non-significant	-1.40912	-0.494794	0.00156701	0.0062365	Non-significant	135.328	121.75	139.963	132.347	38.6399	68.5175	76.7968	61.3181	96.1844	80.4636	98.237	91.6283	73.5718	65.1254	80.3728	73.0233
CCNA_01582		Glutathione-dependent formaldehyde-activating enzyme	918	1698089	1698451	+	NA	NA	NA	NA	NA	NA	1.21955	0.286347	0.184269	0.350642	Non-significant	1.50642	0.59112	0.014112	0.118618	Non-significant	-1.40843	-0.494086	0.0804518	0.165937	Non-significant	13.0302	17.4876	12.4708	14.3295	10.8368	19.5773	15.6601	15.3581	22.8146	23.8037	14.981	20.5331	14.4814	18.0882	16.0667	16.2121
CCNA_02426		ribonuclease, CafA family	1410	2570064	2569003	-	NA	NA	NA	NA	NA	NA	-1.49592	-0.581036	3.67844e-11	4.57178e-10	Non-significant	1.08979	0.124049	0.0814431	0.380226	Non-significant	-1.408	-0.493644	0.000735417	0.00321471	Non-significant	106.335	119.43	113.352	113.039	37.3818	86.0125	82.4321	68.6088	119.251	118.88	111.336	116.489	90.1971	89.0083	100.224	93.1431
CCNA_01449		fructose-1,6-bisphosphatase, FIG superfamily	836	1561881	1562858	+	NA	NA	NA	NA	NA	NA	-1.64617	-0.71911	2.03695e-11	2.58789e-10	Significant	-1.08685	-0.120155	0.130383	0.483187	Non-significant	-1.40692	-0.492541	3.31031e-09	3.08132e-08	Non-significant	91.1048	96.6551	89.8951	92.5517	26.9538	62.0895	64.3441	51.1291	78.4003	79.6387	82.5257	80.1882	61.1553	64.2943	67.8775	64.4424
CCNA_01177	cysI	sulfite reductase, beta subunit	690	1295998	1297656	+	NA	NA	NA	NA	NA	NA	1.23325	0.302468	0.14521	0.293703	Non-significant	1.31503	0.395099	0.000197066	0.00373679	Non-significant	-1.40494	-0.49051	0.0250567	0.0663927	Non-significant	25.0539	27.8835	25.779	26.2388	10.8747	54.6077	28.4059	31.2961	26.0256	35.2652	36.0574	32.4494	18.0611	41.4679	18.2495	25.9262
CCNA_02877		portal protein	1670	3025917	3024589	-	NA	NA	RtrA_0956	RtrB_514	NA	NA	-1.19404	-0.255845	0.425298	0.61915	Non-significant	1.20748	0.271994	0.255013	0.661122	Non-significant	-1.40352	-0.489046	0.0333742	0.0835621	Non-significant	2.31337	2.08086	3.0477	2.48065	1.12274	1.9998	2.48087	1.8678	2.94072	3.02509	2.59287	2.85289	2.32929	2.49254	1.87153	2.23112
CCNA_01520		hypothetical protein	875	1629134	1629508	+	NA	NA	NA	NA	CdxA_386	NA	-1.44758	-0.533647	0.0072447	0.025455	Non-significant	1.01042	0.0149521	0.934064	0.99183	Non-significant	-1.4028	-0.488307	0.00436987	0.015098	Non-significant	52.1872	54.9741	51.6227	52.928	15.6748	45.7593	39.2617	33.5653	50.8689	51.0443	49.5352	50.4828	42.0538	41.1706	37.2803	40.1683
CCNA_02667	flbY	flagellar basal-body protein FlbY	1543	2820213	2820662	+	NA	NA	NA	NA	NA	NA	-1.52772	-0.611385	4.36845e-06	3.38809e-05	Significant	1.05461	0.0767076	0.335296	0.723735	Non-significant	-1.40275	-0.488254	0.00139477	0.00562456	Non-significant	97.4896	95.8136	102.981	98.7613	36.2731	63.4262	73.6472	57.7822	101.117	95.6081	98.8312	98.5189	84.3673	70.7209	82.1464	79.0782
CCNA_01480		hypothetical protein	853	1588441	1588848	+	Pi-853-1588422	TgrL_083	RtrA_0551	RtrB_313	CdxA_376	CdxB_118	-1.73261	-0.792944	4.4191e-16	7.55779e-15	Significant	1.04769	0.0672065	0.542043	0.860942	Non-significant	-1.40214	-0.487632	0.00133413	0.00541315	Non-significant	541.829	562.891	594.77	566.497	166.678	355.725	364.344	295.582	601.65	532.986	551.359	561.999	433.766	415.377	500.732	449.958
CCNA_03829		hypothetical protein	2260	3994335	3994195	-	P1-2260-3994335	TgrL_175	RtrA_1280	RtrB_681	CdxA_910	CdxB_245	1.37069	0.454906	0.196742	0.366332	Non-significant	1.40722	0.492845	0.0793107	0.373314	Non-significant	-1.40186	-0.48734	0.213176	0.35256	Non-significant	14.257	8.91511	13.9407	12.3709	11.2238	17.2101	16.9329	15.1223	20.4584	14.0437	16.4201	16.9741	12.013	18.4592	8.51594	12.996
CCNA_00712		hypothetical protein	393	770252	769938	-	NA	NA	NA	NA	NA	NA	-1.26907	-0.343767	0.0119693	0.0385368	Non-significant	1.22673	0.294815	0.180577	0.563564	Non-significant	-1.39264	-0.477821	0.000238893	0.00117985	Non-significant	58.3737	68.8374	66.5611	64.5907	24.9763	59.0608	53.9586	45.9986	75.0331	77.1494	72.1321	74.7715	58.9644	60.8433	61.5349	60.4475
CCNA_01229		2-hydroxychromene-2-carboxylate isomerase	719	1357023	1355671	-	NA	NA	NA	NA	NA	NA	-1.39528	-0.480551	0.0170533	0.0515074	Non-significant	1.14295	0.192765	0.0480887	0.277638	Non-significant	-1.39212	-0.477286	4.00603e-05	0.000226398	Non-significant	17.6106	18.1168	18.6222	18.1166	8.08737	12.7681	13.5708	11.4754	19.3946	20.1791	19.022	19.5319	17.6563	15.8704	13.3121	15.6129
CCNA_02967		PAS-family sensor histidine kinase	1732	3122780	3125179	+	NA	NA	NA	NA	NA	NA	-1.78654	-0.837171	3.5727e-15	5.81217e-14	Significant	-1.06144	-0.0860196	0.407115	0.780856	Non-significant	-1.39193	-0.477084	1.15805e-08	1.03181e-07	Non-significant	36.0659	34.0969	38.444	36.2023	10.8141	21.7386	22.0752	18.2093	33.0337	31.0526	32.6645	32.2503	28.7173	24.7211	24.3723	25.9369
CCNA_03669		outer membrane protein	2153	3830733	3830389	-	NA	NA	NA	NA	NA	NA	1.03012	0.0428111	0.911637	0.958585	Non-significant	-1.19785	-0.260452	0.498872	0.844326	Non-significant	-1.38986	-0.474938	0.322845	0.475847	Non-significant	4.28438	4.37228	3.62567	4.09411	1.57272	5.86143	4.11928	3.85114	2.42746	4.00034	2.96525	3.13102	2.70878	3.25771	1.49161	2.48604
CCNA_03218		periplasmic multidrug efflux lipoprotein precursor	1900	3378665	3379741	+	NA	NA	NA	NA	NA	NA	-1.19594	-0.258151	0.244852	0.427343	Non-significant	1.20676	0.271137	0.178236	0.562974	Non-significant	-1.38901	-0.474059	0.0045758	0.0156791	Non-significant	8.45419	8.81205	8.01938	8.42854	3.44261	7.77869	7.8645	6.36193	10.368	9.91728	8.7988	9.69469	8.89409	7.57952	6.45049	7.64137
CCNA_01760		OstA-like organic solvent tolerance protein	1014	1889536	1887107	-	NA	NA	NA	NA	NA	NA	-1.4539	-0.539928	6.7497e-08	6.41622e-07	Non-significant	-1.00117	-0.00169148	0.98539	0.998447	Non-significant	-1.38901	-0.474058	1.80678e-12	2.12096e-11	Non-significant	238.298	243.647	257.133	246.359	101.615	166.911	176.316	148.281	228.152	224.241	244.707	232.367	190.896	181.939	191.336	188.057
CCNA_01314	rpmC	LSU ribosomal protein L29P	764	1436077	1436268	+	NA	NA	NA	NA	NA	NA	-1.32434	-0.405277	6.83708e-05	0.000414576	Non-significant	1.1127	0.154061	0.0699486	0.345939	Non-significant	-1.38897	-0.474017	5.90589e-09	5.33418e-08	Non-significant	1620.38	1789.63	1568.23	1659.41	589.689	1454.05	1410.49	1151.41	1826.65	1753.59	1659.03	1746.42	1453.51	1554.62	1221.3	1409.81
CCNA_02665	flgI	flagellar P-ring protein FlgI	1543	2818761	2819873	+	NA	NA	NA	NA	NA	NA	-1.57739	-0.657544	2.98481e-10	3.5133e-09	Significant	-1.02532	-0.0360691	0.808554	0.9594	Non-significant	-1.38894	-0.47398	7.36506e-08	6.19918e-07	Non-significant	111.343	109.44	108.319	109.7	43.5095	64.9406	72.6792	60.3764	101.163	94.2937	107.347	100.934	92.2565	72.0681	80.6817	81.6687
CCNA_00147		hypothetical protein	79	158354	158470	+	NA	NA	NA	NA	NA	NA	-1.03871	-0.0547987	0.915233	0.960725	Non-significant	1.42596	0.511933	0.31749	0.714041	Non-significant	-1.38867	-0.473699	0.436896	0.591701	Non-significant	4.0427	4.83473	3.5637	4.14704	1.15938	5.92584	3.88691	3.65738	9.54388	5.6415	3.22136	6.13558	4.49293	7.58374	1.46611	4.51426
CCNA_00142		endonuclease	77	154912	154535	-	NA	NA	NA	NA	NA	NA	-1.38166	-0.466402	0.0183753	0.0547157	Non-significant	1.1417	0.191184	0.243587	0.650162	Non-significant	-1.38659	-0.471544	0.000157766	0.000800158	Non-significant	57.4039	62.8515	70.4375	63.5643	27.273	47.9946	47.0709	40.7795	66.9586	62.0688	76.0634	68.3636	64.8979	52.4241	48.5563	55.2928
CCNA_01951	pbpY	multimodular transpeptidase-transglycosylase PbpY	1125	2095621	2093252	-	NA	NA	RtrA_0681	RtrB_365	CdxA_460	NA	-1.49917	-0.584166	2.32642e-11	2.94631e-10	Non-significant	1.01438	0.0206017	0.781076	0.952994	Non-significant	-1.38501	-0.469901	2.82225e-08	2.46464e-07	Non-significant	192.566	184.524	184.6	187.23	64.256	133.277	140.916	112.816	179.313	175.002	183.792	179.369	144.813	142.192	149.713	145.573
CCNA_01815	ntrC	nitrogen assimilation regulatory protein NtrC	1049	1939826	1941247	+	NA	NA	RtrA_0635	RtrB_349	NA	NA	-1.65108	-0.72341	1.94713e-05	0.000130308	Non-significant	-1.0509	-0.0716268	0.344015	0.732486	Non-significant	-1.38449	-0.469359	2.92478e-09	2.74181e-08	Non-significant	139.537	119.913	117.244	125.565	40.5416	79.3925	84.8693	68.2678	116.61	111.613	110.639	112.954	95.745	90.061	88.4215	91.4091
CCNA_01748		methyltransferase	1007	1875935	1876864	+	NA	NA	RtrA_0621	RtrB_343	CdxA_429	NA	-1.60952	-0.686633	5.80416e-05	0.000357908	Non-significant	-1.03608	-0.0511408	0.462095	0.821708	Non-significant	-1.38448	-0.46934	2.70704e-07	2.15077e-06	Non-significant	195.301	201.936	209.309	202.182	70.7408	134.689	130.379	111.936	182.604	181.757	188.102	184.154	151.484	144.194	153.552	149.743
CCNA_03004		nucleoside/nucleotide kinase	1757	3158154	3159056	+	NA	NA	NA	NA	NA	NA	-1.07654	-0.106398	0.601309	0.766871	Non-significant	1.23996	0.310295	0.0781474	0.369538	Non-significant	-1.38377	-0.468606	0.0168125	0.0470038	Non-significant	10.9344	10.8581	13.3245	11.7057	5.85852	9.66148	13.7236	9.74788	13.7055	13.556	13.8333	13.6982	13.7126	11.7258	7.59846	11.0123
CCNA_02469		protein hipA	1437	2611950	2612546	+	Pi-1437-2612537	TgrL_106	RtrA_0824	RtrB_433	CdxA_577	CdxB_157	-1.50321	-0.588051	0.00881759	0.0299051	Non-significant	-1.27155	-0.346586	0.0390544	0.243549	Non-significant	-1.3824	-0.467179	0.0745191	0.156891	Non-significant	17.7274	14.5285	17.3605	16.5388	6.96792	11.807	10.5694	9.78143	11.5342	10.9557	13.9792	12.1564	10.2728	9.21482	10.7748	10.0875
CCNA_02377		hypothetical protein	1377	2521242	2520520	-	NA	NA	RtrA_0797	RtrB_420	CdxA_563	NA	-1.22509	-0.292883	0.0169967	0.0513753	Non-significant	1.05176	0.0728009	0.348315	0.734808	Non-significant	-1.38229	-0.467056	0.000117983	0.000610917	Non-significant	70.4096	73.4572	75.3002	73.0557	34.2089	60.9734	64.2368	53.1397	71.5593	71.2923	74.3222	72.3913	58.5697	59.5623	58.8392	58.9904
CCNA_R0065			2541	2862555	2862438	-	NA	NA	RtrA_0894	NA	NA	NA	-1.27676	-0.352489	0.0283725	0.0792925	Non-significant	-1.01556	-0.022279	0.880884	0.979005	Non-significant	-1.38209	-0.466852	0.000216929	0.00107946	Non-significant	2971.25	4772.99	2759.16	3501.13	1795.6	2669.98	2582.16	2349.25	3818.32	2677.35	3304.02	3266.56	2931.3	2876.45	2143.46	2650.4
CCNA_02390		phosphoglycolate phosphatase	1384	2534303	2535016	+	NA	NA	NA	NA	NA	NA	-1.28852	-0.36572	0.00680996	0.0241609	Non-significant	1.22439	0.292063	0.0103113	0.0946231	Non-significant	-1.38049	-0.465176	0.000102128	0.000537258	Non-significant	46.7033	52.8164	56.5614	52.027	19.5048	42.1593	48.6456	36.7699	62.5565	57.2317	61.0066	60.2649	50.9639	51.7798	42.8838	48.5425
CCNA_02347		phosphomannomutase/phosphoglucomutase	1357	2486278	2487774	+	NA	NA	RtrA_0791	RtrB_414	CdxA_555	NA	-1.38131	-0.466038	1.21852e-06	1.01594e-05	Non-significant	1.03306	0.0469204	0.645728	0.907241	Non-significant	-1.37985	-0.464516	3.17942e-10	3.20046e-09	Non-significant	170.699	170.375	165.325	168.799	57.2673	136.588	142.78	112.212	160.496	168.231	164.837	164.521	129.068	139.091	134.066	134.075
CCNA_03296		TetR-family transcriptional regulator	1945.1	3466675	3467910	+	NA	NA	NA	NA	NA	NA	-1.46747	-0.553335	3.41568e-07	2.99771e-06	Non-significant	-1.06224	-0.0871074	0.364202	0.750347	Non-significant	-1.37888	-0.463502	5.39231e-06	3.54941e-05	Non-significant	65.0082	65.75	63.4681	64.7421	24.876	46.5581	46.6818	39.372	57.0664	56.6067	58.7216	57.4649	50.7527	45.5135	43.9247	46.7303
CCNA_03430		LSU ribosomal protein L36P	2024	3594108	3593983	-	NA	NA	NA	NA	NA	NA	-1.16008	-0.214224	0.195832	0.365199	Non-significant	-1.14943	-0.200925	0.0498903	0.284752	Non-significant	-1.37576	-0.460229	0.00355543	0.0127173	Non-significant	252.452	312.262	349.351	304.689	146.413	301.265	254.454	234.044	279.158	230.972	244.001	251.377	241.049	233.327	138.181	204.186
CCNA_02139	pflI	polar flagellum positioning protein pflI	1219	2298779	2298195	-	NA	NA	NA	NA	CdxA_510	NA	-1.29953	-0.377985	0.00365541	0.0140798	Non-significant	1.09695	0.133503	0.100917	0.430916	Non-significant	-1.37573	-0.460196	5.83033e-06	3.81867e-05	Non-significant	117.238	120.116	134.911	124.089	54.3362	96.2949	103.975	84.8686	130.91	133.037	122.227	128.725	126.102	101.926	86.6473	104.891
CCNA_02844	parD3	antitoxin protein parD3	1651	2997483	2997265	-	NA	NA	RtrA_0953	RtrB_512	CdxA_680	CdxB_184	-1.42683	-0.512809	1.74621e-05	0.000118246	Non-significant	1.0791	0.109828	0.189586	0.579328	Non-significant	-1.37572	-0.460187	2.92858e-05	0.000169626	Non-significant	153.616	149.81	146.328	149.918	60.0812	111.333	110.058	93.824	170.809	146.588	145.793	154.397	118.416	123.709	134.722	125.616
CCNA_01103		ADP-heptose--LPS heptosyltransferase	645	1209943	1208972	-	NA	NA	NA	RtrB_251	CdxA_293	CdxB_096	-1.25421	-0.326778	0.000302662	0.00158127	Non-significant	1.12086	0.1646	0.265873	0.672839	Non-significant	-1.37571	-0.460175	0.00161961	0.00640717	Non-significant	112.227	118.202	122.009	117.48	54.1008	95.106	99.773	82.9933	123.113	124.517	125.079	124.236	111.228	100.597	91.8561	101.227
CCNA_01481		cyclase homology domain protein	853	1588858	1590603	+	Pi-853-1588422	TgrL_083	RtrA_0551	RtrB_313	CdxA_376	CdxB_118	-1.30809	-0.387458	0.000137706	0.000776197	Non-significant	1.21607	0.28223	0.0130969	0.111967	Non-significant	-1.37555	-0.460006	1.18606e-09	1.1444e-08	Non-significant	113.881	120.195	133.423	122.5	49.7995	98.4789	104.12	84.1328	148	129.942	144.691	140.878	112.768	112.987	119.171	114.976
CCNA_00234		WecE-family cell wall biogenesis enzyme	129	249116	250276	+	NA	NA	NA	NA	NA	NA	-1.40789	-0.493531	8.96773e-09	9.20227e-08	Non-significant	1.08873	0.122645	0.0958228	0.416725	Non-significant	-1.37353	-0.457889	7.98128e-08	6.7036e-07	Non-significant	107.707	108.813	111.228	109.249	43.4632	79.126	85.0977	69.229	110.525	113.136	112.926	112.196	100.567	88.6534	85.7677	91.6625
CCNA_01119		hypothetical protein	654	1223722	1224102	+	NA	NA	RtrA_0429	NA	CdxA_297	CdxB_098	-2.60846	-1.3832	1.40268e-35	4.96771e-34	Significant	-1.18892	-0.249649	0.00278934	0.0355419	Non-significant	-1.36684	-0.450843	1.97558e-07	1.60811e-06	Non-significant	212.755	179.317	221.061	204.378	48.3014	76.5809	80.5692	68.4838	159.24	160.959	166.333	162.177	131.84	124.361	146.998	134.4
CCNA_02122		DNA ligase-associated metallophosphoesterase	1208	2273885	2274592	+	NA	NA	RtrA_0737	RtrB_387	CdxA_505	CdxB_146	-1.01069	-0.0153476	0.93082	0.968965	Non-significant	1.1596	0.213631	0.112094	0.452103	Non-significant	-1.36566	-0.4496	0.00705328	0.0227221	Non-significant	18.706	19.5301	15.2277	17.8213	9.13256	18.6877	19.7516	15.8573	21.4232	18.6456	18.9362	19.6683	16.6645	14.4541	17.3231	16.1472
CCNA_03356	zapA	cell division protein ZapA	1979	3535513	3535187	-	NA	NA	NA	NA	NA	NA	-1.41251	-0.498265	4.53169e-05	0.000288328	Non-significant	-1.08846	-0.122293	0.281648	0.687958	Non-significant	-1.36489	-0.448788	0.000431547	0.00200038	Non-significant	101.072	105.137	98.3636	101.524	40.9293	74.3856	77.1855	64.1668	90.4917	88.0809	86.1153	88.2293	70.0183	70.5497	78.4236	72.9972
CCNA_03504		acyl-CoA dehydrogenase	2069	3661597	3663408	+	NA	NA	RtrA_1188	NA	NA	NA	-1.29278	-0.370482	0.0347496	0.0938157	Non-significant	1.14975	0.201321	0.0164345	0.133106	Non-significant	-1.36083	-0.444489	4.63064e-05	0.000259473	Non-significant	79.5831	87.6175	102.2	89.8002	34.7852	71.8066	82.7279	63.1066	100.396	97.0612	95.3835	97.6137	86.6452	87.4893	67.1184	80.4176
CCNA_00141		tetratricopeptide repeat family protein	77	154533	153718	-	NA	NA	NA	NA	NA	NA	-1.4436	-0.529671	0.000348484	0.00178342	Non-significant	-1.01237	-0.0177393	0.824029	0.962448	Non-significant	-1.36078	-0.444431	0.000829305	0.00358942	Non-significant	56.2986	52.0682	58.6157	55.6608	22.22	41.1377	39.848	34.4019	53.1405	49.1953	53.5787	51.9715	51.2503	41.4652	35.5263	42.7473
CCNA_02839	glnE	glutamate-ammonia-ligase adenylyltransferase	1648	2994175	2991299	-	NA	NA	RtrA_0950	RtrB_511	CdxA_678	NA	-1.46762	-0.553476	9.53283e-08	8.91364e-07	Non-significant	1.04098	0.0579491	0.683581	0.920685	Non-significant	-1.36049	-0.444122	6.88458e-05	0.000374112	Non-significant	36.683	35.1287	38.4261	36.746	14.3804	23.898	28.2551	22.1778	37.7451	34.0175	36.8496	36.204	36.0356	29.2785	24.2367	29.8503
CCNA_01831		tryptophan halogenase superfamily protein	1059	1959650	1961173	+	NA	NA	NA	NA	NA	NA	-1.45521	-0.541224	3.72873e-05	0.000241072	Non-significant	-1.09619	-0.132493	0.329604	0.722575	Non-significant	-1.35918	-0.442741	0.000290537	0.00140681	Non-significant	20.2125	22.1053	19.0341	20.4506	7.12059	14.2926	16.636	12.6831	18.3175	18.7417	15.9691	17.6761	15.7135	15.1376	12.4937	14.4483
CCNA_02070		protein translocase subunit secD	1177	2222429	2220831	-	NA	NA	RtrA_0723	NA	NA	NA	-1.35943	-0.442999	6.41691e-06	4.85453e-05	Non-significant	1.09755	0.13428	0.0428329	0.259375	Non-significant	-1.3552	-0.438504	3.04093e-07	2.39163e-06	Non-significant	920.921	925.242	925.543	923.902	317.755	761.615	797.267	625.545	945.484	978.957	949.301	957.914	729.864	797.847	852.581	793.431
CCNA_01805		dihydrolipoamide dehydrogenase	1045	1928791	1930191	+	NA	NA	RtrA_0632	NA	NA	NA	-1.71676	-0.779685	2.52907e-16	4.40058e-15	Significant	-1.04969	-0.0699621	0.441553	0.807787	Non-significant	-1.35478	-0.438061	6.93891e-11	7.33967e-10	Non-significant	480.381	469.211	466.653	472.082	140.262	305.587	300.704	248.851	407.878	425.432	439.926	424.412	362.08	346.095	348.397	352.191
CCNA_02791		FecR family protein	1620	2946695	2947768	+	NA	NA	RtrA_0924	NA	NA	NA	-1.69501	-0.76129	6.3418e-13	9.03199e-12	Significant	-1.08096	-0.112317	0.243077	0.650102	Non-significant	-1.35472	-0.437993	1.20038e-05	7.4083e-05	Non-significant	64.4644	56.9994	59.5646	60.3428	20.124	40.1856	34.9333	31.7476	56.4902	49.7808	52.6896	52.9868	46.063	42.8503	42.0054	43.6396
CCNA_03380		hypothetical protein	1993	3552536	3551865	-	NA	NA	NA	NA	NA	NA	-1.13967	-0.18862	0.0492264	0.124563	Non-significant	1.11828	0.161286	0.279357	0.685496	Non-significant	-1.35252	-0.435651	0.00237594	0.00898586	Non-significant	180.453	166.762	160.435	169.217	74.2158	184.508	146.006	134.91	189.844	171.622	176.431	179.299	147.846	152.989	143.967	148.267
CCNA_02909		tetratricopeptide repeat-containing 2OG-Fe(II) oxygenase	1695	3064800	3066293	+	NA	NA	RtrA_0972	NA	CdxA_692	NA	-1.55389	-0.635887	0.000579447	0.0027863	Non-significant	-1.01613	-0.0230878	0.858348	0.974706	Non-significant	-1.35231	-0.435431	0.00152038	0.00606924	Non-significant	19.352	18.216	21.4895	19.6858	7.05172	13.3807	13.6217	11.3514	18.0002	17.2304	19.4972	18.2426	17.0455	15.4416	12.7446	15.0772
CCNA_02376		hypothetical protein	1376	2520245	2520523	+	NA	NA	NA	NA	NA	NA	-1.07465	-0.103863	0.654646	0.804741	Non-significant	1.17907	0.237647	0.167602	0.546071	Non-significant	-1.35166	-0.434736	0.0987354	0.195592	Non-significant	22.2511	23.6538	23.0573	22.9874	12.9651	23.4007	20.7824	19.0494	30.017	26.884	21.6143	26.1718	20.3068	20.7778	23.3632	21.4826
CCNA_01710		BetA-family choline dehydrogenase	991	1842606	1841077	-	NA	NA	NA	NA	NA	NA	-1.23586	-0.305517	0.118726	0.25153	Non-significant	1.06377	0.089188	0.683012	0.920545	Non-significant	-1.35142	-0.434476	0.00112231	0.0046442	Non-significant	15.0323	15.3637	13.7038	14.6999	5.99922	14.0855	12.1123	10.7323	14.4141	14.6287	15.0619	14.7015	11.987	13.5318	10.9872	12.1687
CCNA_00746		ADA regulatory protein/O6-methylguanine-DNA	417	803496	802771	-	NA	NA	NA	NA	CdxA_189	NA	1.34891	0.431794	0.0465752	0.11933	Non-significant	1.53756	0.620642	4.6526e-05	0.00101722	Non-significant	-1.34821	-0.431049	0.00542194	0.0180701	Non-significant	9.60976	9.17667	9.6813	9.48924	7.47368	13.6882	13.1545	11.4388	13.2017	13.8855	14.0169	13.7014	13.0332	11.081	9.92353	11.3459
CCNA_03311		protein translocase subunit SecE	1952	3487334	3487017	-	NA	NA	NA	NA	NA	NA	1.44743	0.533496	0.0139579	0.0436745	Non-significant	1.83896	0.87889	5.86641e-05	0.00126873	Non-significant	-1.34659	-0.429315	0.0282137	0.0731891	Non-significant	440.273	618.238	1166.19	741.568	566.903	970.034	1359.48	965.472	1123.95	1626.18	1113.09	1287.74	1279.28	1337.83	609.813	1075.64
CCNA_R0049		ssrA tmRNA	2512	2338402	2338828	+	NA	NA	NA	NA	NA	NA	1.13742	0.185767	0.566048	0.743949	Non-significant	1.11013	0.150724	0.121259	0.471484	Non-significant	-1.34421	-0.426755	0.00124025	0.00508437	Non-significant	1503.31	1505.93	1588.72	1532.65	1234.8	1669.58	1470.41	1458.26	1788.27	1609.32	1431.81	1609.8	1477.44	1627.2	926.572	1343.74
CCNA_01686		exopolyphosphatase GppA	979	1813006	1814112	+	NA	NA	NA	NA	CdxA_416	NA	-1.49596	-0.581069	4.88043e-11	6.00969e-10	Non-significant	1.01137	0.0163177	0.818425	0.959988	Non-significant	-1.34385	-0.426372	0.00351267	0.0126099	Non-significant	116.166	108.386	121.658	115.403	40.2735	78.967	89.2488	69.4964	109.444	107.38	113.571	110.132	99.985	89.0771	86.8523	91.9715
CCNA_02121		ATP-dependent helicase	1208	2271309	2273888	+	NA	NA	RtrA_0737	RtrB_387	CdxA_505	CdxB_146	-1.11561	-0.157832	0.144172	0.292141	Non-significant	1.06858	0.095689	0.383843	0.762162	Non-significant	-1.34223	-0.424637	6.01169e-07	4.57351e-06	Non-significant	32.4039	31.4501	26.1346	29.9962	14.7389	29.1348	28.2027	24.0255	31.0537	29.7002	30.1352	30.2964	24.3594	27.3526	24.0681	25.26
CCNA_03967		hypothetical protein	1439	2613137	2613619	+	NA	NA	NA	NA	NA	NA	1.15586	0.208967	0.288671	0.478377	Non-significant	-1.0166	-0.0237555	0.861468	0.974706	Non-significant	-1.34117	-0.423496	0.00578862	0.0190832	Non-significant	100.132	78.4668	88.5454	89.0481	77.7	71.5333	104.159	84.4641	68.0075	71.0619	108.243	82.4374	76.4264	77.1564	53.9821	69.1883
CCNA_01883		acyl-CoA dehydrogenase	1087	2022050	2023222	+	NA	NA	NA	NA	NA	NA	-1.39215	-0.477319	0.0475604	0.121466	Non-significant	-1.0753	-0.104739	0.533413	0.857339	Non-significant	-1.34112	-0.423438	0.12756	0.236692	Non-significant	6.95582	6.05475	5.83967	6.28341	2.73684	4.82706	4.50698	4.02363	6.10833	5.67823	5.00328	5.59661	5.07897	4.08475	4.75268	4.6388
CCNA_03862		thiamine monophosphate synthase TenI	2277	4024198	4024818	+	NA	NA	NA	NA	NA	NA	-1.30815	-0.387531	0.00861393	0.0293637	Non-significant	-1.02882	-0.0409867	0.579846	0.880152	Non-significant	-1.34008	-0.422324	1.05302e-05	6.54993e-05	Non-significant	154.809	156.167	150.398	153.792	58.8315	125.509	134.838	106.393	145.348	140.012	138.812	141.391	119.544	118.497	116.843	118.295
CCNA_00535		hypothetical protein	295	547379	547537	+	P1-295-546230	TgrL_028	RtrA_0174	RtrB_098	CdxA_118	CdxB_036	-1.0619	-0.0866513	0.805404	0.899087	Non-significant	-1.03445	-0.0488605	0.864264	0.974706	Non-significant	-1.33948	-0.421676	0.219104	0.360624	Non-significant	15.6178	19.3693	14.2356	16.4076	8.81565	20.3491	12.1558	13.7735	13.4605	14.7182	15.9158	14.6982	15.0612	11.161	10.7884	12.3369
CCNA_03997		amelogenin/CpxP-related protein	2424	3952640	3953302	+	NA	NA	NA	NA	NA	NA	-1.15836	-0.212081	0.0451599	0.11615	Non-significant	1.10339	0.141941	0.346746	0.73365	Non-significant	-1.33904	-0.421204	0.00109291	0.00454808	Non-significant	167.921	136.605	134.043	146.189	64.175	145.183	133.412	114.257	149.614	164.358	142.931	152.301	147.738	130.976	104.137	127.617
CCNA_02464		UDP-glucose 6-dehydrogenase	1435	2607314	2606007	-	NA	NA	NA	NA	NA	NA	-1.59335	-0.672068	9.47771e-05	0.000556155	Non-significant	-1.0195	-0.0278621	0.689113	0.922974	Non-significant	-1.3388	-0.420939	1.7652e-06	1.24922e-05	Non-significant	140.308	135.313	139.804	138.475	42.6577	96.4274	97.7422	78.9424	132.821	126.983	125.674	128.493	108.51	98.4982	116.717	107.909
CCNA_02823		hypothetical protein	1640	2980037	2979912	-	NA	NA	NA	NA	NA	NA	-1.12818	-0.173992	0.718467	0.846826	Non-significant	-1.63598	-0.710155	0.165345	0.543142	Non-significant	-1.33822	-0.420316	0.495816	0.643005	Non-significant	6.10014	4.98822	5.20009	5.42948	1.43542	5.04402	6.76739	4.41561	4.43109	1.90492	3.41858	3.25153	3.2449	3.28629	0.680696	2.40396
CCNA_03731		histidinol phosphatase-family protein	2193	3899293	3898748	-	NA	NA	RtrA_1248	NA	NA	NA	-1.3839	-0.46874	0.00036921	0.0018751	Non-significant	-1.09673	-0.133204	0.099082	0.426266	Non-significant	-1.336	-0.417921	0.00104605	0.00438365	Non-significant	88.1452	83.6869	83.2378	85.0233	36.1892	66.8773	60.9065	54.6577	80.6117	67.1485	73.5652	73.7752	66.9661	63.9201	53.4084	61.4315
CCNA_03020		phosphatidylinositol-specific phospholipase C1-like protein	1764	3174508	3175635	+	NA	NA	RtrA_1011	NA	CdxA_719	NA	-1.23028	-0.298991	0.0727384	0.169836	Non-significant	1.00137	0.00197962	0.98707	0.998447	Non-significant	-1.33522	-0.417081	0.000190568	0.000954285	Non-significant	32.2878	35.7719	37.4919	35.1839	15.9939	24.5859	35.7304	25.4367	39.432	30.4281	30.74	33.5333	31.5859	23.4935	29.1975	28.0923
CCNA_00267		MutT-like protein	151	281872	280931	-	P1-151-281872	TgrL_015	RtrA_0105	RtrB_056	CdxA_069	NA	-1.55927	-0.640871	9.80066e-05	0.000571753	Non-significant	1.07807	0.10845	0.119907	0.469879	Non-significant	-1.33407	-0.41583	8.16458e-06	5.16785e-05	Non-significant	173.294	190.356	186.661	183.437	58.4637	133.709	128.175	106.783	196.181	186.704	178.732	187.206	156.251	162.828	152.142	157.074
CCNA_03326		two-component sensor histidine kinase	1967	3506595	3508568	+	P1-1967-3506573	TgrL_155	RtrA_1132	RtrB_614	CdxA_798	CdxB_221	-1.58031	-0.660203	2.41888e-14	3.73758e-13	Significant	-1.08495	-0.117632	0.107458	0.444825	Non-significant	-1.33374	-0.415479	8.26911e-06	5.22565e-05	Non-significant	230.777	207.435	218.011	218.741	72.4735	149.418	152.108	124.666	191.432	186.612	193.25	190.431	162.087	151.299	168.277	160.554
CCNA_00627		hypothetical protein	350	673382	672921	-	P1-350-673771	TgrL_037	RtrA_0227	RtrB_137	CdxA_157	CdxB_047	1.05193	0.0730382	0.819993	0.907676	Non-significant	1.17697	0.23508	0.375077	0.758605	Non-significant	-1.33359	-0.415314	0.104398	0.20385	Non-significant	5.88685	5.1696	6.9621	6.00618	2.83822	7.00326	7.3826	5.74136	6.64663	5.71477	7.57527	6.64555	5.30983	5.5056	6.31191	5.70911
CCNA_02905		very short patch repair (Vsr) endonuclease	1692	3061150	3061527	+	NA	NA	NA	NA	NA	NA	1.50842	0.593043	0.00320831	0.0126671	Non-significant	1.51903	0.60315	0.00879678	0.085427	Non-significant	-1.33142	-0.412968	0.144279	0.260645	Non-significant	12.5131	13.1356	11.1881	12.2789	11.2441	20.4818	17.7456	16.4905	15.0165	17.6205	19.0871	17.2414	15.1428	16.4314	12.2525	14.6089
CCNA_R0080			2571	3785285	3785457	+	NA	NA	NA	NA	NA	NA	1.05165	0.0726561	0.814476	0.905099	Non-significant	1.0875	0.121011	0.653036	0.908484	Non-significant	-1.3313	-0.412838	0.135125	0.248053	Non-significant	20.1638	26.1579	23.0684	23.13	16.7272	28.3875	17.7439	20.9529	27.4318	23.9327	21.1636	24.176	24.9838	22.2252	11.8984	19.7025
CCNA_02468		hypothetical protein	1436	2611921	2611664	-	NA	NA	NA	NA	NA	NA	1.16397	0.219057	0.597138	0.765119	Non-significant	1.13443	0.181962	0.574558	0.879774	Non-significant	-1.33046	-0.411924	0.280333	0.431685	Non-significant	9.16658	6.09026	8.54222	7.93302	8.58749	7.83795	5.288	7.23782	11.5414	7.44249	7.72162	8.90185	6.33887	8.48321	6.64866	7.15691
CCNA_01802		hypothetical protein	1045	1926792	1926908	+	NA	NA	RtrA_0632	NA	NA	NA	-1.46844	-0.554285	0.287213	0.47694	Non-significant	-1.13136	-0.178059	0.708658	0.926456	Non-significant	-1.32958	-0.410971	0.470219	0.621097	Non-significant	7.07472	4.29754	9.16379	6.84535	4.63751	3.95056	2.91518	3.83442	3.18129	8.71869	4.60194	5.50064	6.48979	4.04466	3.66528	4.73325
CCNA_03762		acetolactate synthase-related protein	2216	3931582	3931680	+	NA	NA	RtrA_1259	RtrB_673	CdxA_890	NA	3.20207	1.67901	0.0165996	0.0503652	Non-significant	1.04712	0.066428	0.893665	0.981755	Non-significant	-1.32901	-0.410355	0.463311	0.613201	Non-significant	5.37495	15.8716	8.42328	9.88994	42.9321	11.0885	5.16782	19.7295	12.2191	4.8489	12.5089	9.85895	8.25973	13.1452	2.59902	8.0013
CCNA_03425		hypothetical protein	2020	3591720	3591821	+	NA	NA	RtrA_1160	RtrB_629	NA	NA	-1.6623	-0.733183	0.421189	0.615856	Non-significant	-1.01446	-0.0207076	0.979115	0.998447	Non-significant	-1.32738	-0.408587	0.635346	0.755918	Non-significant	1.1593	1.23238	1.7519	1.3812	0.886584	0.56644	0.557314	0.670113	0.912283	2.35314	0.527869	1.26443	1.14526	0.579933	1.68172	1.13564
CCNA_R0076			1952	3487508	3487433	-	NA	NA	NA	NA	NA	NA	-1.53943	-0.622395	0.470277	0.660797	Non-significant	-1.1519	-0.204018	0.790316	0.955282	Non-significant	-1.32728	-0.408473	0.629814	0.751239	Non-significant	0.777953	2.48098	3.13498	2.1313	1.78483	0.760223	0.747974	1.09768	1.22438	1.57908	2.12537	1.64294	1.53706	0.778332	2.25704	1.52414
CCNA_03357		hypothetical protein	1979	3535900	3535517	-	NA	NA	NA	NA	NA	NA	-1.38188	-0.466634	0.00887555	0.0300505	Non-significant	1.06619	0.0924602	0.248952	0.654869	Non-significant	-1.32637	-0.407489	0.000307828	0.00148508	Non-significant	225.72	250.915	251.288	242.641	80.7761	209.742	194.076	161.531	262.68	242.833	230.233	245.249	206.862	195.483	220.003	207.449
CCNA_03629	socB	DNA replication inhibitor toxin SocB	2136	3786246	3785533	-	NA	NA	RtrA_1221	RtrB_660	CdxA_868	NA	-1.16462	-0.219859	0.0291944	0.0809674	Non-significant	1.10971	0.150181	0.272564	0.678189	Non-significant	-1.32552	-0.406563	4.1158e-07	3.18632e-06	Non-significant	319.968	352.902	336.031	336.3	167.881	323.68	272.686	254.749	355.139	374.149	328.862	352.717	292.204	310.761	292.739	298.568
CCNA_01167		acyl-CoA dehydrogenase	685	1286584	1285421	-	NA	NA	NA	NA	NA	NA	-1.03852	-0.0545327	0.775392	0.880802	Non-significant	1.09273	0.127931	0.344383	0.732523	Non-significant	-1.32543	-0.406459	0.000639209	0.00284444	Non-significant	15.0351	16.0909	12.3837	14.5032	7.45827	16.1319	14.0162	12.5354	15.5887	15.4652	13.9695	15.0078	13.3476	13.1621	11.0525	12.5207
CCNA_00634		chemotaxis protein methyltransferase	351	680464	681294	+	P1-351-674267,P2-351-674275	TgrL_037	RtrA_0227	RtrB_137	CdxA_157	CdxB_047	-1.03381	-0.0479652	0.773806	0.880265	Non-significant	1.21531	0.28132	0.0265153	0.187115	Non-significant	-1.32396	-0.404863	0.00535749	0.0179005	Non-significant	15.9373	15.4293	16.9877	16.1181	9.68521	16.6169	15.2547	13.8523	20.2678	17.9077	17.8828	18.6861	14.6899	17.2263	15.0687	15.6616
CCNA_03692		xanthine and CO dehydrogenases maturation factor, XdhC/CoxF family	2167	3857835	3858917	+	NA	NA	NA	NA	NA	NA	-1.30152	-0.380192	0.00371016	0.0142496	Non-significant	1.01084	0.0155587	0.88859	0.980262	Non-significant	-1.32392	-0.404817	2.03268e-05	0.000120559	Non-significant	38.5428	38.477	36.7398	37.9198	13.6524	31.956	33.8032	26.4705	41.0704	33.6317	35.0996	36.6006	31.8737	31.8433	28.1932	30.6368
CCNA_01814		nitrogen regulation protein ntrB	1049	1938708	1939829	+	NA	NA	RtrA_0635	RtrB_349	NA	NA	-1.64385	-0.717081	1.12393e-16	1.99025e-15	Significant	-1.03889	-0.0550386	0.439547	0.807787	Non-significant	-1.32333	-0.404177	3.5298e-08	3.04888e-07	Non-significant	119.408	107.889	115.042	114.113	35.0201	75.1821	78.176	62.7927	105.161	102.522	103.702	103.795	91.4644	86.8318	85.6912	87.9958
CCNA_01879		NADH:flavin oxidoreductase, old yellow enzyme family	1087	2018600	2019703	+	NA	NA	NA	NA	NA	NA	-1.06299	-0.0881323	0.7685	0.877221	Non-significant	1.04629	0.0652855	0.820845	0.961497	Non-significant	-1.32328	-0.404118	0.109576	0.211774	Non-significant	3.48106	4.72525	2.96744	3.72458	1.51538	4.39607	3.70735	3.20627	4.72007	3.36985	3.17008	3.75333	3.01564	3.21485	2.95215	3.06088
CCNA_02449		hypothetical protein	1425	2589931	2590584	+	NA	NA	NA	NA	NA	NA	-1.48769	-0.573071	4.67476e-07	4.04069e-06	Non-significant	-1.09454	-0.13032	0.0658153	0.334171	Non-significant	-1.32158	-0.402262	0.00680409	0.0221175	Non-significant	212.541	214.791	223.777	217.036	77.7794	160.521	154.892	131.064	191.797	186.438	184.251	187.495	151.468	152.767	174.945	159.727
CCNA_00429		hypothetical protein	238	437383	437550	+	NA	NA	NA	NA	NA	NA	-1.11539	-0.157554	0.638783	0.795151	Non-significant	1.45813	0.544121	0.063006	0.324854	Non-significant	-1.32065	-0.401244	0.265443	0.415714	Non-significant	9.50214	8.97879	12.0547	10.1786	4.5754	10.3173	9.81271	8.23514	19.9399	13.5726	10.5762	14.6962	14.2544	12.3236	8.67887	11.7523
CCNA_00369		magnesium and cobalt efflux protein corC-like protein	205	385817	387130	+	NA	NA	NA	NA	NA	NA	-1.6755	-0.744593	1.46029e-14	2.30081e-13	Significant	-1.11718	-0.159857	0.0211214	0.157368	Non-significant	-1.32037	-0.400944	2.46604e-05	0.000144101	Non-significant	173.369	153.494	149.365	158.742	48.003	102.187	107.16	85.7832	141.704	129.143	132.435	134.427	117.794	104.891	120.297	114.327
CCNA_00048	metK	S-adenosylmethionine synthetase	22.1	52125	50902	-	NA	NA	NA	NA	NA	NA	-1.19637	-0.258659	0.00670484	0.023809	Non-significant	-1.0566	-0.0794249	0.236141	0.639675	Non-significant	-1.31966	-0.400163	5.762e-07	4.40048e-06	Non-significant	1184.71	1163.93	1235.33	1194.66	557.587	991.743	1113.65	887.661	1026.93	1087.74	1088.07	1067.58	882.325	884.882	959.28	908.829
CCNA_02625	ftsQ	cell division protein FtsQ	1518	2775741	2774833	-	NA	NA	RtrA_0867	NA	NA	NA	-1.22588	-0.293822	0.00235866	0.009632	Non-significant	1.09711	0.133713	0.334877	0.723735	Non-significant	-1.31901	-0.399458	1.31691e-06	9.42081e-06	Non-significant	243.522	263.783	292.974	266.76	111.97	230.917	247.208	196.698	278.954	287.087	263.764	276.602	257.985	233.619	214.089	235.231
CCNA_02223		beta-lactamase, type II	1276	2372742	2371873	-	NA	NA	NA	NA	NA	NA	-1.3262	-0.407294	0.0197994	0.0585458	Non-significant	1.11038	0.151058	0.0299789	0.203989	Non-significant	-1.31824	-0.398617	2.86587e-05	0.000166237	Non-significant	192.868	195.129	203.889	197.295	82.5837	143.114	171.91	132.536	199.154	205.466	214.752	206.457	163.341	168.417	196.871	176.21
CCNA_01832		beta-glucosidase	1060	1961197	1963485	+	NA	NA	NA	NA	NA	NA	-1.60558	-0.68309	1.4803e-08	1.49224e-07	Significant	-1.17128	-0.228084	0.00353353	0.0427989	Non-significant	-1.31671	-0.396935	0.00254626	0.00953882	Non-significant	24.0992	25.9479	23.7842	24.6104	7.70387	16.8863	16.9371	13.8424	20.4074	20.6046	18.6532	19.8884	17.8873	16.6167	16.1119	16.872
CCNA_02463		UDP-N-acetylglucosamine 4-epimerase	1435	2606004	2605030	-	NA	NA	NA	NA	NA	NA	-1.40141	-0.486883	2.63895e-05	0.000173417	Non-significant	1.03934	0.0556635	0.584995	0.881901	Non-significant	-1.31596	-0.396119	8.6813e-07	6.40732e-06	Non-significant	79.3784	77.8714	81.2523	79.5007	31.025	62.4583	59.0033	50.8289	77.5917	80.1299	76.2633	77.995	68.5322	62.7934	69.054	66.7932
CCNA_00573		TonB-dependent receptor	317	593829	596600	+	NA	NA	RtrA_0190	NA	CdxA_129	NA	-1.14551	-0.19599	0.0766725	0.177161	Non-significant	1.10362	0.142241	0.0754077	0.361719	Non-significant	-1.31356	-0.393486	2.17733e-06	1.51297e-05	Non-significant	26.4695	26.0294	25.7211	26.0733	11.8422	26.8875	22.8246	20.5181	30.1784	26.0845	25.8919	27.3849	22.4614	23.8789	23.484	23.2748
CCNA_00598		TonB-dependent receptor	332	634816	631886	-	NA	NA	RtrA_0208	RtrB_124	CdxA_142	CdxB_044	-1.12375	-0.168322	0.1436	0.291588	Non-significant	1.05572	0.078221	0.305515	0.709064	Non-significant	-1.31293	-0.392789	8.26718e-07	6.12452e-06	Non-significant	24.3679	26.0541	24.0006	24.8075	12.6654	24.6799	21.4118	19.5857	24.8268	25.4269	23.9362	24.73	21.2031	21.7561	20.3958	21.1183
CCNA_01690		MAPEG family membrane protein	980	1817419	1817814	+	NA	NA	NA	NA	NA	NA	-1.37807	-0.462644	0.000106105	0.000614518	Non-significant	1.10564	0.144878	0.128651	0.48106	Non-significant	-1.31291	-0.392765	8.06436e-07	6.00803e-06	Non-significant	185.137	194.11	172.527	183.925	63.5989	149.403	152.02	121.674	193.86	196.683	185.73	192.091	162.835	170.588	158.54	163.988
CCNA_02929		sorbitol dehydrogenase	1705	3089640	3090680	+	NA	NA	NA	RtrB_528	NA	NA	-1.09879	-0.135914	0.509523	0.696094	Non-significant	1.08351	0.115716	0.533375	0.857339	Non-significant	-1.31218	-0.391969	0.0139741	0.0402341	Non-significant	11.5863	10.0224	8.75446	10.1211	3.90914	12.1548	9.50165	8.52186	10.2796	11.0672	9.72375	10.3569	9.25777	9.88728	7.00312	8.71606
CCNA_00130		Kup system potassium uptake protein	68	140918	138921	-	NA	NA	RtrA_0050	NA	CdxA_032	NA	-1.4992	-0.584192	0.0561091	0.138014	Non-significant	-1.00423	-0.00608362	0.946154	0.996726	Non-significant	-1.31217	-0.391954	4.7769e-09	4.3643e-08	Non-significant	377.059	385.634	361.234	374.642	126.256	279.689	273.817	226.587	351.673	353.303	352.322	352.433	297.127	303.197	304.651	301.659
CCNA_02228		NTF2 superfamily protein	1277	2376055	2376489	+	NA	NA	NA	NA	NA	NA	1.05016	0.0706067	0.839625	0.917955	Non-significant	1.21971	0.286537	0.304266	0.70881	Non-significant	-1.312	-0.391769	0.170923	0.297087	Non-significant	4.4853	6.50188	5.888	5.62506	2.28677	7.30513	6.53403	5.37531	6.84526	6.48331	6.18881	6.50579	5.37086	5.71134	5.52068	5.53429
CCNA_01176		hypothetical protein	690	1295632	1295991	+	NA	NA	NA	NA	NA	NA	1.49292	0.57814	0.0238312	0.0687618	Non-significant	1.32113	0.401775	0.0139192	0.117708	Non-significant	-1.30954	-0.389062	0.211106	0.349869	Non-significant	17.5731	18.8555	16.3803	17.6029	10.6759	40.1229	23.0542	24.6177	20.1614	22.6686	22.2849	21.705	14.9265	27.7691	12.8651	18.5203
CCNA_00387		hypothetical protein	215	403575	403997	+	NA	NA	NA	NA	NA	NA	-1.52142	-0.605421	2.18732e-05	0.000145168	Non-significant	-1.04961	-0.0698561	0.701595	0.924833	Non-significant	-1.30881	-0.388251	0.0217593	0.0589589	Non-significant	52.4153	48.4388	46.0464	48.9668	15.0719	40.2936	32.5219	29.2958	46.4164	42.6987	43.6596	44.2582	36.5914	38.3167	38.93	37.946
CCNA_01248		TetR-family transcriptional regulator	730	1375993	1376628	+	P1-730-1375966	TgrL_075	RtrA_0479	RtrB_280	CdxA_333	CdxB_107	-1.15582	-0.208916	0.0136524	0.043055	Non-significant	1.27949	0.35557	1.08348e-06	3.23508e-05	Non-significant	-1.30785	-0.387192	4.33789e-05	0.000244106	Non-significant	181.65	171.952	185.999	179.867	88.1565	163.338	164.371	138.622	217.416	209.735	224.598	217.25	200.296	188.993	169.378	186.222
CCNA_02142	flgF	flagellar basal-body rod protein flgF	1220	2300772	2301509	+	NA	NA	NA	NA	NA	NA	-1.2956	-0.373621	0.028436	0.0793753	Non-significant	1.00482	0.00693725	0.934319	0.99183	Non-significant	-1.30723	-0.386511	0.000324711	0.00155704	Non-significant	115.685	119.827	120.663	118.725	66.2307	81.0286	81.8029	76.354	109.444	107.001	120.453	112.299	107.952	84.0809	97.9704	96.6678
CCNA_00911		AAA domain ATPase	521	991919	991329	-	NA	NA	RtrA_0334	NA	NA	NA	-1.12298	-0.167337	0.38836	0.584512	Non-significant	-1.02207	-0.031492	0.809291	0.9594	Non-significant	-1.30569	-0.38481	0.0310041	0.0787241	Non-significant	25.8107	26.3742	21.9714	24.7188	10.558	23.9515	25.2008	19.9034	23.46	22.3369	22.7761	22.8577	19.9635	20.3183	18.2855	19.5224
CCNA_03197		alpha/beta hydrolase family protein	1882	3356950	3357684	+	NA	NA	NA	NA	CdxA_759	NA	-1.21153	-0.276825	0.0279251	0.0781513	Non-significant	-1.0157	-0.0224774	0.859957	0.974706	Non-significant	-1.30455	-0.383555	0.00305726	0.0112717	Non-significant	40.3012	39.9342	39.3856	39.8737	19.3167	36.3169	32.3288	29.3208	34.8157	40.085	35.6753	36.8587	32.0251	33.0775	30.3396	31.8141
CCNA_01179	cysH	3'-phosphoadenosine 5'-phosphosulfate sulfotransferase	690	1298146	1298880	+	NA	NA	NA	NA	NA	NA	1.30052	0.379091	0.124491	0.260406	Non-significant	1.3654	0.449326	0.00118746	0.0175314	Non-significant	-1.30388	-0.382816	0.0796331	0.164678	Non-significant	18.3406	19.5823	18.8014	18.9081	9.22771	38.3607	22.5064	23.3649	21.016	26.1247	24.8336	23.9914	16.7675	30.4216	14.703	20.6307
CCNA_00834	fljM	flagellin FljM	472	899662	900483	+	NA	NA	NA	NA	NA	NA	-1.51891	-0.603037	1.30846e-10	1.57725e-09	Significant	1.01027	0.014739	0.850802	0.973259	Non-significant	-1.30268	-0.381486	6.58306e-06	4.21401e-05	Non-significant	2535.37	2230.08	2749.61	2505.02	904.81	1733.45	1775.16	1471.14	2287.38	2378.45	2503.03	2389.62	2053.66	1881.03	2246.86	2060.52
CCNA_02664	fliX	flagellar assembly regulator FliX	1542	2818530	2818096	-	NA	NA	NA	NA	NA	NA	1.04295	0.0606763	0.647883	0.800644	Non-significant	1.46135	0.547305	1.23623e-08	4.33874e-07	Non-significant	-1.30209	-0.380827	0.00694462	0.0224503	Non-significant	149.918	154.311	190.881	165.037	78.5819	172.135	225.947	158.888	220.332	253.815	209.182	227.776	220.071	219.479	149.453	196.334
CCNA_03944		hypothetical protein	540	1021586	1021470	-	NA	NA	NA	NA	NA	NA	-1.27608	-0.351714	0.516103	0.702266	Non-significant	-1.11812	-0.161079	0.764976	0.949045	Non-significant	-1.30195	-0.380671	0.513579	0.659863	Non-significant	3.53736	2.68596	7.63649	4.61994	1.54584	4.44438	3.88691	3.29238	4.77194	3.59005	3.68155	4.01451	1.99686	4.55025	3.66528	3.40413
CCNA_00913		hypothetical protein	521	993209	993033	-	NA	NA	RtrA_0334	NA	NA	NA	1.88769	0.916622	0.0313225	0.0860939	Non-significant	2.02011	1.01443	0.0173182	0.138303	Non-significant	-1.30179	-0.380493	0.301518	0.455954	Non-significant	3.00633	8.16715	15.8166	8.99669	7.66369	19.5854	19.9122	15.7204	14.1945	22.3748	14.9056	17.1583	18.4794	20.7203	4.84563	14.6818
CCNA_03360		tagatose-1,6-bisphosphate aldolase	1980	3538659	3539750	+	NA	NA	NA	NA	NA	NA	-1.42136	-0.507268	1.9205e-08	1.92146e-07	Non-significant	1.01282	0.0183805	0.78169	0.952994	Non-significant	-1.30135	-0.380011	3.01009e-06	2.03903e-05	Non-significant	1393.27	1289.84	1312.71	1331.94	475.966	1025.06	1046.03	849.02	1273.94	1246.42	1302.63	1274.33	1071.94	1059.45	1167.76	1099.72
CCNA_02414		DadA-related amino acid oxidase	1402	2559208	2558192	-	NA	NA	RtrA_0808	RtrB_426	CdxA_573	NA	-1.28483	-0.361576	0.00170251	0.00717959	Non-significant	1.13313	0.180319	0.0193771	0.149092	Non-significant	-1.29776	-0.376026	8.81931e-05	0.000468941	Non-significant	55.4619	56.3006	51.1893	54.3173	21.1185	48.2895	45.2756	38.2278	59.7478	57.586	57.2839	58.2059	56.2257	53.1041	41.155	50.1616
CCNA_00827		TonB-dependent receptor	466	888079	891006	+	NA	NA	RtrA_0295	NA	NA	NA	-1.19828	-0.260964	0.0127288	0.040397	Non-significant	1.03274	0.0464726	0.562386	0.873907	Non-significant	-1.29755	-0.375791	0.000427222	0.00198367	Non-significant	19.062	19.9416	19.3666	19.4567	8.98756	18.5683	16.0171	14.5243	20.9432	17.5425	18.8486	19.1114	16.2178	18.0611	14.9976	16.4255
CCNA_00390		ADP-heptose--LPS heptosyltransferase	218	405999	407213	+	NA	NA	NA	NA	NA	NA	-1.4336	-0.519639	0.00143343	0.00616837	Non-significant	1.05868	0.0822623	0.260176	0.668142	Non-significant	-1.29518	-0.373153	2.38269e-06	1.64524e-05	Non-significant	144.234	133.928	126.336	134.833	48.9	100.955	104.475	84.7767	134.41	136.258	133.654	134.774	119.316	117.527	113.651	116.831
CCNA_02064	lpxC	UDP-3-O-(3-hydroxymyristoyl) N-acetylglucosamine deacetylase	1173.1	2215493	2214597	-	NA	NA	RtrA_0719	RtrB_381	NA	NA	-1.55498	-0.636898	1.45433e-09	1.6078e-08	Significant	1.08678	0.12006	0.13412	0.487587	Non-significant	-1.29452	-0.372416	0.0121834	0.036022	Non-significant	251.131	218.894	207.978	226.001	67.3952	172.751	161.159	133.768	256.751	222.628	217.952	232.443	195.15	199.222	209.112	201.161
CCNA_03674		hypothetical protein	2156	3834130	3833786	-	NA	NA	NA	NA	CdxA_873	NA	-1.22923	-0.297756	0.00138624	0.00600936	Non-significant	-1.08537	-0.118188	0.10664	0.442792	Non-significant	-1.29366	-0.371457	8.9551e-05	0.000475522	Non-significant	589.531	504.27	560.771	551.524	258.844	473.603	457.405	396.617	452.048	487.52	497.693	479.087	423.924	409.1	419.889	417.638
CCNA_02145	flgH	flagellar L-ring protein flgH	1220	2303132	2303866	+	NA	NA	NA	NA	NA	NA	-1.33909	-0.421258	0.00366168	0.0140904	Non-significant	1.10106	0.138887	0.0809855	0.378532	Non-significant	-1.29255	-0.370222	0.00324297	0.0118024	Non-significant	124.845	125.019	118.562	122.809	55.3662	89.0629	96.909	80.446	119.26	126.296	135.815	127.124	121.823	101.003	109.456	110.761
CCNA_01312	rpsC	SSU ribosomal protein S3P	764	1434874	1435626	+	NA	NA	NA	NA	NA	NA	-1.23311	-0.302297	0.481774	0.671564	Non-significant	1.16266	0.217426	0.0010024	0.0151916	Non-significant	-1.29254	-0.370208	1.6188e-07	1.33138e-06	Non-significant	3533.1	3672.01	3533.38	3579.5	1387.46	3280.93	3317.76	2662.05	3883.38	4055.32	3857.72	3932.14	3188.63	3377.31	3677.87	3414.61
CCNA_02367		CelR-family transcriptional regulator	1370	2509312	2510400	+	NA	NA	NA	NA	NA	NA	-1.39967	-0.485082	4.48024e-05	0.000286861	Non-significant	-1.09204	-0.127023	0.138207	0.495208	Non-significant	-1.29246	-0.370124	0.0146295	0.0417564	Non-significant	46.4743	44.0365	45.4529	45.3212	15.8193	36.0244	36.1748	29.3395	39.7333	39.0116	38.9111	39.2186	35.8816	31.1247	35.5987	34.2017
CCNA_02222		5-methyltetrahydrofolate--homocysteine methyltransferase homocysteine-binding subunit	1276	2371876	2370800	-	NA	NA	NA	NA	NA	NA	-1.29619	-0.374282	0.000475156	0.00233036	Non-significant	1.04979	0.0700982	0.521873	0.851903	Non-significant	-1.29243	-0.370081	6.74023e-06	4.30765e-05	Non-significant	236.937	254.499	258.556	249.997	111.213	170.863	228.704	170.26	237.859	244.868	260.115	247.614	200.171	209.59	236.518	215.426
CCNA_01093		hypothetical protein	638	1198962	1198666	-	NA	NA	NA	NA	NA	NA	1.04547	0.064151	0.750427	0.868207	Non-significant	1.01402	0.0200917	0.916947	0.988821	Non-significant	-1.29242	-0.370074	0.0775639	0.161581	Non-significant	76.2447	64.5445	66.9851	69.2581	36.6902	89.6807	70.2441	65.5383	71.4345	73.5416	55.1117	66.6959	51.7217	71.9	49.0926	57.5714
CCNA_03077		hypothetical protein	1798	3227958	3228143	+	NA	NA	NA	NA	NA	NA	1.10601	0.145371	0.584492	0.758156	Non-significant	1.33147	0.413025	0.00674999	0.0714463	Non-significant	-1.29227	-0.369908	0.0333056	0.0834432	Non-significant	86.4616	60.4861	84.2231	77.0569	57.6136	80.7634	80.0735	72.8168	98.5559	88.7172	103.633	96.9686	84.472	79.507	91.3011	85.0933
CCNA_02908		HAD superfamily hydrolase	1694	3064684	3063971	-	NA	NA	RtrA_0972	NA	CdxA_692	NA	-1.637	-0.711053	2.69167e-08	2.65977e-07	Significant	-1.09169	-0.126558	0.105379	0.441489	Non-significant	-1.29193	-0.369525	0.0183088	0.0505792	Non-significant	77.3421	76.6718	73.997	76.0036	22.0379	51.3033	53.1041	42.1484	68.6818	62.7784	66.2853	65.9152	62.4165	56.5849	51.4125	56.8047
CCNA_R0040			2495	1645113	1645326	+	NA	NA	NA	NA	NA	NA	1.07177	0.0999983	0.764992	0.874714	Non-significant	1.31592	0.396075	0.163975	0.540549	Non-significant	-1.29092	-0.368395	0.116175	0.221061	Non-significant	20.1686	11.4542	22.5455	18.0561	14.1563	16.4691	18.3289	16.3181	23.9154	25.2358	18.6185	22.5899	18.8325	20.7313	18.436	19.3333
CCNA_00768		hypothetical protein	432	824776	825000	+	NA	NA	NA	NA	NA	NA	-1.45719	-0.543189	1.57006e-05	0.000107592	Non-significant	1.03932	0.0556432	0.485047	0.835777	Non-significant	-1.29065	-0.3681	0.000103352	0.000541538	Non-significant	236.761	266.49	263.408	255.553	77.9721	206.199	201.361	161.844	244.832	250.155	255.095	250.027	206.895	226.097	222.996	218.662
CCNA_01837		transposase, IS30 family	1063	1970081	1969053	-	NA	NA	RtrA_0642	RtrB_351	NA	NA	1.02322	0.03312	0.811646	0.90352	Non-significant	1.10606	0.145431	0.233614	0.637577	Non-significant	-1.2891	-0.36636	0.0428391	0.101907	Non-significant	18.0419	17.8354	14.4136	16.7636	9.49136	18.6975	17.8438	15.3442	18.8999	18.5438	15.3836	17.6091	13.3391	16.0386	16.5867	15.3215
CCNA_00120		putative acetyltransferase	61	132435	132953	+	NA	NA	RtrA_0041	NA	CdxA_027	NA	-1.55955	-0.641127	0.00180811	0.00756118	Non-significant	-1.10792	-0.14785	0.250867	0.65613	Non-significant	-1.28908	-0.366338	0.0408376	0.0978519	Non-significant	31.328	28.2166	32.2498	30.5981	8.88633	20.5949	23.9871	17.8228	28.1489	27.0543	23.8609	26.3547	25.8841	23.137	18.5086	22.5099
CCNA_03118		hypothetical protein	1828	3267282	3267043	-	NA	NA	NA	RtrB_560	CdxA_745	NA	1.0465	0.065567	0.707077	0.839359	Non-significant	1.06245	0.0874011	0.527196	0.855358	Non-significant	-1.28891	-0.366153	0.0326257	0.0819995	Non-significant	88.6867	81.9688	58.0755	76.2437	52.7517	83.2951	69.1627	68.4032	75.9931	78.2566	75.1554	76.4684	65.4658	70.7374	63.2536	66.4856
CCNA_02380	panD	aspartate 1-decarboxylase PanD	1379	2523348	2522992	-	NA	NA	NA	NA	NA	NA	-1.23804	-0.30806	0.0746588	0.173208	Non-significant	-1.06343	-0.0887194	0.23676	0.640431	Non-significant	-1.28876	-0.365987	8.31072e-05	0.000444287	Non-significant	251.237	238.906	272.462	254.202	110.063	229.004	214.168	184.412	228.853	218.338	230.302	225.831	195.675	190.55	206.131	197.452
CCNA_03399		3-polyprenyl-4-hydroxybenzoate decarboxylase	2005	3569994	3569377	-	NA	NA	RtrA_1154,RtrA_1153	NA	NA	NA	-1.33767	-0.419718	0.00114094	0.00503979	Non-significant	1.0163	0.0233204	0.776128	0.951375	Non-significant	-1.28841	-0.36559	0.00338085	0.0122255	Non-significant	70.2222	77.2931	72.6727	73.396	26.9246	60.3946	61.6292	49.6495	71.3706	73.4043	66.737	70.504	59.6368	60.8761	64.3951	61.636
CCNA_01560		phosphoenolpyruvate carboxylase	902	1676914	1679643	+	NA	NA	NA	NA	NA	NA	-1.13188	-0.178717	0.0925644	0.204778	Non-significant	1.18346	0.243011	0.0939779	0.414368	Non-significant	-1.28827	-0.365438	4.98367e-06	3.29138e-05	Non-significant	35.3664	40.0822	35.8697	37.1061	14.3432	38.5814	38.4596	30.4614	41.6863	42.663	40.096	41.4818	35.0021	39.1755	34.0871	36.0882
CCNA_00247	spdR	two-component receiver protein SpdR	134	259436	258879	-	NA	NA	RtrA_0093	NA	NA	NA	-1.38164	-0.466386	0.00685934	0.0242838	Non-significant	1.06641	0.092767	0.206558	0.597883	Non-significant	-1.28799	-0.365117	0.00195834	0.00760459	Non-significant	173.771	164.675	169.087	169.178	68.9581	132.017	126.834	109.27	165.26	173.348	171.37	169.993	155.022	136.964	154.935	148.974
CCNA_01024		hypothetical protein	592	1112111	1111617	-	Pi-592-1112479	TgrL_061	RtrA_0377	RtrB_223	CdxA_261	CdxB_083	-1.58443	-0.663965	3.28286e-08	3.2201e-07	Significant	-1.12439	-0.169142	0.0179501	0.141097	Non-significant	-1.28777	-0.364871	5.48248e-06	3.60277e-05	Non-significant	299.086	297.116	338.135	311.446	113.633	209.748	198.33	173.903	250.021	260.264	273.238	261.174	242.836	217.015	225.422	228.424
CCNA_03196		hypothetical protein	1881	3356855	3356661	-	NA	NA	NA	NA	CdxA_759	NA	2.33258	1.22193	0.0526037	0.131657	Non-significant	1.04122	0.0582755	0.92878	0.991567	Non-significant	-1.2874	-0.364459	0.630821	0.751891	Non-significant	1.51601	1.28926	0.610919	1.13873	1.85501	1.77775	3.49822	2.37699	0.477194	0.923155	1.6567	1.01902	0	0.910049	2.19917	1.03641
CCNA_03814		polyketide cyclase/dehydrase-family protein	2248	3978591	3978070	-	NA	NA	NA	NA	NA	NA	-1.17226	-0.229293	0.327741	0.523391	Non-significant	1.16539	0.220817	0.0503633	0.286226	Non-significant	-1.28527	-0.362074	0.0373587	0.0908923	Non-significant	34.0928	30.3421	32.8632	32.4327	13.686	32.9838	28.423	25.0309	32.0872	35.1754	38.4738	35.2454	33.2322	30.2565	29.9037	31.1308
CCNA_01307	rplD	LSU ribosomal protein L1E-L4P	764	1432432	1433070	+	NA	NA	NA	NA	NA	NA	-1.25896	-0.332238	0.434544	0.628495	Non-significant	1.16436	0.219532	0.00227416	0.0303297	Non-significant	-1.28496	-0.361719	6.06539e-07	4.6055e-06	Non-significant	3461.6	3886.96	3511.7	3620.09	1109.94	3561.55	3521.34	2730.95	3728.67	4265.34	3951.49	3981.83	3349.92	3577.8	3512.98	3480.23
CCNA_02688		PuuE-related allantoinase	1559	2841783	2842697	+	NA	NA	NA	NA	NA	NA	-1.32975	-0.411159	2.13999e-05	0.0001425	Non-significant	1.01453	0.020813	0.763785	0.948155	Non-significant	-1.28262	-0.35909	2.99878e-06	2.03485e-05	Non-significant	221.894	212.596	216.841	217.111	77.9292	180.971	188.866	149.255	209.699	207.886	206.662	208.082	182.182	191.941	171.442	181.855
CCNA_02817		hypothetical protein	1634	2974182	2973979	-	NA	NA	RtrA_0935	NA	NA	NA	-1.26057	-0.334079	0.00168271	0.0071036	Non-significant	-1.1556	-0.208645	0.0130484	0.111967	Non-significant	-1.28261	-0.359077	0.000152485	0.000774366	Non-significant	315.62	275.129	331.693	307.481	147.395	235.073	258.872	213.78	239.93	259.434	252.585	250.65	223.325	205.876	235.861	221.688
CCNA_00527		hypothetical protein	290.1	540157	540663	+	NA	NA	NA	NA	CdxA_116	NA	-1.36601	-0.449966	7.92292e-06	5.91559e-05	Non-significant	-1.10135	-0.139273	0.217165	0.613614	Non-significant	-1.28243	-0.358876	0.0177933	0.0493968	Non-significant	456.669	435.994	444.679	445.781	158.121	362.73	371.349	297.4	396.438	377.665	374.562	382.888	346.186	309.883	350.345	335.471
CCNA_01132	cckA	sensory transduction histidine kinase/receiver protein CckA	662	1235738	1237813	+	NA	NA	RtrA_0433	NA	NA	NA	-1.19458	-0.256507	0.00919938	0.0309786	Non-significant	1.30783	0.38718	1.52152e-05	0.000371196	Non-significant	-1.28239	-0.35884	0.000251228	0.00123002	Non-significant	148.751	159.157	180.846	162.918	71.0253	138.347	159.64	123.004	203.856	204.381	195.893	201.377	197.085	182.93	148.854	176.29
CCNA_R0088			2580	3946037	3946176	+	NA	NA	NA	NA	NA	NA	2.2949	1.19843	0.00777083	0.0270081	Non-significant	-1.37144	-0.455696	0.0653013	0.332405	Non-significant	-1.28181	-0.358184	0.155348	0.276578	Non-significant	39.2755	38.1598	45.9499	41.1284	109.81	44.5708	38.1681	64.1828	29.9098	30.4312	25.383	28.5746	30.0385	21.1261	22.6672	24.6106
CCNA_01178		conserved hypothetical protein, DUF934	690	1297640	1298146	+	NA	NA	NA	NA	NA	NA	1.24334	0.314224	0.238528	0.418313	Non-significant	1.24274	0.313523	0.0313851	0.20934	Non-significant	-1.28164	-0.357993	0.148059	0.265874	Non-significant	21.2242	24.4216	26.199	23.9483	9.00748	49.344	28.8155	29.0556	23.8597	32.5471	27.1868	27.8646	16.8197	39.2021	17.0859	24.3692
CCNA_00051	corC	magnesium and cobalt efflux protein CorC	22	55222	54296	-	NA	NA	RtrA_0021,RtrA_0020	NA	CdxA_014	NA	-1.45738	-0.543375	0.00110326	0.00489765	Non-significant	-1.04843	-0.0682356	0.328779	0.722575	Non-significant	-1.28135	-0.357662	8.08009e-05	0.000433128	Non-significant	190.512	185.164	184.927	186.868	69.604	132.943	142.023	114.857	174.261	159.625	171.751	168.545	143.973	140.385	159.415	147.924
CCNA_02826		transposase	1641.1	2981109	2982131	+	NA	NA	RtrA_0941	RtrB_507	CdxA_674	CdxB_181	-1.77753	-0.829874	5.85238e-22	1.34605e-20	Significant	-1.08587	-0.118849	0.0949487	0.416089	Non-significant	-1.28104	-0.357316	9.31288e-06	5.8479e-05	Non-significant	132.929	120.604	133.686	129.073	39.6467	76.5841	78.9065	65.0458	116.612	111.036	109.896	112.514	105.74	90.7825	99.0981	98.5402
CCNA_02663	dksA	DnaK suppressor protein DksA	1541	2817884	2817456	-	NA	NA	NA	NA	NA	NA	-1.4356	-0.521656	5.17796e-07	4.44682e-06	Non-significant	-1.02509	-0.0357515	0.720818	0.933711	Non-significant	-1.28033	-0.356515	2.04846e-05	0.000121313	Non-significant	1667.75	1367.64	1747.65	1594.35	594.972	1232.17	1159.71	995.618	1482.77	1478.45	1445.97	1469.06	1236.92	1152.45	1475.24	1288.2
CCNA_01467	ccoN	cytochrome cbb3 oxidase subunit I ccoN	849	1574712	1576358	+	NA	NA	NA	NA	NA	NA	-1.06985	-0.0974117	0.632683	0.791298	Non-significant	1.13834	0.18693	0.288874	0.693407	Non-significant	-1.28032	-0.356505	0.00703851	0.0227115	Non-significant	13.1747	12.555	11.9708	12.5668	7.33006	12.8744	10.6651	10.2899	14.0681	14.2453	12.4227	13.5787	12.3412	11.5289	11.6648	11.845
CCNA_00515		5-methyltetrahydropteroyltriglutamate-- homocysteine methyltransferase	285	529324	531657	+	NA	NA	NA	NA	NA	NA	-1.49137	-0.576639	0.0629961	0.151959	Non-significant	1.10453	0.143437	0.0771075	0.367271	Non-significant	-1.28016	-0.356323	5.23419e-05	0.000290821	Non-significant	471.121	497.857	524.598	497.859	161.045	323.343	432.166	305.518	495.724	557.914	504.561	519.4	495.543	465.217	406.753	455.838
CCNA_02624	ftsA	cell division protein FtsA	1518	2774802	2773477	-	NA	NA	RtrA_0867	NA	NA	NA	-1.07348	-0.102292	0.305755	0.498424	Non-significant	1.19138	0.252633	0.00127904	0.0185414	Non-significant	-1.28	-0.356146	0.00169595	0.00667579	Non-significant	287.373	277.997	318.711	294.694	127.122	305.747	326.072	252.98	331.018	346.5	317.574	331.697	331.948	315.172	226.062	291.061
CCNA_03130	ctrA	cell cycle response regulator CtrA	1837	3279647	3278952	-	NA	NA	NA	NA	NA	NA	-1.28262	-0.359095	0.000318837	0.00164856	Non-significant	1.07517	0.104559	0.131342	0.485262	Non-significant	-1.27979	-0.355912	3.09921e-05	0.000178985	Non-significant	2442.71	2445.97	2662.27	2516.98	1194.97	1946.15	1988.22	1709.78	2479.94	2553.49	2634.5	2555.98	2159	2094.5	2474.69	2242.73
CCNA_02601		glutathione-dependent formaldehyde dehydrogenase	1501	2747541	2746432	-	NA	NA	RtrA_0861	NA	NA	NA	-1.42289	-0.508826	0.00183855	0.00767245	Non-significant	-1.00053	-0.000771183	0.991211	0.998447	Non-significant	-1.27966	-0.355766	5.17088e-06	3.40933e-05	Non-significant	151.806	139.576	149.502	146.961	56.092	116.23	105.344	92.5556	142.346	137.255	137.08	138.894	126.814	121.93	116.057	121.6
CCNA_00783	sapA	secreted protease precursor sapA	444	846426	844450	-	NA	NA	RtrA_0283	RtrB_172	CdxA_198	NA	-1.28071	-0.356946	0.00327461	0.0128606	Non-significant	1.01789	0.0255768	0.735446	0.935289	Non-significant	-1.27962	-0.355718	2.28421e-05	0.000134469	Non-significant	72.6719	69.2734	63.8429	68.5961	29.7779	60.4656	52.9931	47.7455	69.1895	66.6217	62.476	66.0957	61.0671	60.3201	51.8857	57.7576
CCNA_02726		gamma carbonic anhydrase family protein	1578	2889817	2889287	-	NA	NA	NA	NA	NA	NA	-1.08874	-0.122656	0.292629	0.484526	Non-significant	1.11043	0.151124	0.0924832	0.411139	Non-significant	-1.27783	-0.353693	0.000250318	0.00122709	Non-significant	63.9123	55.9864	63.042	60.9802	31.5914	61.5852	57.1672	50.1146	66.7667	58.423	67.1259	64.1052	55.8782	53.9174	59.9243	56.5733
CCNA_00799	cydD	ABC transporter, ATP-binding protein cydD	454	864705	863065	-	NA	NA	RtrA_0287,RtrA_0286	RtrB_174	CdxA_202	NA	-1.12835	-0.174213	0.377857	0.575632	Non-significant	1.2517	0.323893	0.00525369	0.0586391	Non-significant	-1.27769	-0.353538	0.0793915	0.164522	Non-significant	9.47576	10.3412	11.6516	10.4895	4.62904	9.99917	10.5655	8.39792	12.6452	12.3959	12.2056	12.4156	12.6355	11.5711	8.25795	10.8215
CCNA_00869		DNA modification methyltransferase-related protein	496	950383	947426	-	NA	NA	RtrA_0320,RtrA_0319	RtrB_193	CdxA_227,CdxA_226	NA	-1.16625	-0.221872	0.0147445	0.0456715	Non-significant	1.00516	0.0074238	0.928679	0.991567	Non-significant	-1.27767	-0.353514	1.51238e-07	1.24906e-06	Non-significant	181.791	184.751	183.607	183.383	88.4138	163.604	167.29	139.769	172.233	173.24	176.745	174.073	155.597	153.262	150.253	153.037
CCNA_02678		conserved transmembrane protein	1553	2831828	2830944	-	NA	NA	NA	NA	NA	NA	-1.52107	-0.605085	4.96005e-07	4.26884e-06	Significant	-1.01856	-0.026532	0.706266	0.925875	Non-significant	-1.2761	-0.351744	0.000122962	0.00063338	Non-significant	184.455	165.26	159.041	169.585	53.186	124.302	128.401	101.963	159.504	155.471	156.965	157.313	148.165	134.883	131.51	138.186
CCNA_01049		hypothetical protein	609	1145672	1146154	+	P1-609-1145417	TgrL_064	RtrA_0388	RtrB_232	CdxA_271	CdxB_088	1.15614	0.209315	0.42082	0.615541	Non-significant	1.05908	0.0828103	0.648666	0.907241	Non-significant	-1.2761	-0.351742	0.0215505	0.0586743	Non-significant	22.7684	20.0396	22.4446	21.7509	20.4079	22.8476	17.6541	20.3032	21.1922	23.7287	20.2885	21.7365	20.7996	19.1054	17.047	18.984
CCNA_01692		GMP synthase GuaA	980	1819124	1820686	+	NA	NA	NA	NA	NA	NA	-1.38429	-0.469148	3.0139e-07	2.66261e-06	Non-significant	1.06262	0.0876321	0.247358	0.653099	Non-significant	-1.27578	-0.35138	0.000145094	0.000738726	Non-significant	230.332	232.788	241.498	234.873	85.3111	187.267	188.978	153.852	229.506	236.488	240.621	235.539	208.072	208.418	206.161	207.55
CCNA_02719		hypothetical protein	1574.1	2879937	2880551	+	NA	NA	NA	NA	NA	NA	-1.09348	-0.128924	0.47667	0.666073	Non-significant	1.16678	0.222527	0.179105	0.562974	Non-significant	-1.27571	-0.351303	0.0225574	0.060623	Non-significant	37.6858	37.3021	56.0779	43.6886	23.1593	40.4908	42.2417	35.2973	43.4246	56.5902	44.2123	48.0757	45.8717	47.8997	33.0519	42.2744
CCNA_02705	cspC	cold shock protein CspC	1567	2862051	2861842	-	P1-1567-2862103	TgrL_118	RtrA_0891	RtrB_471	CdxA_633	CdxB_172	-1.35477	-0.438052	1.45649e-06	1.20431e-05	Non-significant	-1.01124	-0.0161255	0.840422	0.967913	Non-significant	-1.27473	-0.350192	1.35517e-05	8.30918e-05	Non-significant	2645.12	2315.93	2476.19	2479.08	1072.91	1979.82	1775.76	1609.5	2391.46	2233.33	2326.52	2317.1	2302.67	1942.48	1876.68	2040.61
CCNA_00947	flgE	flagellar hook protein FlgE	541	1024495	1026270	+	NA	NA	NA	NA	NA	NA	-1.37124	-0.455482	0.0494268	0.124878	Non-significant	1.00229	0.0033024	0.969986	0.998447	Non-significant	-1.2738	-0.349136	4.77911e-06	3.16156e-05	Non-significant	417.034	394.308	404.107	405.15	178.47	285.566	309.933	257.99	372.683	373.951	403.305	383.313	367.353	310.654	336.551	338.186
CCNA_01315	rpsQ	SSU ribosomal protein S17P	764	1436279	1436518	+	NA	NA	NA	NA	NA	NA	-1.3293	-0.410666	0.179118	0.344047	Non-significant	1.11228	0.153522	0.0366588	0.232444	Non-significant	-1.27306	-0.348306	2.5725e-07	2.06426e-06	Non-significant	3534.16	3497.69	3580.83	3537.56	1246.64	3068.44	3028.71	2447.93	3817.1	3784.57	3556.53	3719.4	3214.39	3283	3339.58	3278.99
CCNA_03371		bacterioferritin	1988.1	3547204	3546725	-	NA	NA	NA	NA	NA	NA	-1.52427	-0.608116	6.41949e-07	5.46612e-06	Significant	-1.06845	-0.0955256	0.177825	0.562974	Non-significant	-1.27253	-0.347698	0.00270052	0.0100407	Non-significant	402.908	369.253	420.799	397.653	164.849	241.82	269.782	225.484	368.14	339.154	349.304	352.199	311.388	248.69	372.375	310.818
CCNA_02784		hypothetical protein	1617	2942257	2943096	+	NA	NA	NA	RtrB_490	CdxA_656	CdxB_177	1.23121	0.300072	0.0809967	0.184595	Non-significant	1.21931	0.286068	0.110353	0.449303	Non-significant	-1.27205	-0.347154	0.0127431	0.0374251	Non-significant	40.7536	33.7453	23.4713	32.6567	22.9847	49.5919	34.1753	35.5839	41.8738	40.432	30.7672	37.691	30.9424	39.5763	28.6913	33.07
CCNA_00235		hypothetical protein	130	250548	250273	-	NA	NA	RtrA_0087	NA	CdxA_058	NA	-1.47664	-0.562316	0.000278654	0.0014654	Non-significant	-1.04867	-0.0685675	0.593786	0.885978	Non-significant	-1.27189	-0.346973	0.00838349	0.0266007	Non-significant	113.536	107.941	112.871	111.449	40.301	78.2919	84.8571	67.8167	99.4586	101.313	99.882	100.218	90.3633	80.1569	97.887	89.4691
CCNA_02256		Mg2+ transporter mgtE	1299	2408750	2407281	-	NA	NA	NA	NA	NA	NA	-1.14614	-0.196783	0.0258773	0.0734475	Non-significant	1.11541	0.157569	0.2642	0.670971	Non-significant	-1.27183	-0.346908	1.77339e-06	1.25278e-05	Non-significant	71.5929	71.2745	67.304	70.0571	30.759	69.5681	65.6243	55.3172	71.9102	74.2512	74.757	73.6395	63.7324	65.3905	66.6887	65.2705
CCNA_00798	cydC	ABC transporter, ATP-binding protein cydC	454	862892	861294	-	NA	NA	RtrA_0287,RtrA_0286	RtrB_174	CdxA_202	NA	1.00579	0.00832366	0.965376	0.986677	Non-significant	1.2746	0.350047	0.00957867	0.0897524	Non-significant	-1.27107	-0.346046	0.0614776	0.13534	Non-significant	6.35985	7.78274	8.41877	7.52045	4.26991	7.80476	8.17673	6.75047	9.07832	8.66865	9.36101	9.036	9.20503	9.21148	5.36383	7.92678
CCNA_02238		hypothetical protein	1286	2388328	2388534	+	NA	NA	RtrA_0770	NA	CdxA_532	NA	-1.41243	-0.498179	0.00464753	0.0172854	Non-significant	-1.00394	-0.00567998	0.966274	0.998447	Non-significant	-1.27052	-0.345424	0.0467347	0.109487	Non-significant	70.2638	62.8515	72.8012	68.6389	25.1199	50.799	55.473	43.7973	77.3192	57.686	62.4263	65.8105	58.126	51.4376	63.8078	57.7904
CCNA_03515		hypothetical protein	2073	3672705	3672544	-	NA	NA	NA	NA	NA	NA	-1.04304	-0.0607921	0.740633	0.862635	Non-significant	-1.00729	-0.0104775	0.91828	0.989233	Non-significant	-1.27017	-0.345019	0.00547472	0.0182	Non-significant	535.04	527.254	544.538	535.611	327.117	475.411	528.107	443.545	418.738	524.118	558.036	500.297	463.659	497.69	367.954	443.101
CCNA_03370		acetyltransferase	1987	3546207	3546728	+	NA	NA	NA	NA	NA	NA	-1.30807	-0.387437	0.00150441	0.00644608	Non-significant	-1.04747	-0.0669047	0.454105	0.813646	Non-significant	-1.26939	-0.34413	0.00199956	0.00773242	Non-significant	112.246	96.4446	124.949	111.213	48.4207	85.0051	92.8921	75.4393	107.314	97.9393	96.4423	100.565	90.1857	83.7437	92.5042	88.8112
CCNA_02843	parE3	toxin protein parE3	1651	2997252	2996950	-	NA	NA	RtrA_0953	RtrB_512	CdxA_680	CdxB_184	-1.44607	-0.53214	0.000434496	0.00215205	Non-significant	-1.00916	-0.0131618	0.875913	0.977609	Non-significant	-1.26855	-0.343182	0.0324507	0.0817154	Non-significant	168.202	130.681	150.189	149.691	51.1848	117.461	113.317	93.9875	142.497	143.378	134.873	140.249	116.045	112.059	146.06	124.721
CCNA_02555		adenosine 5'-monophosphoramidase	1473	2703096	2702662	-	NA	NA	NA	NA	NA	NA	-1.02954	-0.0419948	0.750859	0.868228	Non-significant	1.15526	0.208219	0.0074087	0.0762011	Non-significant	-1.26811	-0.342684	0.000532269	0.00242308	Non-significant	116.074	113.711	113.104	114.296	68.2914	112.632	110.686	97.2032	122.787	123.873	126.623	124.428	109.566	115.859	105.09	110.171
CCNA_01770		nucleoside diphosphate kinase	1020	1898272	1898691	+	NA	NA	NA	NA	NA	NA	-1.45966	-0.545629	0.0743338	0.172755	Non-significant	-1.05026	-0.0707513	0.347921	0.734808	Non-significant	-1.26787	-0.342408	3.57561e-05	0.000204409	Non-significant	2376.8	2538.9	2737.56	2551.09	959.758	1978.72	1741.65	1560.04	2360.66	2197.61	2329.98	2296.08	1860.72	2080.22	2155.42	2032.12
CCNA_01546		DEAD-box RNA helicase-like protein	894	1658577	1656352	-	NA	NA	NA	NA	NA	NA	1.04581	0.064621	0.600812	0.766481	Non-significant	1.06621	0.09249	0.209237	0.600181	Non-significant	-1.26737	-0.341839	0.0253162	0.0669905	Non-significant	85.1806	92.9502	87.233	88.4546	39.6095	99.5393	120	86.3829	84.6923	97.0433	85.3113	89.0156	77.6151	82.4318	76.7131	78.92
CCNA_01308	rplW	LSU ribosomal protein L23P	764	1433070	1433366	+	NA	NA	NA	NA	NA	NA	-1.18789	-0.248397	0.414246	0.610388	Non-significant	1.12111	0.164933	0.0251102	0.18102	Non-significant	-1.26698	-0.341389	1.97982e-05	0.0001176	Non-significant	3424.24	3738.29	3649.29	3603.94	1612.24	3323.63	3243.29	2726.39	3740.6	4005.19	3706.26	3817.35	3295.04	3462.16	3393.16	3383.45
CCNA_00695		metal-dependent hydrolase	379	756148	754514	-	NA	NA	NA	NA	CdxA_179	NA	-1.48262	-0.568146	4.82304e-05	0.000304926	Non-significant	-1.12775	-0.173453	0.0460086	0.271105	Non-significant	-1.26678	-0.34117	0.000120083	0.000620978	Non-significant	61.6558	53.6256	53.59	56.2904	20.6859	43.0058	38.2798	33.9905	49.5713	43.5633	48.5407	47.2251	45.4762	41.7148	37.8742	41.6884
CCNA_01261		periplasmic multidrug efflux lipoprotein precursor	737	1388006	1389121	+	NA	NA	RtrA_0483	NA	NA	NA	-1.04415	-0.0623326	0.479992	0.66978	Non-significant	1.21984	0.286688	0.0464358	0.272819	Non-significant	-1.26662	-0.340985	6.08363e-06	3.96489e-05	Non-significant	94.9382	87.688	84.2231	88.9498	44.9727	91.8425	93.0625	76.6259	100.307	101.514	105.032	102.284	94.7823	86.8216	91.2242	90.9427
CCNA_02966		non-specific DNA-binding protein Dps/iron-binding ferritin-like antioxidant protein/ferroxidase	1731	3122720	3122241	-	NA	NA	NA	NA	NA	NA	-1.24036	-0.310754	0.0738708	0.171978	Non-significant	-1.00422	-0.00606876	0.933867	0.99183	Non-significant	-1.26659	-0.340944	0.000605298	0.00271492	Non-significant	188.582	193.53	186.636	189.583	86.8519	170.322	150.879	136.017	177.382	178.265	178.69	178.112	149.792	169.819	154.203	157.938
CCNA_R0152			2507	2086425	2086939	+	NA	NA	RtrA_0679	NA	NA	NA	-1.48815	-0.573521	1.27088e-07	1.16653e-06	Non-significant	-1.02004	-0.0286192	0.775308	0.951025	Non-significant	-1.26651	-0.340862	7.73444e-05	0.000415726	Non-significant	156.134	157.922	160.188	158.082	58.4732	111.515	115.237	95.0752	143.283	144.595	150.132	146.003	122.827	126.576	141.558	130.321
CCNA_02187	sspB	adapter for ClpXP proteolysis of tmRNA-tagged proteins SspB	1247	2339090	2339578	+	NA	NA	NA	NA	NA	NA	-1.64315	-0.716462	3.13477e-13	4.54541e-12	Significant	-1.03975	-0.0562427	0.48628	0.836644	Non-significant	-1.26529	-0.339473	1.17513e-06	8.5143e-06	Non-significant	662.46	641.368	676.162	659.997	233.291	409.992	421.056	354.78	567.261	607.536	620.126	598.308	523.643	498.508	573.889	532.013
CCNA_02186		acetolactate synthase small subunit	1246	2337874	2338431	+	NA	NA	NA	NA	NA	NA	-1.14296	-0.19278	0.27427	0.462305	Non-significant	1.09502	0.130955	0.0729813	0.355662	Non-significant	-1.2652	-0.339368	0.00274764	0.0101967	Non-significant	156.818	160.283	154.676	157.259	65.4737	146.306	165.444	125.741	165.094	168.724	154.581	162.799	138.588	138.766	157.394	144.916
CCNA_01262	acrB3	cation/multidrug efflux pump, AcrB family	737	1389121	1392264	+	NA	NA	RtrA_0483	NA	NA	NA	-1.05397	-0.0758393	0.428587	0.621901	Non-significant	1.28021	0.356381	2.5349e-07	7.86213e-06	Non-significant	-1.26506	-0.339201	0.0199397	0.0545892	Non-significant	61.3435	56.5544	57.0828	58.3269	28.2742	60.6805	61.1312	50.0286	74.022	68.6509	69.3241	70.6657	63.8514	62.7092	61.2158	62.5921
CCNA_01554		D-mannonate oxidoreductase	900	1670539	1669091	-	NA	NA	NA	NA	NA	NA	-1.23431	-0.303708	0.020213	0.0596111	Non-significant	1.00299	0.00430753	0.973049	0.998447	Non-significant	-1.26428	-0.338315	0.00693805	0.0224503	Non-significant	21.7891	24.9845	18.9916	21.9217	8.86216	19.578	19.851	16.097	22.2839	20.3744	19.8426	20.8336	18.7438	18.9829	17.1654	18.2974
CCNA_03007		L-aspartate oxidase	1758	3160905	3162440	+	NA	NA	NA	NA	NA	NA	-1.34122	-0.423549	0.000414907	0.0020704	Non-significant	1.05276	0.0741783	0.326525	0.721592	Non-significant	-1.26404	-0.338037	0.00668709	0.0217909	Non-significant	44.9207	44.7244	46.8063	45.4838	15.278	39.684	38.6746	31.2122	44.709	46.2539	44.5534	45.1721	42.7794	46.5215	30.8786	40.0598
CCNA_01813		tRNA-dihydrouridine synthase	1049	1937704	1938711	+	NA	NA	RtrA_0635	RtrB_349	NA	NA	-1.49512	-0.58026	8.67775e-07	7.32665e-06	Non-significant	-1.06924	-0.0965912	0.267034	0.674497	Non-significant	-1.2634	-0.337314	0.0231576	0.0621094	Non-significant	155.612	127.075	123.738	135.475	41.4926	107.357	101.793	83.5476	121.855	123.522	113.775	119.717	107.835	109.386	101.083	106.102
CCNA_03037	cpaF	pilus assembly ATPase CpaF	1773	3192833	3191328	-	NA	NA	RtrA_1019	NA	CdxA_722	NA	-1.28118	-0.357472	0.000118801	0.000678234	Non-significant	1.00933	0.0134033	0.846739	0.970995	Non-significant	-1.2625	-0.336287	0.000351999	0.00167369	Non-significant	128.77	126.913	130.876	128.853	59.387	98.8269	107.237	88.4838	116.965	124.991	125.633	122.529	121.703	97.8817	107.865	109.15
CCNA_00660		transposase	361	718802	717822	-	P1-361-719943	TgrL_043	RtrA_0246	RtrB_152	CdxA_171	CdxB_054	-1.35933	-0.442892	0.0151476	0.0466671	Non-significant	-1.32348	-0.404342	0.00368857	0.0442442	Non-significant	-1.26246	-0.33624	0.0100833	0.030643	Non-significant	268.501	262.041	248.034	259.526	119.746	116.378	258.734	164.953	215.036	204.727	137.049	185.604	193.979	151.23	149.328	164.846
CCNA_02765		hypothetical protein	1608	2926889	2926506	-	NA	NA	RtrA_0913	NA	CdxA_649	NA	-1.06226	-0.0871406	0.713238	0.843742	Non-significant	1.16119	0.2156	0.193816	0.582612	Non-significant	-1.26201	-0.335724	0.157953	0.279831	Non-significant	18.3224	21.2779	18.9242	19.5082	9.0667	21.0645	19.5408	16.5573	23.9902	21.4081	19.6301	21.6761	18.4046	20.488	17.8683	18.9203
CCNA_00770		TetR family transcriptional regulator	433	825728	826336	+	NA	NA	RtrA_0276	NA	NA	NA	-1.17883	-0.237355	0.0657825	0.157265	Non-significant	1.16514	0.220503	0.00755902	0.077108	Non-significant	-1.26159	-0.335245	0.0135633	0.0391939	Non-significant	67.765	64.09	66.8024	66.2191	30.6636	61.0026	59.4597	50.3753	67.8415	74.1935	75.0614	72.3655	67.6153	67.7008	58.0234	64.4465
CCNA_R0195			2137	3786554	3787019	+	NA	NA	RtrA_1221	RtrB_660	CdxA_868	NA	-1.13067	-0.177174	0.0663453	0.158327	Non-significant	-1.0151	-0.021623	0.887795	0.980077	Non-significant	-1.26054	-0.334046	2.1986e-05	0.000129816	Non-significant	236.117	252.215	271.236	253.19	133.416	239.787	216.771	196.658	243.615	224.697	239.288	235.867	204.052	224.554	200.063	209.556
CCNA_01693		LysR-family transcriptional regulator	982	1821710	1820814	-	NA	NA	NA	NA	NA	NA	-1.22578	-0.293696	0.0198078	0.0585458	Non-significant	1.09079	0.125374	0.136579	0.491414	Non-significant	-1.25998	-0.333401	0.00408525	0.0142641	Non-significant	49.567	52.5514	51.4633	51.1939	19.3062	46.7626	48.2273	38.0987	53.1138	52.4459	52.5821	52.7139	46.8828	45.9641	48.573	47.1399
CCNA_02514	hfsD	polysaccharide secretin protein hfsD	1451	2664933	2665673	+	NA	NA	NA	NA	NA	NA	-1.17039	-0.226993	0.0371424	0.0991621	Non-significant	1.13881	0.18753	0.192844	0.581438	Non-significant	-1.25962	-0.332984	4.61616e-06	3.05888e-05	Non-significant	138.675	129.859	127.811	132.115	69.9899	113.449	111.314	98.2508	140.27	137.663	147.649	141.861	134.236	122.458	123.154	126.616
CCNA_03368		hypothetical protein	1985	3545028	3545456	+	P1-1985-3544502	TgrL_157	RtrA_1145	RtrB_622	CdxA_810	CdxB_223	-1.07555	-0.105069	0.6648	0.81167	Non-significant	1.21899	0.285684	0.0410578	0.252415	Non-significant	-1.25944	-0.332779	0.0339775	0.0846443	Non-significant	36.6599	32.8176	35.2667	34.9147	16.5475	35.6897	35.6447	29.294	41.646	34.968	44.0531	40.2224	40.3002	36.5399	29.9887	35.6096
CCNA_02225		ArsR family/SAM-dependent transcriptional regulator	1276	2374657	2373680	-	NA	NA	NA	NA	NA	NA	-1.34313	-0.425596	7.14644e-05	0.000431373	Non-significant	1.02788	0.0396673	0.702401	0.924833	Non-significant	-1.25764	-0.330717	2.62296e-05	0.000153045	Non-significant	254.513	270.75	256.043	260.435	93.5754	188.986	249.53	177.364	247.57	262.844	247.522	252.645	223.42	217.258	237.747	226.142
CCNA_01384		amidase family protein	798	1502186	1500699	-	NA	NA	RtrA_0517	NA	CdxA_355	NA	-1.46333	-0.549253	6.07071e-06	4.60132e-05	Non-significant	-1.2061	-0.270351	0.00256568	0.0333765	Non-significant	-1.25762	-0.330701	0.00854938	0.0269741	Non-significant	24.4365	23.696	25.0187	24.3838	9.05531	20.0355	15.7396	14.9435	20.0739	18.6709	18.7798	19.1749	17.389	16.9747	16.7731	17.0456
CCNA_01309	rplB	LSU ribosomal protein L2P	764	1433370	1434209	+	NA	NA	NA	NA	NA	NA	-1.19238	-0.253844	0.596024	0.764779	Non-significant	1.13737	0.185701	0.00809998	0.0814272	Non-significant	-1.25654	-0.329453	6.30368e-06	4.0814e-05	Non-significant	4922.04	5326.97	5025.77	5091.59	2089.29	4798.85	4811.27	3899.81	5261.03	5680.55	5471.82	5471.14	4479.14	4875.7	5307.49	4887.44
CCNA_02785		TIR-like nucleotide binding protein	1617	2943107	2944021	+	NA	NA	NA	RtrB_490	CdxA_656	CdxB_177	-1.0134	-0.0192092	0.889511	0.94802	Non-significant	1.14382	0.193864	0.0237821	0.173926	Non-significant	-1.25652	-0.329436	0.0490599	0.113692	Non-significant	48.915	48.7013	40.3607	45.9924	25.2022	54.4303	41.7492	40.4606	50.7468	52.529	45.9575	49.7445	41.6198	52.5591	38.7126	44.2972
CCNA_02069		protein translocase subunit secF	1177	2220830	2219865	-	NA	NA	RtrA_0723	NA	NA	NA	-1.35928	-0.442846	8.43413e-08	7.92333e-07	Non-significant	1.05495	0.0771734	0.343471	0.732305	Non-significant	-1.25602	-0.32886	1.03667e-06	7.56655e-06	Non-significant	526.122	527.146	533.184	528.817	188.539	430.695	446.765	355.333	541.941	525.572	514.682	527.399	467.87	461.04	485.395	471.435
CCNA_R0002			2428	96584	96456	-	NA	NA	NA	NA	NA	NA	1.52373	0.607611	0.0873829	0.196354	Non-significant	1.05404	0.0759262	0.792799	0.955282	Non-significant	-1.25535	-0.328092	0.305863	0.459724	Non-significant	18.3332	21.4377	23.0871	20.9527	26.2882	28.2166	23.796	26.1003	29.5749	20.0017	15.8606	21.8124	17.6583	22.0105	15.9568	18.5418
CCNA_02138		hypothetical protein	1219	2298198	2297404	-	NA	NA	NA	NA	CdxA_510	NA	-1.28402	-0.360667	0.00142486	0.00614469	Non-significant	1.07123	0.0992686	0.203816	0.593636	Non-significant	-1.25491	-0.327584	0.00347843	0.0125211	Non-significant	86.8646	88.3874	86.4624	87.2381	34.2389	71.6579	78.2974	61.3981	85.3277	93.4419	85.3355	88.035	95.3632	79.9126	60.9544	78.7434
CCNA_03630	socA	antitoxin protein SocA	2136	3786790	3786224	-	NA	NA	RtrA_1221	RtrB_660	CdxA_868	NA	-1.19384	-0.255609	0.0188162	0.0559038	Non-significant	1.01202	0.0172401	0.80435	0.958084	Non-significant	-1.25475	-0.327397	0.000339832	0.00162168	Non-significant	309.282	322.239	323.771	318.431	161.724	287.152	250.443	233.107	304.596	311.667	296.847	304.37	266.906	273.753	277.421	272.693
CCNA_00484		hypothetical protein	268	501015	500314	-	NA	NA	RtrA_0162	NA	NA	NA	-1.35062	-0.433622	6.03038e-05	0.000369015	Non-significant	-1.06306	-0.0882179	0.381106	0.762162	Non-significant	-1.25426	-0.326839	0.000115311	0.000598648	Non-significant	130.63	117.556	119.808	122.664	50.5618	95.2249	97.7396	81.1754	114.394	105.479	108.069	109.314	105.584	94.4598	91.9986	97.3474
CCNA_02842		two-component sensor histidine kinase	1651	2996945	2995539	-	NA	NA	RtrA_0953	RtrB_512	CdxA_680	CdxB_184	-1.36588	-0.449833	7.13786e-06	5.34938e-05	Non-significant	-1.01689	-0.0241569	0.869955	0.975257	Non-significant	-1.25359	-0.326065	0.000228467	0.0011326	Non-significant	83.1608	74.3765	70.0213	75.8529	28.3121	65.0863	57.3309	50.2431	70.1699	67.8096	73.2444	70.408	63.5972	65.3754	60.1654	63.046
CCNA_01305	rpsJ	SSU ribosomal protein S10P	764	1431343	1431651	+	NA	NA	NA	NA	NA	NA	-1.20609	-0.270341	0.533101	0.714491	Non-significant	1.04291	0.0606136	0.370771	0.756093	Non-significant	-1.25308	-0.325474	1.32666e-05	8.16216e-05	Non-significant	8801.51	9099.43	8979.8	8960.25	3579.8	8326.05	8501.52	6802.46	8289.83	9384.87	8801.44	8825.38	7476.05	7869.48	8381.36	7908.96
CCNA_R0127			588	1101052	1100899	-	NA	NA	RtrA_0371	RtrB_217	CdxA_256	NA	-1.45921	-0.545183	0.0716455	0.168434	Non-significant	-1.45974	-0.545712	0.0821099	0.382892	Non-significant	-1.25289	-0.325261	0.268008	0.418901	Non-significant	23.0355	31.8339	41.3858	32.0851	8.80827	23.2608	29.1613	20.4101	12.689	23.7682	24.4739	20.3104	23.1357	18.8215	13.3664	18.4412
CCNA_02623	ftsZ	cell division protein FtsZ	1518.1	2773105	2771579	-	NA	NA	RtrA_0866	RtrB_457	NA	NA	-1.15257	-0.20486	0.60664	0.772438	Non-significant	1.15641	0.209659	0.00152935	0.0216983	Non-significant	-1.25274	-0.325088	2.71671e-05	0.000158282	Non-significant	1419.95	1342.52	1370.81	1377.76	600.834	1303.63	1351.76	1085.41	1490.37	1510.74	1514.01	1505.04	1317.57	1288.32	1441.2	1349.03
CCNA_00129		hypothetical protein	68	138917	138555	-	NA	NA	RtrA_0050	NA	CdxA_032	NA	-1.37679	-0.46131	0.000340008	0.00174899	Non-significant	-1.04594	-0.0648048	0.411049	0.784184	Non-significant	-1.25267	-0.325009	0.00132742	0.00539144	Non-significant	210.763	213.141	194.282	206.062	71.3736	168.237	169.285	136.299	188.156	192.082	178.289	186.176	172.489	169.475	156.886	166.283
CCNA_00732		GumN superfamily protein	409	789387	790439	+	NA	NA	RtrA_0266	NA	CdxA_184	NA	1.02701	0.0384541	0.777493	0.881013	Non-significant	1.12302	0.167388	0.0680382	0.342416	Non-significant	-1.25211	-0.324356	0.0170312	0.0475479	Non-significant	49.0739	39.6926	41.4633	43.4099	20.9547	58.5999	43.2419	40.9322	45.2451	44.7331	47.9624	45.9802	39.2161	48.8168	35.4311	41.1547
CCNA_03743		beta-lactamase family protein	2203	3913701	3912262	-	NA	NA	RtrA_1252	NA	CdxA_887	NA	-1.2634	-0.337311	0.000891665	0.00408289	Non-significant	1.03606	0.0511018	0.556542	0.870155	Non-significant	-1.25162	-0.323791	0.00218426	0.00838112	Non-significant	40.1964	40.2424	41.8193	40.7527	14.9777	37.0735	36.2394	29.4302	38.772	43.5454	37.1664	39.8279	38.3709	38.6961	29.8996	35.6555
CCNA_03303		translation elongation factor Tu (EF-TU)	1950	3480870	3479680	-	Pi-1950-3483753	TgrL_154	RtrA_1127	RtrB_610	CdxA_795	CdxB_220	-1.14561	-0.196116	0.692384	0.830854	Non-significant	1.10841	0.148487	0.0520458	0.291572	Non-significant	-1.25091	-0.322983	9.9435e-06	6.21429e-05	Non-significant	4165.77	4755.18	4714.31	4545.09	1835.78	4623.27	4524.63	3661.22	4687.72	5005.31	4590.32	4761.12	4024.32	4721.03	4069.97	4271.77
CCNA_01764		DNA polymerase III, chi subunit	1015	1893601	1894062	+	NA	NA	NA	NA	NA	NA	-1.31998	-0.40052	5.06602e-05	0.00031728	Non-significant	1.03892	0.0550852	0.703314	0.924833	Non-significant	-1.24948	-0.321328	0.00244915	0.00920993	Non-significant	148.067	132.505	143.11	141.227	54.024	115.429	120.706	96.7195	149.247	129.491	139.152	139.297	131.102	116.898	126.424	124.808
CCNA_00084	purH	phosphoribosylaminoimidazolecarboxamide formyltransferase/IMP cyclohydrolase	38	89053	90642	+	NA	NA	NA	NA	NA	NA	-1.39946	-0.484868	1.39368e-05	9.73384e-05	Non-significant	-1.083	-0.115032	0.252128	0.656941	Non-significant	-1.24946	-0.321308	6.6763e-05	0.000363294	Non-significant	57.0793	54.9852	50.6112	54.2252	22.4941	37.4642	42.8312	34.2632	49.1015	46.0416	47.0023	47.3818	42.6857	41.8537	43.1535	42.5643
CCNA_02316		hypothetical protein	1337	2460942	2460427	-	NA	NA	NA	NA	NA	NA	-1.25701	-0.329999	0.0964462	0.211959	Non-significant	1.0278	0.0395611	0.832445	0.965394	Non-significant	-1.24897	-0.320743	0.0508686	0.117134	Non-significant	40.333	43.4845	40.1715	41.3296	15.5101	37.2863	36.5754	29.7906	46.3461	40.8174	34.6429	40.6021	40.1839	34.0475	33.9081	36.0465
CCNA_03569		repair PSII family protein	2100	3723001	3723921	+	NA	NA	RtrA_1204	RtrB_651	CdxA_853	NA	-1.13293	-0.180056	0.390385	0.586678	Non-significant	1.10012	0.137661	0.299263	0.702671	Non-significant	-1.24789	-0.319496	0.0780958	0.162518	Non-significant	13.5453	12.2837	12.0293	12.6195	5.74402	15.2441	9.19659	10.0616	15.3573	12.9653	11.8091	13.3772	13.2544	12.6527	9.40557	11.7709
CCNA_01577		2-keto-4-pentenoate hydratase family protein	913	1694450	1693632	-	NA	NA	NA	NA	NA	NA	-1.07417	-0.103219	0.596039	0.764779	Non-significant	1.04704	0.0663209	0.599971	0.889316	Non-significant	-1.24667	-0.318074	0.0346146	0.0855847	Non-significant	16.3874	17.1902	17.9639	17.1805	8.99899	17.6364	16.3111	14.3155	18.4061	15.8988	17.0272	17.1107	16.1175	14.2285	15.7084	15.3515
CCNA_00406	tfoX	DNA transformation protein tfoX	226	422538	422170	-	NA	NA	NA	NA	NA	NA	-1.0763	-0.106075	0.588115	0.760407	Non-significant	-1.00327	-0.00470698	0.978292	0.998447	Non-significant	-1.24638	-0.31774	0.0556724	0.125805	Non-significant	32.5265	34.5768	29.5402	32.2145	16.6649	33.5075	30.1946	26.789	31.2698	29.596	30.2044	30.3567	28.9666	26.9315	25.5676	27.1553
CCNA_01719		hypothetical protein	994	1847722	1848030	+	NA	NA	RtrA_0616	NA	CdxA_423	NA	1.20987	0.274853	0.26191	0.449164	Non-significant	1.09869	0.135789	0.61744	0.894416	Non-significant	-1.2461	-0.317425	0.281794	0.433259	Non-significant	12.0545	14.0348	21.5898	15.893	12.1453	18.1371	20.0525	16.7783	16.2617	18.254	14.9853	16.5003	17.3901	20.1006	6.66157	14.7174
CCNA_01700		nucleoside permease	987	1831698	1832939	+	NA	NA	RtrA_0612	RtrB_337	NA	CdxB_126	-1.01988	-0.0283938	0.886603	0.946436	Non-significant	1.01588	0.0227273	0.859467	0.974706	Non-significant	-1.24549	-0.316718	0.079917	0.165031	Non-significant	12.1867	10.7283	10.3591	11.0913	6.40739	11.1181	11.5798	9.70175	11.1633	9.71097	11.1414	10.6719	9.64063	9.28734	10.0131	9.64703
CCNA_R0168			2534	2745117	2745628	+	NA	NA	RtrA_0859	RtrB_451	CdxA_607	NA	-1.38132	-0.466052	5.03531e-05	0.000315851	Non-significant	-1.12219	-0.166319	0.045716	0.269778	Non-significant	-1.24502	-0.316166	0.00421789	0.0146368	Non-significant	72.4043	75.6182	72.1291	73.3839	31.6157	56.3099	53.7373	47.221	60.8842	57.7783	65.8311	61.4979	58.8644	57.4202	49.5844	55.2897
CCNA_01385		rRNA methylase	799	1502307	1503038	+	NA	NA	RtrA_0517	NA	CdxA_355	NA	-1.077	-0.107017	0.47212	0.662259	Non-significant	-1.07545	-0.104936	0.200281	0.589048	Non-significant	-1.24485	-0.315973	0.00857709	0.0269974	Non-significant	63.5669	59.9322	58.8323	60.7771	24.5228	76.7991	56.0695	52.4638	55.552	52.1356	52.8864	53.5247	46.7584	52.6884	44.2899	47.9122
CCNA_00970		long-chain-fatty-acid--CoA ligase	557	1046120	1049140	+	NA	NA	RtrA_0349	NA	CdxA_244	NA	-1.50772	-0.592366	7.89437e-10	9.02664e-09	Significant	-1.05629	-0.0790068	0.259837	0.668142	Non-significant	-1.24476	-0.315866	0.000817655	0.00354287	Non-significant	55.4842	50.8055	56.1733	54.1543	19.128	37.6573	40.0237	32.2697	49.2216	46.5382	49.5652	48.4417	43.7916	44.409	42.8412	43.6806
CCNA_01587		hypothetical protein	922	1705307	1706755	+	NA	NA	NA	NA	NA	NA	-1.22542	-0.293271	0.192876	0.361241	Non-significant	-1.03053	-0.0433864	0.795365	0.955282	Non-significant	-1.24443	-0.315482	0.178053	0.307589	Non-significant	5.95733	6.02923	6.82383	6.27013	2.30916	5.58231	6.04161	4.64436	6.22921	5.71477	5.4623	5.80209	5.48206	5.14376	4.85366	5.15982
CCNA_00749		ferrous iron transport protein B	419	805489	807384	+	NA	NA	RtrA_0271	NA	NA	NA	-1.48553	-0.570975	1.13394e-07	1.04804e-06	Non-significant	-1.03107	-0.0441399	0.665483	0.913727	Non-significant	-1.24435	-0.315397	0.000173932	0.000876531	Non-significant	389.766	334.943	378.562	367.757	139.654	230.529	288.158	219.447	367.647	309.235	334.898	337.26	324.079	266.345	322.036	304.153
CCNA_01657		hypothetical protein	964	1778806	1778162	-	NA	NA	RtrA_0602	RtrB_333	NA	NA	-1.27866	-0.354628	0.051767	0.12997	Non-significant	-1.02959	-0.0420737	0.666951	0.915113	Non-significant	-1.24431	-0.315345	0.00317409	0.0115944	Non-significant	44.4579	40.5368	39.8945	41.6297	17.5956	34.3974	35.694	29.229	39.5294	35.91	39.3177	38.2524	35.0449	34.0246	34.44	34.5032
CCNA_03322		D-3-phosphoglycerate dehydrogenase	1962	3504209	3502629	-	P1-1962-3506537,Pi-1962-3506503	TgrL_155	RtrA_1132	RtrB_614	CdxA_798	CdxB_221	-1.09477	-0.130622	0.188349	0.355218	Non-significant	1.11068	0.151438	0.0314542	0.20934	Non-significant	-1.24425	-0.315279	0.00101104	0.00426406	Non-significant	87.5461	92.7467	86.7662	89.0197	41.4406	92.7866	86.2938	73.507	95.6425	92.987	91.7811	93.4702	84.0102	87.6261	80.8852	84.1738
CCNA_01508		cystine-binding protein	869	1618991	1618206	-	NA	NA	NA	NA	NA	NA	-1.38199	-0.466747	9.64439e-06	6.97954e-05	Non-significant	1.06992	0.0975061	0.164016	0.540549	Non-significant	-1.24362	-0.314548	0.000509003	0.00233327	Non-significant	192.343	193.592	206.354	197.43	81.5149	147.456	151.806	126.926	198.655	192.383	207.013	199.35	170.246	180.018	191.068	180.444
CCNA_00509		phosphoglycerate mutase family	282	524526	523993	-	P1-282-527065	TgrL_027	RtrA_0170	RtrB_094	CdxA_115	CdxB_034	-1.25878	-0.332025	0.105384	0.227111	Non-significant	1.03357	0.0476421	0.729047	0.934456	Non-significant	-1.24317	-0.314028	0.0850446	0.17441	Non-significant	24.0262	20.0089	24.8744	22.9698	8.80607	18.5016	22.3552	16.5543	23.8731	24.3841	19.5608	22.606	22.8601	21.3793	16.0614	20.1003
CCNA_00696		O6-methylguanine-DNA methyltransferase	380	756229	756804	+	NA	NA	NA	NA	NA	NA	-1.15527	-0.208225	0.288715	0.478377	Non-significant	1.12956	0.175756	0.0902666	0.4041	Non-significant	-1.24306	-0.313896	0.0217451	0.0589589	Non-significant	37.0554	45.7201	48.1894	43.655	17.0344	46.4422	40.9568	34.8111	50.4036	44.0662	45.8036	46.7578	42.6907	47.5485	35.1409	41.7934
CCNA_01468	ccoO	cytochrome cbb3 oxidase, cytochrome c subunit ccoO	849	1576367	1577110	+	NA	NA	NA	NA	NA	NA	-1.11967	-0.16308	0.522886	0.706479	Non-significant	1.12146	0.165374	0.337897	0.727233	Non-significant	-1.24275	-0.313537	0.251694	0.400362	Non-significant	8.74152	11.0666	8.56642	9.45818	3.82875	10.7943	8.48106	7.70139	10.1308	10.9687	8.97378	10.0244	7.53653	10.972	8.53065	9.01305
CCNA_02588		aminopeptidase	1495	2739206	2738277	-	NA	NA	RtrA_0856	RtrB_450	CdxA_605	CdxB_163	-1.06473	-0.0904938	0.431665	0.625687	Non-significant	1.1584	0.21213	0.00272075	0.0349205	Non-significant	-1.24263	-0.313393	0.00107873	0.00450629	Non-significant	142.217	133.272	133.988	136.492	63.4965	141.895	143.582	116.325	151.786	148.529	147.98	149.432	135.658	136.052	133.17	134.96
CCNA_02682		ribosomal-protein-alanine acetyltransferase	1556	2835987	2835214	-	NA	NA	NA	NA	NA	NA	-1.44965	-0.535707	1.31999e-05	9.28402e-05	Non-significant	-1.05731	-0.0803998	0.523758	0.852544	Non-significant	-1.24181	-0.312439	0.0133527	0.0387267	Non-significant	43.1593	46.4484	37.0932	42.2336	15.0719	32.0236	31.6546	26.25	34.5041	39.4607	38.6081	37.5243	35.5429	33.0157	34.3514	34.3034
CCNA_01894		FAD-NAD(P)-binding protein	1095	2037557	2035926	-	NA	NA	NA	NA	NA	NA	-1.41489	-0.500694	0.00762544	0.0266059	Non-significant	-1.15235	-0.204584	0.143574	0.502323	Non-significant	-1.2418	-0.312437	0.0698959	0.149142	Non-significant	9.34688	9.16585	7.70107	8.73793	2.9091	8.10718	5.88663	5.6343	6.50001	7.50064	7.22521	7.07529	6.26313	6.66923	6.51666	6.48301
CCNA_03587		entericidin B-like protein	2111	3742163	3742020	-	NA	NA	NA	NA	NA	NA	1.32625	0.407355	0.369393	0.566956	Non-significant	-1.07613	-0.105856	0.812237	0.95973	Non-significant	-1.2417	-0.312319	0.558732	0.696171	Non-significant	3.69528	5.67409	6.20465	5.19134	5.65197	6.01843	6.31623	5.99554	3.8772	5.00042	4.48689	4.45484	3.2449	5.34022	3.57365	4.05292
CCNA_01864		TetR-family transcriptional regulator	1078	1998726	1999349	+	NA	NA	NA	NA	NA	NA	-1.16109	-0.215475	0.0187285	0.0556846	Non-significant	-1.05093	-0.0716684	0.611313	0.892466	Non-significant	-1.24162	-0.312223	0.000408267	0.00191137	Non-significant	172.257	175.964	180.889	176.37	91.1561	153.053	155.871	133.36	155.983	156.552	162.132	158.222	141.808	137.835	152.018	143.887
CCNA_00900		CHASE4-family GGDEF/EAL protein	518	978293	980500	+	NA	NA	NA	NA	NA	NA	-1.57042	-0.651153	1.40911e-09	1.56646e-08	Significant	-1.14794	-0.199046	0.178586	0.562974	Non-significant	-1.24117	-0.3117	0.00158978	0.0063081	Non-significant	32.8826	29.8886	34.9349	32.5687	10.4439	21.7972	24.072	18.771	29.7112	24.5129	26.5555	26.9266	27.5375	24.5936	20.5873	24.2395
CCNA_01889		long-chain-fatty-acid--CoA ligase	1091	2030912	2029278	-	NA	NA	RtrA_0667	NA	NA	NA	-1.0364	-0.0515849	0.777235	0.881013	Non-significant	-1.04499	-0.0634929	0.633629	0.903268	Non-significant	-1.24071	-0.311165	0.0737802	0.155666	Non-significant	7.16002	8.64929	7.79623	7.86851	4.5354	8.48101	7.16225	6.72622	6.94339	6.49596	7.73885	7.0594	6.3588	6.54846	6.39979	6.43568
CCNA_01172		AIM24 family protein	688	1292202	1293044	+	NA	NA	RtrA_0451	NA	CdxA_317	NA	-1.3152	-0.395285	4.69213e-05	0.00029759	Non-significant	-1.02568	-0.0365798	0.729811	0.934456	Non-significant	-1.23972	-0.310014	7.48982e-05	0.000403675	Non-significant	332.163	322.533	300.438	318.378	113.066	303.209	251.997	222.757	316.468	284.01	281.285	293.921	262.178	275.347	258.32	265.282
CCNA_03160		molybdopterin-guanine dinucleotide biosynthesis protein A	1857	3316611	3316096	-	NA	NA	NA	NA	NA	NA	1.69781	0.763673	0.00526796	0.0192533	Non-significant	1.68669	0.754197	0.000258578	0.00472407	Non-significant	-1.23861	-0.308716	0.231614	0.376135	Non-significant	8.93742	9.86623	16.6227	11.8088	11.3039	15.34	26.7705	17.8048	18.5745	19.5365	18.3649	18.8253	23.4312	20.2909	7.31352	17.0119
CCNA_02120		tetratricopeptide repeat family protein	1207	2271166	2270198	-	NA	NA	RtrA_0737	RtrB_387	CdxA_505	CdxB_146	-1.53222	-0.61562	0.00376404	0.0144146	Non-significant	-1.2634	-0.337312	0.0554366	0.302268	Non-significant	-1.23849	-0.308578	0.0560716	0.126321	Non-significant	12.6303	12.9076	13.0932	12.877	6.0661	7.93016	7.45041	7.14889	9.79503	9.66026	9.44608	9.63379	8.0168	10.0115	7.96604	8.66477
CCNA_02786		guanylate cyclase	1617	2944022	2944723	+	NA	NA	NA	RtrB_490	CdxA_656	CdxB_177	-1.05674	-0.0796157	0.457451	0.650806	Non-significant	1.09228	0.12734	0.122897	0.472847	Non-significant	-1.23825	-0.308308	0.00103299	0.00434273	Non-significant	80.0117	80.7579	72.0376	77.6024	42.0597	81.8918	71.6649	65.2054	75.2906	84.7935	79.0766	79.7202	71.5541	77.1014	68.663	72.4395
CCNA_02442	xynB2	beta-xylosidase II	1420	2584259	2582757	-	NA	NA	NA	NA	NA	NA	-1.11851	-0.161583	0.157322	0.311068	Non-significant	1.05713	0.0801527	0.566278	0.875793	Non-significant	-1.23788	-0.307866	0.00983765	0.0300291	Non-significant	19.5115	19.3196	20.4493	19.7601	9.47636	19.7971	18.3435	15.8723	22.2262	18.0055	19.5954	19.9424	18.5756	17.0415	18.2035	17.9402
CCNA_03181		alcohol dehydrogenase	1872	3340424	3341698	+	NA	NA	NA	NA	NA	NA	-1.16871	-0.224913	0.0527008	0.131735	Non-significant	1.0046	0.00662781	0.9432	0.994398	Non-significant	-1.2372	-0.307073	0.00837649	0.0266007	Non-significant	42.8478	48.0629	40.6441	43.8516	17.7317	46.8106	38.6107	34.3843	45.8331	43.5802	35.8951	41.7694	39.2136	40.317	33.4998	37.6768
CCNA_02991		transposase	1747	3144404	3144898	+	NA	NA	NA	NA	NA	NA	-1.81205	-0.857623	0.0043602	0.016308	Non-significant	-1.30807	-0.387441	0.218021	0.615163	Non-significant	-1.23624	-0.305957	0.261507	0.411013	Non-significant	27.2331	53.2016	16.6059	32.3469	10.5047	14.0065	22.6236	15.7116	23.1222	12.3647	34.6986	23.3952	18.9974	17.9252	27.0298	21.3175
CCNA_02892		hypothetical protein	1683	3040024	3040320	+	NA	NA	NA	RtrB_517	CdxA_686	NA	-1.0722	-0.100573	0.754232	0.869649	Non-significant	1.13095	0.177531	0.575132	0.879774	Non-significant	-1.23572	-0.305349	0.448528	0.599654	Non-significant	5.97217	5.71377	5.81608	5.83401	2.89259	6.61419	5.16782	4.89154	6.26618	6.66723	5.80123	6.24488	6.68645	5.7759	4.04292	5.50176
CCNA_02813		transposase	1631	2970103	2970537	+	NA	NA	RtrA_0933	RtrB_498	CdxA_667	NA	2.03384	1.0242	0.352902	0.551254	Non-significant	1.3801	0.46477	0.588189	0.883595	Non-significant	-1.23488	-0.304366	0.551653	0.690833	Non-significant	27.0477	36.1216	0	21.0564	0.103944	130.43	9.409	46.6476	50.2699	2.34503	30.4489	27.688	34.105	22.8454	18.1394	25.0299
CCNA_01131	flhB	flagellar biosynthesis protein FlhB	662	1234550	1235635	+	NA	NA	RtrA_0433	NA	NA	NA	-1.18477	-0.24461	0.0159544	0.0487028	Non-significant	1.05119	0.0720183	0.31067	0.709064	Non-significant	-1.23469	-0.304146	0.000184999	0.000927575	Non-significant	116.343	113.549	118.8	116.231	51.0447	105.286	108.929	88.4198	117.387	109.291	119.584	115.421	110.255	98.4253	106.617	105.099
CCNA_02907		transposase	2361	3063015	3063950	+	NA	NA	NA	NA	NA	NA	-1.09011	-0.124474	0.393435	0.589489	Non-significant	-1.00315	-0.00453834	0.95895	0.996783	Non-significant	-1.23461	-0.30406	0.0069462	0.0224503	Non-significant	49.5862	40.2894	46.519	45.4649	26.6174	42.4685	39.1728	36.0862	43.6434	42.5677	42.3953	42.8688	39.1884	39.6251	37.9357	38.9164
CCNA_02757		sugar fermentation stimulation protein A	1603	2920986	2921705	+	NA	NA	RtrA_0908	RtrB_480	CdxA_646	NA	-1.163	-0.217855	0.36754	0.565296	Non-significant	1.10367	0.142303	0.293061	0.695535	Non-significant	-1.23346	-0.302716	0.0102021	0.0309742	Non-significant	22.0074	24.2677	20.1031	22.1261	9.29435	22.3886	19.8961	17.193	22.8755	21.7518	24.2292	22.9522	21.2541	20.0464	21.9184	21.0729
CCNA_02150		dimethylallyltransferase/geranyltranstransferase	1223	2308158	2307274	-	NA	NA	NA	NA	CdxA_512	NA	-1.33874	-0.420881	6.51256e-06	4.90833e-05	Non-significant	-1.02039	-0.0291201	0.674863	0.918424	Non-significant	-1.2333	-0.302526	0.000513578	0.00234964	Non-significant	220.664	210.783	222.913	218.12	87.9791	169.153	181.008	146.047	204.611	201.78	199.613	202.001	182.154	175.989	194.794	184.313
CCNA_02257		fliN family protein	1300	2409380	2409069	-	NA	NA	NA	NA	NA	NA	-1.26098	-0.334546	0.000207673	0.00112623	Non-significant	1.02722	0.0387478	0.792267	0.955282	Non-significant	-1.23292	-0.302079	0.0437537	0.103585	Non-significant	403.07	374.087	374.57	383.909	176.95	310.181	321.217	269.449	367.738	363.877	384.147	371.92	335.098	310.934	373.584	339.872
CCNA_03972		hypothetical protein	1547.1	2824309	2824196	-	NA	NA	NA	NA	NA	NA	1.01814	0.0259328	0.92032	0.963916	Non-significant	-1.17111	-0.227875	0.328826	0.722575	Non-significant	-1.23274	-0.301864	0.260936	0.410326	Non-significant	44.6027	42.4523	62.1771	49.744	37.6798	52.2019	37.3987	42.4268	39.9964	33.6871	46.2858	39.9897	41.5005	47.7377	18.8087	36.0156
CCNA_03579		hypothetical protein	2106	3736897	3737205	+	NA	NA	NA	NA	NA	NA	1.0635	0.0888196	0.617648	0.781334	Non-significant	1.12877	0.174752	0.41179	0.784184	Non-significant	-1.23235	-0.301415	0.0588911	0.131401	Non-significant	26.7878	32.7479	27.7583	29.098	17.5595	35.5263	29.8028	27.6295	32.2222	34.566	26.66	31.1494	28.3535	30.0552	25.536	27.9815
CCNA_01807		acyl-acyl carrier protein synthetase	1046	1933254	1931701	-	NA	NA	NA	NA	NA	NA	-1.28915	-0.366419	0.000382696	0.00193377	Non-significant	-1.05822	-0.0816398	0.237427	0.640556	Non-significant	-1.23208	-0.301091	0.0461218	0.108246	Non-significant	137.691	136.583	144.159	139.477	54.6721	110.683	128.8	98.0517	127.244	122.134	124.386	124.588	114.298	107.191	119.71	113.733
CCNA_02783		two-component response regulator	1617	2940765	2942291	+	NA	NA	NA	RtrB_490	CdxA_656	CdxB_177	1.12479	0.169653	0.144925	0.293369	Non-significant	1.12937	0.175523	0.0435202	0.260665	Non-significant	-1.23168	-0.300629	0.0583579	0.130664	Non-significant	141.906	134.388	113.902	130.065	75.8038	186.611	134.018	132.144	140.28	151.644	124.505	138.809	122.936	146.004	110.257	126.399
CCNA_01881		NAD-binding Rossmann superfamily protein	1087	2020520	2021158	+	NA	NA	NA	NA	NA	NA	-1.25419	-0.326759	0.383008	0.57907	Non-significant	-1.17303	-0.230241	0.547922	0.862405	Non-significant	-1.23096	-0.299783	0.538321	0.680816	Non-significant	2.03558	3.14749	2.23717	2.47342	0.849122	1.89877	2.57987	1.77592	2.62121	1.87809	1.68522	2.06151	1.18827	2.49943	1.74488	1.81086
CCNA_02690		cytochrome c domain membrane protein	1560	2843370	2844557	+	NA	NA	NA	NA	CdxA_627	NA	-1.25643	-0.329335	0.000376249	0.00190601	Non-significant	-1.00681	-0.00978874	0.942851	0.994292	Non-significant	-1.2304	-0.299122	1.47881e-05	9.01413e-05	Non-significant	205.89	200.194	209.78	205.288	90.4696	167.252	179.725	145.815	187.516	185.521	203.813	192.283	172.766	175.617	179.26	175.881
CCNA_02790		RNA polymerase ECF-type sigma factor	1620	2946155	2946682	+	NA	NA	RtrA_0924	NA	NA	NA	-1.53832	-0.62136	0.000162458	0.00090425	Non-significant	-1.11741	-0.160162	0.209564	0.600181	Non-significant	-1.22965	-0.298248	0.0202915	0.0554373	Non-significant	57.2208	59.5185	60.2415	58.9936	23.3786	43.3327	34.5598	33.757	47.4076	49.8906	51.2933	49.5305	44.6911	47.3898	44.3458	45.4755
CCNA_01806		ferritin-like domain protein	1045	1930211	1931668	+	NA	NA	RtrA_0632	NA	NA	NA	-1.56907	-0.64991	8.69558e-15	1.37548e-13	Significant	-1.05892	-0.082592	0.232673	0.636313	Non-significant	-1.22947	-0.298038	7.0488e-05	0.000381987	Non-significant	146.676	144.024	141.844	144.181	47.3246	100.495	101.021	82.9469	128.474	128.9	128.329	128.568	122.545	116.156	113.474	117.392
CCNA_01633	era	GTP-binding protein era	953	1751636	1752586	+	NA	NA	NA	NA	NA	NA	-1.26047	-0.33396	0.000422312	0.00210211	Non-significant	1.03705	0.0524855	0.527119	0.855358	Non-significant	-1.22905	-0.297545	1.3749e-05	8.39369e-05	Non-significant	302.026	318.619	296.069	305.572	126.709	258.69	269.824	218.408	286.791	313.591	296.616	298.999	266.184	273.249	281.834	273.756
CCNA_02652		cyclohexanone monooxygenase	1532	2805606	2807102	+	NA	NA	NA	NA	NA	NA	-1.24494	-0.316076	0.0143718	0.0447945	Non-significant	-1.14518	-0.19557	0.019537	0.149497	Non-significant	-1.22613	-0.294113	0.00834068	0.0265452	Non-significant	23.2627	23.9734	26.4599	24.5654	10.8735	22.5396	19.5942	17.6691	19.7667	19.7612	21.0047	20.1776	18.9231	18.0186	18.8494	18.5971
CCNA_01142		hypothetical protein	669	1246920	1247396	+	NA	NA	RtrA_0436	RtrB_258	CdxA_306	NA	-1.36171	-0.445425	0.000473287	0.00232404	Non-significant	-1.02701	-0.0384569	0.631703	0.902336	Non-significant	-1.22611	-0.294092	0.0145467	0.0416101	Non-significant	105.482	101.063	111.262	105.936	46.5429	82.7288	76.9865	68.7527	100.271	97.7441	94.9301	97.6483	83.6326	89.1638	96.7358	89.8441
CCNA_02155		hypothetical protein	1227	2310846	2312024	+	NA	NA	NA	NA	NA	NA	-1.27339	-0.348671	0.00690708	0.0244188	Non-significant	1.00085	0.0012324	0.988634	0.998447	Non-significant	-1.22565	-0.293551	0.0104633	0.0316218	Non-significant	41.2718	38.8091	46.6817	42.2542	18.2934	34.8426	35.9205	29.6855	39.4626	38.7819	41.4209	39.8885	36.6599	36.4753	36.955	36.6967
CCNA_02188		PaaI-family thioesterase	1247	2339575	2340048	+	NA	NA	NA	NA	NA	NA	-1.71372	-0.777132	1.12474e-08	1.14535e-07	Significant	-1.06363	-0.0889949	0.222341	0.622959	Non-significant	-1.22559	-0.293479	0.00202067	0.0077912	Non-significant	202.695	203.14	206.968	204.268	66.202	123.964	129.523	106.563	179.038	179.382	184.814	181.078	171.158	158.491	169.907	166.518
CCNA_03294		beta-lactamase family protein	1944	3464447	3463221	-	NA	NA	RtrA_1120	NA	NA	NA	-1.4779	-0.563549	4.15871e-07	3.62596e-06	Non-significant	-1.1628	-0.217597	0.131473	0.485262	Non-significant	-1.22558	-0.293468	0.000500986	0.00230186	Non-significant	61.6301	53.4776	60.8268	58.6448	21.3734	40.8253	44.6151	35.6046	47.0952	46.7521	48.8402	47.5625	42.9373	41.5567	47.3225	43.9388
CCNA_03323		phosphoserine aminotransferase	1962	3505551	3504361	-	P1-1962-3506537,Pi-1962-3506503	TgrL_155	RtrA_1132	RtrB_614	CdxA_798	CdxB_221	-1.19212	-0.253523	0.0113084	0.0368558	Non-significant	1.02832	0.0402835	0.778612	0.952482	Non-significant	-1.22524	-0.293067	0.00872874	0.027362	Non-significant	84.9883	87.6544	78.7193	83.7873	33.6366	82.7602	76.2243	64.207	82.8959	82.7274	78.707	81.4435	75.5235	76.0896	71.7971	74.4701
CCNA_00391		hypothetical protein	218	407210	407767	+	NA	NA	NA	NA	NA	NA	-1.32037	-0.400947	0.00132953	0.00578977	Non-significant	1.19754	0.26007	0.00173695	0.024299	Non-significant	-1.22494	-0.292715	0.0117252	0.0348235	Non-significant	104.58	91.0108	97.8867	97.8259	38.4901	82.4201	79.4622	66.7908	114.065	106.353	112.124	110.847	93.4739	94.6663	117.585	101.908
CCNA_01292		hypothetical protein	755	1417855	1418280	+	NA	NA	NA	NA	NA	NA	-1.03542	-0.0502131	0.82443	0.910111	Non-significant	1.05011	0.0705411	0.69826	0.924833	Non-significant	-1.22377	-0.291332	0.143392	0.259971	Non-significant	18.1815	19.3276	22.6513	20.0535	9.87105	22.9209	19.6159	17.4693	23.8093	21.4103	15.2933	20.171	18.3725	18.6069	17.5159	18.1651
CCNA_02224		methylenetetrahydrofolate reductase	1276	2373683	2372739	-	NA	NA	NA	NA	NA	NA	-1.3304	-0.411862	0.0167612	0.0508168	Non-significant	-1.00697	-0.0100179	0.886198	0.980077	Non-significant	-1.22349	-0.290998	0.000987756	0.00418817	Non-significant	169.803	182.17	169.05	173.674	71.4361	119.589	158.688	116.571	156.959	158.934	171.841	162.578	150.749	144.534	154.2	149.828
CCNA_00119		hypothetical protein	61	131977	132438	+	NA	NA	RtrA_0041	NA	CdxA_027	NA	-1.62005	-0.696042	0.00193982	0.00806143	Non-significant	-1.13162	-0.178394	0.0917678	0.408413	Non-significant	-1.2226	-0.289953	0.00838309	0.0266007	Non-significant	66.0351	52.3763	62.7878	60.3997	21.1398	37.7676	40.8504	33.2526	55.3886	48.8353	48.1321	50.7853	47.2828	43.4046	48.6388	46.4421
CCNA_02973	relB-3	antitoxin protein relB-3	1735	3128811	3129101	+	NA	NA	NA	NA	NA	NA	-1.10433	-0.143172	0.264608	0.45139	Non-significant	1.06638	0.0927195	0.235492	0.638773	Non-significant	-1.22169	-0.288878	0.00515722	0.0174078	Non-significant	177.983	172.788	164.366	171.712	91.2084	172.934	148.464	137.535	165.321	183.315	168.189	172.275	154.551	178.679	141.178	158.136
CCNA_02313		alpha/beta hydrolase family protein	1335	2459416	2458478	-	NA	NA	NA	NA	NA	NA	-1.14135	-0.190743	0.141269	0.287786	Non-significant	1.12327	0.1677	0.0701404	0.346459	Non-significant	-1.22167	-0.288858	0.00255567	0.00956502	Non-significant	36.9606	35.743	29.4334	34.0457	13.9162	33.8416	34.144	27.3006	35.5761	37.3834	35.2644	36.0746	33.0295	30.868	36.6271	33.5082
CCNA_01622	spoT	Rsh ppGpp hydrolase-synthetase	946.2	1742148	1744376	+	NA	NA	NA	NA	NA	NA	-1.14254	-0.192239	0.0122814	0.0392886	Non-significant	1.13366	0.180984	0.0195693	0.149497	Non-significant	-1.22154	-0.288703	1.77087e-05	0.000106467	Non-significant	228.222	209.392	220.515	219.376	99.925	210.475	209.048	173.149	235.993	230.652	238.125	234.923	221.055	214.746	212.053	215.951
CCNA_01321	rplF	LSU ribosomal protein L6P	764	1438523	1439056	+	NA	NA	NA	NA	NA	NA	-1.2005	-0.263638	0.521298	0.70527	Non-significant	1.10877	0.148961	0.0311336	0.20934	Non-significant	-1.22128	-0.288391	0.00028543	0.00138469	Non-significant	4263.49	4262.96	4173.32	4233.26	1673.32	3995.15	4044.05	3237.51	4601.24	4577.47	4132.27	4436.99	3840.06	4260.8	4125.84	4075.57
CCNA_01833		glucosylceramidase	1060	1963485	1964894	+	NA	NA	NA	NA	NA	NA	-1.45656	-0.542564	3.85588e-06	3.00219e-05	Non-significant	-1.10147	-0.139433	0.308944	0.709064	Non-significant	-1.22102	-0.288086	0.0234273	0.0627801	Non-significant	23.0627	23.4467	22.2206	22.91	7.88871	17.6199	17.0941	14.2009	21.4483	20.0017	18.0239	19.8247	18.1438	18.6689	17.2144	18.009
CCNA_01182		glutathione S-transferase	695	1301993	1302586	+	NA	NA	NA	NA	NA	NA	-1.27636	-0.352033	0.0253893	0.0723703	Non-significant	1.01321	0.0189322	0.8593	0.974706	Non-significant	-1.22095	-0.288008	0.0230042	0.0617817	Non-significant	48.4741	43.2765	49.2361	46.9956	19.7153	41.6305	37.9931	33.113	44.9599	47.7818	42.3308	45.0242	40.0204	43.5184	40.5736	41.3708
CCNA_02387		glutathione reductase	1383	2532122	2530722	-	NA	NA	NA	NA	NA	NA	-1.22534	-0.293181	0.0027087	0.0109057	Non-significant	1.04521	0.0637894	0.355737	0.740532	Non-significant	-1.22065	-0.287644	0.048281	0.112485	Non-significant	142.768	149.704	151.016	147.829	61.2236	132.998	133.29	109.171	143.066	145.237	148.999	145.768	137.161	138.826	126.233	134.074
CCNA_02137		endoglucanase H	1219	2297394	2294518	-	NA	NA	NA	NA	CdxA_510	NA	-1.26109	-0.334668	0.000342646	0.00175804	Non-significant	1.02798	0.0398183	0.699008	0.924833	Non-significant	-1.22044	-0.287401	0.000102312	0.000537514	Non-significant	93.1565	87.8654	90.8273	90.6164	40.7838	72.7182	77.8496	63.7839	88.4277	88.5372	87.0241	87.9963	87.9472	77.7812	77.0031	80.9105
CCNA_01306	rplC	LSU ribosomal protein L3P	764	1431629	1432432	+	NA	NA	NA	NA	NA	NA	-1.1765	-0.234497	0.622638	0.784078	Non-significant	1.07475	0.104004	0.148925	0.512779	Non-significant	-1.22021	-0.287124	1.37149e-05	8.3858e-05	Non-significant	4831.51	5414.77	5009.65	5085.31	2070.14	4911.18	4910.25	3963.86	5083.3	5421.5	4990.49	5165.1	4621.29	4789.13	4846.09	4752.17
CCNA_01689		inosine-5'-monophosphate dehydrogenase	980	1815952	1817415	+	NA	NA	NA	NA	NA	NA	-1.23366	-0.302942	0.000729397	0.00339424	Non-significant	-1.00922	-0.013247	0.887973	0.980077	Non-significant	-1.22016	-0.287066	1.97828e-05	0.0001176	Non-significant	381.442	388.357	371.669	380.489	167.459	328.152	332.417	276.01	345.007	356.547	365.976	355.843	321.045	330.07	332.525	327.88
CCNA_01027		acetyltransferase	593	1114013	1113648	-	NA	NA	NA	NA	NA	NA	-1.02849	-0.0405211	0.823572	0.909474	Non-significant	1.04126	0.058332	0.693253	0.924833	Non-significant	-1.21968	-0.2865	0.120074	0.226521	Non-significant	29.0776	38.81	40.198	36.0285	18.9017	34.5714	40.6931	31.3887	40.1703	32.6257	34.2769	35.691	34.1512	32.6474	29.7609	32.1865
CCNA_00650	narK	MFS superfamily nitrate/nitrite transporter NarK	357	700527	701747	+	NA	NA	NA	NA	NA	NA	-1.07745	-0.107615	0.64139	0.796662	Non-significant	1.1634	0.218351	0.203909	0.593636	Non-significant	-1.21967	-0.286495	0.128089	0.237339	Non-significant	6.63395	7.00066	6.04915	6.56125	3.1477	6.57739	6.7042	5.47643	9.06903	6.73276	6.34999	7.38393	6.4579	7.41232	5.97072	6.61365
CCNA_03003		two component sensor histidine kinase	1757	3156484	3158154	+	NA	NA	NA	NA	NA	NA	-1.53948	-0.622442	3.90099e-08	3.78926e-07	Significant	-1.12948	-0.175654	0.0144424	0.120887	Non-significant	-1.21964	-0.286456	0.00073039	0.0031998	Non-significant	93.8702	85.0056	87.9746	88.9501	31.3615	62.0644	61.9149	51.7803	74.4534	72.8967	75.689	74.3464	73.8927	70.2334	60.8227	68.3163
CCNA_01470	ccoP	cytochrome cbb3 oxidase, diheme subunit, membrane-bound ccoP	849	1577274	1578140	+	NA	NA	NA	NA	NA	NA	-1.25448	-0.327095	0.219781	0.394601	Non-significant	1.0608	0.08515	0.694023	0.924833	Non-significant	-1.21961	-0.286421	0.310386	0.463528	Non-significant	9.41081	10.294	6.66409	8.78964	3.49418	9.26297	6.29437	6.35051	10.0888	9.82782	6.70704	8.87455	9.63363	8.11907	6.33118	8.02796
CCNA_03790		hypothetical protein	2234	3955324	3955599	+	NA	NA	NA	NA	NA	NA	1.10024	0.137814	0.348212	0.546059	Non-significant	1.15764	0.211192	0.107789	0.44552	Non-significant	-1.21956	-0.286366	0.000533612	0.00242361	Non-significant	233.07	222.485	232.647	229.401	173.982	236.341	229.65	213.324	257.581	235.02	260.435	251.012	220.723	238.756	234.618	231.366
CCNA_02713	hfaD	holdfast attachment protein hfaD	1572	2871790	2873037	+	NA	NA	NA	NA	CdxA_635	NA	-1.25707	-0.33007	0.000706021	0.00330467	Non-significant	1.00144	0.00207667	0.976093	0.998447	Non-significant	-1.21897	-0.285664	0.000285618	0.00138469	Non-significant	159.039	150.179	166.046	158.421	68.7656	128.424	140.976	112.722	146.513	146.936	155.445	149.631	145.459	129.303	139.716	138.159
CCNA_01311	rplV	LSU ribosomal protein L22P	764	1434494	1434874	+	NA	NA	NA	NA	NA	NA	-1.25713	-0.330129	0.281153	0.470314	Non-significant	1.14738	0.198343	0.0040442	0.0474511	Non-significant	-1.21896	-0.285655	0.0037182	0.0132358	Non-significant	2871.18	2857.35	2956.34	2894.96	1064.17	2643.48	2664.01	2123.89	3187.97	3217.12	3012.36	3139.15	2612.73	2629.45	3425.53	2889.23
CCNA_01044		AcrR-family transcriptional regulator	605	1140124	1140756	+	NA	NA	RtrA_0384	RtrB_229	CdxA_268	NA	-1.05887	-0.0825223	0.622126	0.783699	Non-significant	-1.05883	-0.0824749	0.610668	0.892466	Non-significant	-1.21882	-0.285487	0.0114624	0.0341197	Non-significant	43.4326	37.2343	42.5327	41.0666	24.3579	40.2522	36.9993	33.8698	36.0157	33.4626	40.063	36.5138	32.7565	33.2678	35.9059	33.9768
CCNA_01320	rpsH	SSU ribosomal protein S8P	764	1438106	1438504	+	NA	NA	NA	NA	NA	NA	-1.22679	-0.294888	0.00327001	0.0128552	Non-significant	1.13317	0.180366	0.00649549	0.0696742	Non-significant	-1.21838	-0.284961	0.000855974	0.00368871	Non-significant	3848.13	3990.68	3859.16	3899.32	1434.78	3669.63	3728.62	2944.34	4376.51	4321.57	3835.11	4177.73	3529.37	3891.21	4116.85	3845.81
CCNA_02934		hypothetical protein	1710	3094127	3094828	+	NA	NA	NA	NA	NA	NA	-1.28983	-0.367177	8.43202e-05	0.000500667	Non-significant	-1.03891	-0.0550675	0.49671	0.844326	Non-significant	-1.21812	-0.284658	0.00225553	0.00862113	Non-significant	93.0663	86.488	84.3408	87.965	37.551	72.9207	72.7176	61.0631	77.9417	80.6051	80.6873	79.7447	72.8853	78.5339	69.0295	73.4829
CCNA_01530	fljJ	flagellin FljJ	883	1637841	1638677	+	NA	NA	NA	NA	NA	NA	-1.17682	-0.234896	0.0127736	0.0405071	Non-significant	1.1106	0.151335	0.158167	0.531017	Non-significant	-1.21783	-0.284309	4.7669e-05	0.000266731	Non-significant	303.251	311.404	324.652	313.102	161.145	262.378	273.771	232.431	328.075	319.597	337.401	328.358	304.811	276.402	328.212	303.142
CCNA_01318	rplE	LSU ribosomal protein L5P	764	1437211	1437768	+	NA	NA	NA	NA	NA	NA	-1.25685	-0.329813	0.453333	0.648406	Non-significant	1.08561	0.118505	0.0729246	0.355662	Non-significant	-1.21778	-0.284259	7.20632e-05	0.000389989	Non-significant	5177.73	5150.78	5186.61	5171.71	2000.68	4691.22	4591.18	3761.03	5367.55	5506.27	5043.17	5305.66	4522.02	4909.61	5233.83	4888.49
CCNA_01794		enoyl-CoA hydratase/isomerase family	1041	1921741	1920971	-	NA	NA	NA	NA	NA	NA	-1.09508	-0.131039	0.597553	0.765119	Non-significant	1.01597	0.0228641	0.861117	0.974706	Non-significant	-1.21768	-0.284135	0.0220884	0.0595648	Non-significant	20.1683	22.3363	19.7776	20.7607	9.55923	25.4788	16.5156	17.1845	20.6382	19.3791	19.8331	19.9501	17.3482	19.4108	18.3549	18.3713
CCNA_01715		GPH-family phosphatase	994	1845879	1846565	+	NA	NA	RtrA_0616	NA	CdxA_423	NA	-1.30741	-0.386708	8.00406e-06	5.96504e-05	Non-significant	-1.03416	-0.0484535	0.484874	0.835777	Non-significant	-1.2175	-0.283927	0.00126157	0.00516016	Non-significant	295.708	270.984	294.789	287.16	110.637	239.097	247.078	198.937	262.634	259.673	264.354	262.22	234.058	244.104	248.564	242.242
CCNA_03530		hypothetical protein	2082	3686966	3686586	-	NA	NA	NA	NA	NA	NA	-1.45303	-0.53906	0.0173747	0.0523203	Non-significant	1.02612	0.0372057	0.701015	0.924833	Non-significant	-1.21733	-0.283717	0.00930884	0.0287134	Non-significant	69.2113	71.0997	64.8801	68.3971	22.7859	46.8584	58.4873	42.7105	66.6756	66.3048	65.7135	66.2313	64.2336	59.7742	58.9793	60.9957
CCNA_01672		transglutaminase-like enzyme	972	1795006	1794029	-	NA	NA	NA	NA	NA	NA	-1.13218	-0.179101	0.10924	0.233853	Non-significant	1.1133	0.154846	0.110389	0.449303	Non-significant	-1.2171	-0.283448	0.000618913	0.0027697	Non-significant	80.2835	71.9129	70.5884	74.2616	37.1712	65.8113	72.0166	58.3331	84.2042	73.8713	77.1855	78.4203	73.9956	68.3468	74.1917	72.178
CCNA_01705		hypothetical protein	988	1837566	1836721	-	NA	NA	NA	NA	NA	NA	-1.32307	-0.403888	0.0370258	0.0989662	Non-significant	1.00102	0.00146961	0.990452	0.998447	Non-significant	-1.21664	-0.282898	0.0530726	0.120733	Non-significant	21.3156	20.9505	21.6855	21.3172	8.71178	17.3467	17.336	14.4648	20.5684	19.1506	20.7479	20.1556	19.6075	17.69	18.5526	18.6167
CCNA_01507		cystine transport system permease protein	869	1618201	1617542	-	NA	NA	NA	NA	NA	NA	-1.35554	-0.438864	4.71208e-06	3.6242e-05	Non-significant	1.07481	0.104085	0.470106	0.827385	Non-significant	-1.21655	-0.282801	0.00850819	0.0268837	Non-significant	95.7637	89.4206	94.6717	93.2853	36.7207	70.9956	77.7757	61.8307	99.6793	89.3712	95.9378	94.9961	90.7096	83.0834	89.0164	87.6031
CCNA_03812		AhpD-family alkylhydroperoxidase	2246	3975911	3976462	+	NA	NA	NA	NA	NA	NA	-1.06893	-0.0961672	0.556909	0.737468	Non-significant	1.05542	0.0778238	0.533774	0.857339	Non-significant	-1.21627	-0.282463	0.124921	0.232997	Non-significant	22.8143	23.797	25.0344	23.8819	11.7135	23.4457	25.1276	20.0956	24.1061	24.676	22.7271	23.8364	22.2205	24.1114	18.8005	21.7108
CCNA_00597		TonB-dependent receptor	331	628523	631663	+	NA	NA	NA	NA	NA	NA	1.03088	0.0438826	0.820129	0.907676	Non-significant	1.36517	0.449082	0.000356263	0.00636343	Non-significant	-1.21587	-0.281986	0.0670972	0.144732	Non-significant	3.67057	3.70186	3.60308	3.6585	2.13051	4.23072	3.7644	3.37521	4.47341	4.77595	4.79973	4.68303	4.22115	4.57632	4.25971	4.3524
CCNA_02237		Xaa-pro dipeptidyl-peptidase	1285	2385974	2388190	+	NA	NA	NA	NA	NA	NA	-1.33807	-0.420149	1.5424e-05	0.000106426	Non-significant	1.00244	0.00351411	0.964962	0.998447	Non-significant	-1.21526	-0.281262	6.27272e-05	0.000343221	Non-significant	233.004	219.768	234.578	229.117	103.627	164.105	180.666	149.466	208.225	214.822	227.077	216.708	199.067	185.971	216.334	200.457
CCNA_01509		3-oxoacyl-(acyl-carrier-protein) synthase III	870	1620214	1619099	-	NA	NA	NA	NA	NA	NA	-1.31908	-0.399537	0.0215943	0.0631267	Non-significant	1.03405	0.0483038	0.503698	0.846713	Non-significant	-1.21444	-0.280286	0.00200509	0.00774621	Non-significant	143.732	149.469	158.038	150.413	58.2214	126.322	124.644	103.062	144.165	148.991	147.054	146.737	133.407	130.922	144.329	136.219
CCNA_02496		aminotransferase domain protein	1446	2645956	2644382	-	NA	NA	NA	NA	NA	NA	-1.72472	-0.786361	1.60839e-14	2.51436e-13	Significant	-1.28321	-0.359759	0.0176276	0.140214	Non-significant	-1.21419	-0.279998	0.0132042	0.0384086	Non-significant	50.2276	39.347	47.5004	45.6917	15.359	27.1827	27.7553	23.4323	34.3262	31.2026	35.3823	33.637	34.7482	27.4922	31.1486	31.1297
CCNA_03583		hypothetical protein	2109	3739859	3739668	-	NA	NA	NA	NA	NA	NA	-1.325	-0.405995	0.0923134	0.204675	Non-significant	-1.12686	-0.172305	0.279433	0.685496	Non-significant	-1.21394	-0.279694	0.274285	0.426281	Non-significant	44.0354	52.7036	43.7428	46.8273	22.3724	36.4115	34.9366	31.2402	40.7106	39.6909	37.5777	39.3264	34.984	36.6627	37.5233	36.39
CCNA_01876		oxidoreductase	1084	2015716	2014046	-	NA	NA	NA	NA	NA	NA	-1.15002	-0.201664	0.213802	0.386629	Non-significant	-1.11503	-0.157086	0.244063	0.650996	Non-significant	-1.21327	-0.278895	0.092692	0.185666	Non-significant	8.81029	8.68863	7.59262	8.36384	4.08592	7.81423	7.6203	6.50682	7.35067	6.75102	7.18546	7.09572	6.39658	6.86758	6.36457	6.54291
CCNA_R0003			2431	200201	200125	-	NA	NA	NA	NA	NA	NA	1.45851	0.544495	0.662009	0.809954	Non-significant	3.01479	1.59206	0.192202	0.580525	Non-significant	-1.21296	-0.278528	0.769364	0.848037	Non-significant	1.5357	0	0	0.5119	0.587218	1.5007	0	0.695972	4.83391	0.779287	0	1.87107	0.758547	2.30467	1.11387	1.39236
CCNA_01018		D-galactose 1-dehydrogenase	587	1100821	1099898	-	NA	NA	NA	NA	NA	NA	-1.40694	-0.492562	7.30796e-05	0.000439797	Non-significant	-1.01477	-0.0211527	0.803163	0.95724	Non-significant	-1.21261	-0.278113	0.00673962	0.021944	Non-significant	38.9044	36.0512	40.4189	38.4581	14.0932	26.7625	33.0987	24.6515	35.1466	32.795	39.1	35.6805	33.5657	29.9607	36.2935	33.2733
CCNA_01476	ftrB	CRP-family transcription regulator FtrB	851	1583425	1584192	+	NA	NA	NA	NA	NA	NA	-1.12318	-0.167583	0.579009	0.754717	Non-significant	-1.08436	-0.116838	0.612058	0.892466	Non-significant	-1.21131	-0.276565	0.25058	0.399233	Non-significant	4.31116	4.99211	4.88616	4.72981	2.06061	5.11566	4.21904	3.79844	4.11953	4.37537	3.85592	4.11694	3.80261	4.15921	3.3503	3.77071
CCNA_02410		alpha-methylacyl-CoA racemase	1399	2553957	2555147	+	NA	NA	NA	NA	NA	NA	-1.31518	-0.395256	0.0723919	0.169575	Non-significant	-1.11257	-0.15389	0.479215	0.833264	Non-significant	-1.21107	-0.276279	0.0716024	0.15229	Non-significant	19.9564	20.5283	20.255	20.2466	7.82069	16.3483	17.4691	13.8794	17.423	17.8353	16.3653	17.2078	16.4779	15.4961	15.8429	15.9389
CCNA_00548		transposase, HTH-Tnp1 superfamily	304	565904	566170	+	NA	NA	RtrA_0180	RtrB_102	CdxA_122	NA	-1.36365	-0.447476	0.0390443	0.103267	Non-significant	-1.13788	-0.18635	0.153278	0.523263	Non-significant	-1.21068	-0.275816	0.0510735	0.117401	Non-significant	78.6112	63.7931	68.9344	70.4462	34.0388	44.7933	54.9299	44.5874	62.3837	55.2856	58.8841	58.8511	64.7521	51.8421	45.293	53.9624
CCNA_03753		iron-sulfur cluster-binding protein	2211	3923709	3922579	-	NA	NA	NA	NA	NA	NA	-1.22342	-0.290916	0.00293963	0.0117644	Non-significant	1.01197	0.0171599	0.905423	0.985451	Non-significant	-1.2101	-0.275124	0.00201008	0.00775794	Non-significant	90.5948	95.2498	83.5801	89.8082	39.8986	77.7511	79.5644	65.738	89.2682	84.1981	84.5011	85.9891	79.8399	79.2371	80.0043	79.6938
CCNA_01324	rpmD	LSU ribosomal protein L30P	764	1440030	1440215	+	NA	NA	NA	NA	NA	NA	-1.16918	-0.2255	0.0951946	0.209669	Non-significant	1.087	0.120348	0.10431	0.439771	Non-significant	-1.20998	-0.274977	0.0042021	0.0146077	Non-significant	766.393	773.817	691.398	743.869	254.764	747.062	797.984	599.937	791.95	740.708	761.613	764.757	670.123	762.313	693.058	708.498
CCNA_01088		conserved hypothetical membrane protein	637	1194555	1194028	-	P1-637-1197681	TgrL_070	RtrA_0419,RtrA_0418	RtrB_248	CdxA_290,CdxA_289	CdxB_095	-1.22746	-0.295682	0.0255039	0.072542	Non-significant	-1.10818	-0.148191	0.0489912	0.281629	Non-significant	-1.20979	-0.274752	0.00908448	0.0282311	Non-significant	137.061	136.297	148.573	140.644	71.3347	115.226	112.723	99.7611	118.783	123.988	116.557	119.776	118.144	106.543	108.996	111.228
CCNA_02941	greA	transcription elongation factor greA	1715	3101543	3102016	+	NA	NA	NA	NA	NA	NA	-1.2922	-0.369834	0.000132787	0.000751646	Non-significant	-1.08968	-0.123905	0.119671	0.469879	Non-significant	-1.20951	-0.274425	0.00154632	0.00616036	Non-significant	1129.23	1071	1186.01	1128.75	526.754	911.266	851.851	763.291	950.945	988.312	993.817	977.691	878.093	890.917	957.92	908.977
CCNA_02633		membrane-bound glycosyl hydrolase	1524	2785158	2782798	-	NA	NA	NA	NA	NA	NA	-1.31632	-0.396507	0.00602914	0.0216206	Non-significant	-1.05577	-0.0782893	0.466615	0.825418	Non-significant	-1.20917	-0.274023	0.0387877	0.0938497	Non-significant	17.8801	18.6611	18.5682	18.3698	7.8328	14.12	15.4575	12.4701	16.1197	17.2314	15.8495	16.4002	16.7234	16.6361	12.1695	15.1763
CCNA_01891		enoyl-CoA hydratase/carnithine racemase	1093	2033601	2032774	-	NA	NA	NA	NA	NA	NA	-1.24528	-0.316473	0.197567	0.367238	Non-significant	-1.20629	-0.270579	0.294398	0.697386	Non-significant	-1.20867	-0.273417	0.196802	0.33158	Non-significant	8.78298	5.92079	5.82698	6.84358	2.5666	6.00098	6.45354	5.00704	5.8439	5.2903	5.07213	5.40211	4.7968	5.07232	5.07562	4.98158
CCNA_03036	cpaG	TadB-related pilus assembly protein CpaG	1773	3191324	3190347	-	NA	NA	RtrA_1019	NA	CdxA_722	NA	-1.32236	-0.403117	4.92923e-05	0.000310169	Non-significant	-1.0226	-0.0322442	0.65043	0.908246	Non-significant	-1.20858	-0.273318	0.0670976	0.144732	Non-significant	132.395	130.909	130.092	131.132	55.4332	100.017	109.972	88.474	122.929	117.617	122.88	121.142	123.386	102.883	111.463	112.577
CCNA_01866	acrB4	cation/multidrug efflux pump acrB4	1078	2000523	2003621	+	NA	NA	NA	NA	NA	NA	-1.26921	-0.343932	4.10465e-05	0.000264522	Non-significant	-1.11917	-0.162432	0.284025	0.689025	Non-significant	-1.20848	-0.273191	0.00017187	0.00086724	Non-significant	40.5419	39.1022	37.9799	39.208	15.9619	34.6214	33.018	27.8671	31.9785	33.846	33.1847	33.0031	30.4197	31.3613	30.4712	30.7507
CCNA_R0098			19	46002	45805	-	NA	NA	RtrA_0017	NA	NA	NA	1.07539	0.104861	0.648184	0.800644	Non-significant	-1.26426	-0.338294	0.00387391	0.0461295	Non-significant	-1.20845	-0.273162	0.0594741	0.132462	Non-significant	430.892	400.282	455.459	428.877	364.695	386.638	366.915	372.75	304.536	270.023	385.328	319.963	341.009	319.368	232.179	297.519
CCNA_00814		hypothetical protein	460	878080	877757	-	NA	NA	NA	NA	NA	NA	-1.02569	-0.0365939	0.76368	0.874476	Non-significant	1.013	0.0186329	0.886359	0.980077	Non-significant	-1.20845	-0.273154	0.0905994	0.182677	Non-significant	81.9348	86.5178	96.1491	88.2006	48.4255	92.9067	89.3044	76.8789	81.852	80.7476	89.4054	84.0017	91.7584	85.9912	55.8549	77.8682
CCNA_02600		S-formylglutathione hydrolase	1501	2746283	2745450	-	NA	NA	RtrA_0861	NA	NA	NA	-1.52849	-0.612109	8.37594e-08	7.88718e-07	Significant	-1.13497	-0.18266	0.064614	0.330167	Non-significant	-1.20783	-0.272422	0.00309915	0.0113906	Non-significant	105.701	95.9352	95.5605	99.0656	37.9509	67.8913	66.3886	57.4103	82.6764	77.9203	86.4452	82.3473	80.1886	74.5444	75.1752	76.6361
CCNA_02149	dxs	1-deoxy-D-xylulose 5-phosphate synthase	1223	2307256	2305334	-	NA	NA	NA	NA	CdxA_512	NA	-1.22459	-0.2923	0.00266052	0.0107333	Non-significant	-1.0006	-0.000859857	0.992166	0.998907	Non-significant	-1.20758	-0.272118	4.91266e-05	0.000274498	Non-significant	348.72	343.935	342.83	345.162	139.315	306.461	323.931	256.569	327.306	325.238	325.156	325.9	297.69	297.581	314.258	303.176
CCNA_03809		organic solvent resistance transport system permease	2244	3973202	3974011	+	NA	NA	NA	NA	NA	NA	1.26265	0.33645	8.56916e-05	0.000507305	Non-significant	1.22647	0.294514	0.0432642	0.25991	Non-significant	-1.20697	-0.27139	0.0680799	0.145938	Non-significant	120.512	128.186	114.644	121.114	80.2161	168.694	164.011	137.641	131.078	145.272	143.315	139.888	127.416	142.406	120.922	130.248
CCNA_01792		LSU ribosomal protein L32P	1039	1919654	1919836	+	NA	NA	NA	NA	NA	NA	1.03418	0.0484904	0.775191	0.880802	Non-significant	-1.0657	-0.0918074	0.444592	0.807787	Non-significant	-1.20692	-0.271334	0.0626378	0.137055	Non-significant	1130.47	1167.73	1418.48	1238.9	972.262	1171.32	1004.59	1049.39	1122.74	1048.61	1124.81	1098.72	1050.71	997.847	1017.96	1022.17
CCNA_03078		Arc/MetJ-family transcriptional regulator	1798	3228145	3228258	+	NA	NA	NA	NA	NA	NA	1.03049	0.0433307	0.933256	0.970606	Non-significant	-1.03894	-0.0551149	0.911648	0.987168	Non-significant	-1.20681	-0.271198	0.637329	0.757367	Non-significant	8.29817	4.96196	3.65748	5.6392	5.15618	5.57497	3.9892	4.90678	3.26501	4.21088	7.08456	4.85348	3.58646	6.22665	4.51409	4.77573
CCNA_02891		beta-galactosidase	1682	3038068	3039954	+	NA	NA	NA	NA	NA	NA	-1.18292	-0.242356	0.153933	0.305879	Non-significant	-1.01614	-0.0230932	0.8309	0.964907	Non-significant	-1.20636	-0.270661	0.0256793	0.0678098	Non-significant	14.6323	15.0884	15.6566	15.1258	8.43452	12.3086	12.3212	11.0214	14.3006	13.6419	14.2382	14.0602	13.0931	13.3541	12.772	13.0731
CCNA_02515		TPR repeat/SEL1 family protein	1452	2665994	2665716	-	NA	NA	NA	NA	NA	NA	-1.42011	-0.506002	2.16305e-08	2.15874e-07	Non-significant	1.02869	0.0408034	0.775605	0.951025	Non-significant	-1.2063	-0.270592	0.00674678	0.0219492	Non-significant	251.12	231.131	236.337	239.529	81.8422	185.342	191.932	153.039	236.801	223.46	238.143	232.801	226.305	214.351	208.425	216.36
CCNA_03590	nepR	anti-sigma factor NepR	2112	3744746	3744561	-	NA	NA	NA	NA	NA	NA	-1.29869	-0.377061	0.0554219	0.136744	Non-significant	-1.38053	-0.465222	0.030333	0.205351	Non-significant	-1.20594	-0.270162	0.277017	0.428413	Non-significant	69.9321	56.7691	58.2837	61.6616	28.4422	52.8069	45.538	42.2623	37.021	39.0356	48.6321	41.5629	40.5089	42.9338	33.2004	38.881
CCNA_03319	imuA	ImuA	1960	3498732	3497932	-	NA	NA	NA	NA	NA	NA	-1.11281	-0.154202	0.455947	0.650506	Non-significant	-1.06447	-0.0901413	0.635673	0.904393	Non-significant	-1.20527	-0.269351	0.0912291	0.183572	Non-significant	37.1281	34.3682	24.1679	31.8881	14.1123	36.1376	28.0327	26.0942	33.341	29.216	22.7201	28.4257	28.5113	31.6075	18.7383	26.2857
CCNA_01129	fliQ	flagellar biosynthesis protein FliQ	662	1233504	1233770	+	NA	NA	RtrA_0433	NA	NA	NA	-1.06232	-0.0872193	0.562409	0.741113	Non-significant	1.10772	0.147592	0.170453	0.55311	Non-significant	-1.2052	-0.269274	0.0313256	0.0793876	Non-significant	148.586	136.767	148.354	144.569	60.1183	161.429	154.996	125.514	158.225	145.406	151.647	151.759	124.035	141.126	160.292	141.818
CCNA_02368		alpha-glucosidase	1372	2512040	2510397	-	NA	NA	NA	NA	NA	NA	-1.23073	-0.299517	0.0172344	0.0519758	Non-significant	-1.02929	-0.0416517	0.610858	0.892466	Non-significant	-1.20445	-0.268375	0.0180528	0.0500118	Non-significant	27.4044	27.9467	25.3983	26.9165	11.799	23.5817	23.4784	19.6197	24.9046	24.3816	24.7598	24.682	24.017	23.028	21.8071	22.9507
CCNA_01895		transporter, major facilitator superfamily	1096	2037657	2039096	+	NA	NA	NA	NA	NA	NA	-1.18094	-0.239934	0.2054	0.376994	Non-significant	-1.00111	-0.00159832	0.993736	0.999551	Non-significant	-1.20423	-0.268109	0.129765	0.24022	Non-significant	7.06209	6.76527	6.08056	6.63597	2.79459	6.01843	6.39518	5.0694	5.94504	6.50055	6.20686	6.21748	5.88137	6.44934	4.94355	5.75809
CCNA_01816	ntrY	nitrogen regulation protein ntrY	1049	1941312	1943555	+	NA	NA	RtrA_0635	RtrB_349	NA	NA	-1.22085	-0.287884	0.00103436	0.00464069	Non-significant	1.05508	0.0773462	0.363524	0.749335	Non-significant	-1.20419	-0.268068	0.00145325	0.00582478	Non-significant	155.109	140.996	148.593	148.233	66.8363	124.359	133.933	108.376	153.803	139.664	150.203	147.89	138.082	131.539	144.169	137.93
CCNA_01082		hypothetical protein	632	1186698	1185664	-	P1-632-1186698	TgrL_068	RtrA_0412	RtrB_243	CdxA_285	NA	1.31552	0.395637	0.0741366	0.172397	Non-significant	1.3897	0.474769	0.00563716	0.0619623	Non-significant	-1.2041	-0.267958	0.147246	0.265136	Non-significant	6.05526	7.83367	6.50319	6.79737	4.98029	9.4341	9.55673	7.99037	9.35023	9.68198	7.8553	8.96251	10.3272	8.45862	5.96645	8.25077
CCNA_01313	rplP	LSU ribosomal protein L16P	764	1435640	1436071	+	NA	NA	NA	NA	NA	NA	-1.21866	-0.285299	0.00124849	0.0054606	Non-significant	1.09184	0.126758	0.0602289	0.315092	Non-significant	-1.20346	-0.267183	0.000627306	0.00279462	Non-significant	4212.07	4276.09	4096.03	4194.73	1683.97	3933.24	3809.87	3142.36	4494.11	4407.87	4087.43	4329.8	3847.23	4012.01	4250.86	4036.7
CCNA_00506		cytochrome b	280	520955	522235	+	NA	NA	NA	NA	NA	NA	-1.25507	-0.327767	0.482507	0.672118	Non-significant	1.06485	0.0906475	0.169799	0.551894	Non-significant	-1.20332	-0.267019	5.27709e-05	0.000292793	Non-significant	2972.84	2990.87	2910.62	2958.11	1252.56	2490.9	2608.57	2117.34	2921.9	2958.38	3047.13	2975.8	2708.48	2788.1	2833.95	2776.84
CCNA_01687		FtsJ-family 23S rRNA methylase	979	1814109	1814819	+	NA	NA	NA	NA	CdxA_416	NA	-1.32073	-0.401338	0.000393246	0.0019771	Non-significant	-1.05974	-0.0837101	0.255348	0.661261	Non-significant	-1.20307	-0.266722	0.0716892	0.152313	Non-significant	190.595	182.367	194.192	189.051	72.3707	150.984	165.101	129.485	160.977	168.706	174.175	167.953	154.194	149.589	168.881	157.555
CCNA_00355		putative pentapeptide repeat protein	195	371323	372567	+	NA	NA	NA	NA	CdxA_087	CdxB_024	-1.35515	-0.438448	9.01721e-05	0.000532255	Non-significant	-1.08112	-0.112528	0.122648	0.472847	Non-significant	-1.20243	-0.265957	0.0753547	0.158145	Non-significant	115.447	106.822	105.207	109.159	43.5451	86.0389	87.0726	72.2189	95.2203	93.3091	97.3492	95.2929	97.0654	87.9934	81.4965	88.8517
CCNA_01519		universal stress protein family	875	1628290	1629102	+	NA	NA	NA	NA	CdxA_386	NA	-1.32169	-0.402389	0.0382118	0.101605	Non-significant	1.00241	0.00347552	0.982109	0.998447	Non-significant	-1.20203	-0.265468	0.0512413	0.117718	Non-significant	29.0895	28.8359	28.8665	28.9307	10.7895	26.0813	22.5147	19.7952	27.5839	28.2681	26.3584	27.4035	27.9468	24.5198	23.9474	25.4714
CCNA_02513	hfsA	holdfast synthesis protein HfsA	1450	2664847	2663309	-	NA	NA	NA	NA	NA	NA	-1.18369	-0.243286	0.00638234	0.0227243	Non-significant	1.06818	0.0951548	0.47805	0.832323	Non-significant	-1.20201	-0.265449	0.000626835	0.00279462	Non-significant	154.976	158.048	163.367	158.797	74.0081	140.857	144.534	119.8	159.441	156.193	164.782	160.139	158.032	144.366	146.68	149.693
CCNA_03183		beta-lactamase family protein	1873.1	3343900	3342290	-	NA	NA	NA	NA	CdxA_757,CdxA_756	NA	-1.38386	-0.468696	0.000613436	0.00291911	Non-significant	-1.03468	-0.0491871	0.536579	0.860117	Non-significant	-1.20198	-0.265408	0.00435453	0.0150582	Non-significant	56.2985	53.4101	55.2387	54.9825	21.0782	42.3554	43.7196	35.7177	51.1762	48.7192	50.7678	50.2211	48.4378	46.1182	46.1048	46.8869
CCNA_03691	kidO	bifunctional regulator KidO	2165.1	3857842	3856964	-	NA	NA	NA	NA	NA	NA	-1.47223	-0.558005	1.10018e-08	1.12319e-07	Non-significant	1.05259	0.0739485	0.472409	0.829359	Non-significant	-1.20158	-0.264927	0.000198075	0.000990627	Non-significant	292.394	296.239	284.27	290.968	92.3348	223.943	228.419	181.566	292.074	292.516	283.547	289.379	268.385	263.397	280.33	270.704
CCNA_01237		hypothetical protein	724	1363481	1363329	-	NA	NA	NA	NA	NA	NA	1.14671	0.197498	0.598523	0.765654	Non-significant	1.08968	0.123907	0.747681	0.941174	Non-significant	-1.2012	-0.26448	0.571819	0.706029	Non-significant	8.11512	6.57271	9.73278	8.1402	4.13739	9.06305	12.2609	8.48712	10.3392	9.41256	6.33443	8.6954	8.39855	8.89231	5.60573	7.6322
CCNA_03766		16S rRNA processing protein RimM	2219	3934784	3934203	-	NA	NA	NA	NA	NA	NA	-1.25563	-0.328417	0.063436	0.152567	Non-significant	1.04912	0.069184	0.352855	0.737884	Non-significant	-1.20104	-0.26428	0.00590367	0.0194301	Non-significant	279.571	295.467	267.12	280.719	108.145	240.539	263.621	204.102	266.847	281.055	284.848	277.583	243.869	255.314	281.619	260.267
CCNA_02291		hypothetical protein	1324	2439589	2438351	-	NA	NA	NA	NA	NA	NA	-1.2274	-0.295602	0.149308	0.299065	Non-significant	-1.1291	-0.175173	0.319598	0.715453	Non-significant	-1.20048	-0.263615	0.073313	0.154929	Non-significant	9.3053	9.48606	10.7687	9.85337	5.21861	8.58027	7.24913	7.016	9.3879	8.03942	7.69181	8.37304	7.8726	7.54335	7.75301	7.72299
CCNA_03071		flagellar hook-associated protein FlgL	1795	3221505	3222779	+	NA	NA	NA	NA	NA	NA	-1.71569	-0.778789	0.000718663	0.00334818	Non-significant	-1.1912	-0.252414	0.129072	0.481803	Non-significant	-1.20022	-0.263302	0.0557155	0.125805	Non-significant	24.67	20.2111	17.846	20.909	6.87989	13.0055	12.6622	10.8492	16.713	15.8131	17.1874	16.5712	17.8202	14.9391	13.4537	15.4043
CCNA_01317	rplX	LSU ribosomal protein L24P	764	1436904	1437218	+	NA	NA	NA	NA	NA	NA	-1.16422	-0.219359	0.0143943	0.0448295	Non-significant	1.08093	0.112278	0.128409	0.48106	Non-significant	-1.19968	-0.262653	0.00166621	0.00656528	Non-significant	4093.1	3826.56	4140.03	4019.9	1821.84	3766.32	3730	3106.05	4028.45	4224.17	4058.71	4103.78	3605.73	3811.53	4104.87	3840.71
CCNA_00943	flaN	flagellar hook-associated protein FlaN	540	1021466	1019355	-	NA	NA	NA	NA	NA	NA	-1.30112	-0.37975	0.000620308	0.00294132	Non-significant	-1.03737	-0.0529286	0.447759	0.809644	Non-significant	-1.19954	-0.262482	0.00496574	0.0168045	Non-significant	85.1314	85.409	84.0166	84.8523	38.9215	63.4397	69.335	57.2321	73.1822	78.3305	79.5403	77.0176	76.4394	68.1438	72.3665	72.3166
CCNA_01079		hypothetical protein	630	1184190	1184014	-	NA	NA	NA	NA	NA	NA	-1.12581	-0.170963	0.384749	0.580825	Non-significant	-1.07063	-0.0984589	0.477066	0.831341	Non-significant	-1.19949	-0.262425	0.0782037	0.162572	Non-significant	92.8621	112.565	100.62	102.016	41.8948	96.2949	109.838	82.6759	89.8985	80.3458	98.8636	89.7026	93.057	92.9073	64.4469	83.4704
CCNA_03804		hypothetical protein	2243	3970287	3969955	-	NA	NA	NA	NA	NA	NA	-1.13333	-0.180572	0.34082	0.536571	Non-significant	-1.06516	-0.0910688	0.479491	0.833381	Non-significant	-1.19939	-0.262301	0.0389664	0.0941092	Non-significant	56.4612	51.9044	51.8731	53.4129	25.9346	55.0008	45.9207	42.2854	47.5044	50.2745	44.4647	47.4145	43.3237	46.8962	42.4975	44.2392
CCNA_02720		hypothetical protein	1574.1	2880548	2881636	+	NA	NA	NA	NA	NA	NA	-1.34662	-0.429342	2.71975e-06	2.16822e-05	Non-significant	-1.04411	-0.0622776	0.369322	0.755387	Non-significant	-1.19781	-0.260397	0.0031005	0.0113906	Non-significant	191.761	168.412	185.914	182.029	76.9374	138.208	144.542	119.896	162.864	163.595	167.164	164.541	163.639	150.355	148.932	154.309
CCNA_R0106			2439	396827	396704	-	NA	NA	NA	NA	NA	NA	-1.31744	-0.397735	0.5292	0.710691	Non-significant	-1.15944	-0.213426	0.707946	0.926045	Non-significant	-1.19716	-0.259613	0.64538	0.762582	Non-significant	3.81448	2.02747	3.84288	3.22828	2.5525	2.32971	1.37531	2.08584	3.0017	2.41956	2.60529	2.67552	2.35517	2.86225	2.07502	2.43081
CCNA_01316	rplN	LSU ribosomal protein L14P	764	1436536	1436904	+	NA	NA	NA	NA	NA	NA	-1.29002	-0.367392	4.59267e-05	0.000291744	Non-significant	1.09247	0.127595	0.0610923	0.317855	Non-significant	-1.19686	-0.259258	0.00246781	0.0092713	Non-significant	4867.27	5013.47	4982.12	4954.29	1833.38	4380.71	4352.5	3522.2	5209.44	5320.78	4816.66	5115.63	4385.04	4718.95	5281.8	4795.26
CCNA_02270		MarR-family transcriptional regulator	1311	2423605	2423096	-	NA	NA	NA	NA	NA	NA	-1.37185	-0.456121	0.000431804	0.00214136	Non-significant	-1.11552	-0.157711	0.144472	0.503074	Non-significant	-1.1967	-0.259067	0.00568403	0.018801	Non-significant	80.4556	68.7669	81.405	76.8759	31.0304	60.0427	59.5212	50.1981	70.4282	61.6523	64.4	65.4935	63.1037	58.9212	61.3827	61.1359
CCNA_02924		hypothetical protein	1702	3086489	3086211	-	NA	NA	RtrA_0978	NA	NA	NA	-1.43199	-0.518017	0.137063	0.281151	Non-significant	-1.11251	-0.153819	0.551637	0.865869	Non-significant	-1.1966	-0.258937	0.392489	0.548392	Non-significant	11.8673	12.6154	9.82069	11.4344	4.37572	10.1472	6.92748	7.15013	11.0062	8.81795	9.64922	9.82447	7.32718	11.237	8.60751	9.05723
CCNA_01634		arylamine N-acetyltransferase	953	1752579	1753430	+	NA	NA	NA	NA	NA	NA	-1.14761	-0.198635	0.253303	0.438459	Non-significant	1.11508	0.157149	0.0431283	0.259624	Non-significant	-1.19658	-0.258918	0.0250772	0.0664026	Non-significant	102.774	108.884	95.7089	102.455	46.8609	93.718	100.415	80.3312	117.954	105.643	101.429	108.342	103.243	100.88	98.8543	100.992
CCNA_03041	cpaB	pilus assembly protein CpaB	1773	3197646	3196753	-	NA	NA	RtrA_1019	NA	CdxA_722	NA	-1.16127	-0.215708	0.031527	0.086537	Non-significant	1.10687	0.146484	0.0431517	0.259624	Non-significant	-1.19637	-0.258669	0.00238306	0.0090042	Non-significant	106.014	110.447	104.671	107.044	45.0135	96.5534	110.131	83.8994	113.141	111.486	111.118	111.915	112.504	100.772	101.501	104.926
CCNA_00569		glucosamine-6-phosphate deaminase	315	588187	587111	-	NA	NA	NA	NA	NA	NA	1.16228	0.216952	0.407455	0.603518	Non-significant	1.27474	0.350204	0.0742771	0.361536	Non-significant	-1.1958	-0.257973	0.309985	0.46328	Non-significant	6.03871	7.3531	4.86693	6.08625	4.40822	7.93963	6.22826	6.19204	8.2944	8.30154	5.54924	7.38173	7.05019	7.41475	5.97268	6.81254
CCNA_00928		GntR family transcriptional regulator	531	1005102	1004428	-	NA	NA	NA	NA	NA	NA	-1.38981	-0.474891	0.00216554	0.00892533	Non-significant	-1.0235	-0.0335159	0.676734	0.918424	Non-significant	-1.19513	-0.257172	0.0736037	0.15546	Non-significant	66.5697	68.2521	72.0953	68.9724	33.3592	41.9418	51.7089	42.3366	64.1031	63.2943	63.4944	63.6306	70.4359	57.9263	50.4441	59.6021
CCNA_00748		ferrous iron transport protein A	419	805164	805484	+	NA	NA	RtrA_0271	NA	NA	NA	-1.47895	-0.564577	2.16329e-06	1.75966e-05	Non-significant	-1.09839	-0.135391	0.19004	0.579328	Non-significant	-1.19501	-0.257017	0.0045692	0.0156771	Non-significant	241.839	241.224	265.907	249.657	94.0939	157.852	199.05	150.332	237.995	202.073	207.823	215.964	223.989	181.882	200.926	202.266
CCNA_01091		peptide methionine sulfoxide reductase	638	1198325	1197735	-	NA	NA	NA	NA	NA	NA	1.07923	0.109999	0.576849	0.753936	Non-significant	1.00835	0.0120017	0.950394	0.996783	Non-significant	-1.19465	-0.256591	0.138829	0.254376	Non-significant	34.3142	34.8821	30.5382	33.2448	20.5039	41.4508	33.8575	31.9374	36.056	31.8809	28.2423	32.0597	27.8699	32.6293	28.7343	29.7445
CCNA_02776		cobyric acid synthase CobQ	1612	2936026	2934572	-	P1-1612-2936251	TgrL_123	NA	NA	CdxA_654	NA	-1.25487	-0.327543	0.0773441	0.17828	Non-significant	-1.08164	-0.113214	0.480785	0.834905	Non-significant	-1.19435	-0.25623	0.0604598	0.133596	Non-significant	17.8796	19.6978	16.5389	18.0388	7.80011	16.1617	14.6901	12.884	16.0524	16.4138	14.8391	15.7684	18.3052	14.7578	11.1999	14.7543
CCNA_01669		sulfate transport system permease protein cysW	970	1791576	1792433	+	NA	NA	NA	NA	NA	NA	1.02228	0.031784	0.81265	0.903898	Non-significant	1.05515	0.0774494	0.394462	0.769123	Non-significant	-1.19434	-0.256216	0.028695	0.074015	Non-significant	37.0734	40.8022	36.3775	38.0843	19.3932	48.0128	38.5599	35.322	38.0671	38.255	37.4012	37.9077	33.1524	41.5038	31.888	35.5147
CCNA_03565		hypothetical protein	2098	3720154	3719831	-	NA	NA	NA	NA	NA	NA	1.04347	0.0613901	0.804544	0.898879	Non-significant	-1.03892	-0.0550786	0.780743	0.952945	Non-significant	-1.19362	-0.25534	0.367996	0.524006	Non-significant	22.0804	22.8904	17.4649	20.8119	11.5831	22.2905	24.5631	19.4789	18.9552	18.1497	19.4432	18.8494	18.568	14.6057	21.1772	18.117
CCNA_01484		DNA Ligase IV adenylation domain protein	855	1591111	1591530	+	NA	NA	NA	NA	NA	NA	-1.08467	-0.117262	0.707496	0.839359	Non-significant	1.05282	0.0742525	0.759012	0.945457	Non-significant	-1.19314	-0.25476	0.315223	0.468469	Non-significant	8.72789	6.28515	9.92744	8.31349	4.30626	7.97872	8.39156	6.89218	8.64062	8.14355	8.20459	8.32959	5.70174	9.99971	7.75993	7.82046
CCNA_03022		PiuB-family transmembrane transporter	1765	3177011	3175827	-	NA	NA	NA	NA	NA	NA	-1.12902	-0.175069	0.366937	0.565236	Non-significant	1.00999	0.0143355	0.871233	0.975404	Non-significant	-1.19282	-0.254374	0.0499751	0.11548	Non-significant	136.311	118.914	143.106	132.777	69.9413	92.2968	146.696	102.978	148.178	108.87	123.906	126.985	125.59	89.3538	143.236	119.393
CCNA_00575		hypothetical protein	318	599049	600167	+	NA	NA	RtrA_0194	NA	NA	NA	-1.21501	-0.28097	0.0799759	0.182685	Non-significant	1.02823	0.0401568	0.757838	0.944877	Non-significant	-1.19256	-0.254061	0.101633	0.199832	Non-significant	11.9411	13.2555	13.0414	12.746	5.57621	11.4108	11.2778	9.4216	13.7209	12.4944	11.3556	12.5236	11.5355	11.7355	11.7269	11.666
CCNA_00607		TonB-dependent receptor	336	642577	645570	+	NA	NA	NA	RtrB_126,RtrB_127	NA	NA	-1.13323	-0.180443	0.13034	0.27069	Non-significant	1.00064	0.000922792	0.990531	0.998447	Non-significant	-1.19245	-0.253923	0.0102682	0.0311512	Non-significant	18.9775	16.3951	18.3031	17.8919	9.15189	17.7538	15.0374	13.981	17.0939	16.1336	17.498	16.9085	16.0554	15.9046	15.8702	15.9434
CCNA_03980		hypothetical protein	2415	2984720	2984595	-	NA	NA	RtrA_0944	NA	NA	NA	1.68385	0.751766	0.231038	0.408252	Non-significant	1.30171	0.380407	0.533875	0.857339	Non-significant	-1.19218	-0.253596	0.665301	0.77683	Non-significant	2.34621	2.99293	1.41821	2.25245	0.358855	5.96111	4.51159	3.61052	3.69257	1.90492	2.99126	2.86292	1.39067	4.22523	2.04209	2.55266
CCNA_R0132			2479	1246251	1246366	+	NA	NA	NA	NA	NA	NA	1.16985	0.226321	0.799491	0.896729	Non-significant	1.67747	0.746287	0.336692	0.72542	Non-significant	-1.19211	-0.253516	0.746327	0.831682	Non-significant	0.509693	1.08365	1.54046	1.0446	0	2.49038	0.980104	1.15683	0.802179	3.10371	0.928322	1.6114	0	2.03977	2.95751	1.66576
CCNA_01562		4-hydroxy-2-oxoglutarate aldolase/2-dehydro-3-deoxyphosphogluconate aldolase	903	1680175	1680849	+	NA	NA	NA	NA	NA	NA	-1.12131	-0.165183	0.222722	0.397782	Non-significant	1.17219	0.229202	0.00592873	0.0649886	Non-significant	-1.19183	-0.253176	0.00639273	0.0209005	Non-significant	162.483	198.704	178.87	180.019	63.9719	188.139	202.625	151.578	201.27	199.484	197.503	199.419	177.128	198.054	188.689	187.957
CCNA_01270		hypothetical protein	743	1398112	1398321	+	NA	NA	NA	NA	NA	NA	1.30299	0.381821	0.253942	0.439376	Non-significant	1.40714	0.492766	0.0754285	0.361719	Non-significant	-1.19053	-0.251607	0.313666	0.467193	Non-significant	8.44635	14.3661	15.033	12.6151	8.39721	20.3595	15.7003	14.819	18.1675	16.5728	15.8964	16.8789	12.7942	14.9291	21.2377	16.3203
CCNA_01590	ligA	NAD-dependent DNA ligase	924	1709381	1711732	+	NA	NA	NA	NA	NA	NA	-1.25652	-0.329437	7.80109e-05	0.00046597	Non-significant	1.05488	0.0770774	0.59956	0.889316	Non-significant	-1.18938	-0.250214	0.0910586	0.183509	Non-significant	50.4267	50.6393	50.0677	50.3779	21.4352	42.3992	44.1572	35.9972	53.6082	48.55	48.9666	50.375	49.2694	44.6667	48.4631	47.4664
CCNA_R0164			2529	2608458	2608032	-	NA	NA	NA	NA	NA	NA	-1.06237	-0.0872808	0.561461	0.741085	Non-significant	-1.09368	-0.129192	0.376969	0.759137	Non-significant	-1.189	-0.249754	0.00236768	0.0089718	Non-significant	161.45	155.289	164.884	160.541	100.915	152.764	133.129	128.936	148.623	131.112	138.2	139.312	136.103	133.961	121.32	130.461
CCNA_01821		nucleoside triphosphate pyrophosphohydrolase	1051	1948387	1947560	-	NA	NA	NA	NA	NA	NA	-1.11841	-0.161443	0.17957	0.344175	Non-significant	1.07507	0.104429	0.428493	0.795176	Non-significant	-1.18855	-0.249208	0.0137548	0.0396604	Non-significant	77.0474	85.2443	76.9017	79.7311	33.2565	80.3155	82.3856	65.3192	80.2412	81.0214	81.1541	80.8056	72.4458	80.4426	76.6523	76.5136
CCNA_03482		ABC transporter permease protein	2058	3645576	3644815	-	NA	NA	NA	NA	NA	NA	1.02081	0.0297183	0.803807	0.898306	Non-significant	1.10381	0.142488	0.283865	0.689025	Non-significant	-1.1885	-0.249143	0.00372049	0.0132358	Non-significant	88.6867	87.0188	82.8589	86.1881	44.3257	101.982	92.4308	79.5793	88.7787	97.1736	83.5197	89.824	79.8704	90.0495	84.7547	84.8915
CCNA_00166	hvyA	transglutaminase-like cysteine proteinase HvyA	91	179070	178252	-	NA	NA	NA	NA	NA	NA	-1.85762	-0.893453	8.98829e-10	1.01613e-08	Significant	-1.48073	-0.566306	1.70934e-09	6.51341e-08	Non-significant	-1.18845	-0.249087	0.00125214	0.00512783	Non-significant	223.431	165.609	217.676	202.239	70.3908	101.374	108.625	93.4634	127.252	126.97	132.536	128.919	128.512	112.095	126.086	122.231
CCNA_02724		Aldo-keto reductase	1577	2887317	2886373	-	P1-1577-2889018	TgrL_119	RtrA_0898	RtrB_475	CdxA_640	CdxB_174	1.00638	0.00917158	0.947998	0.978562	Non-significant	1.12423	0.168942	0.157189	0.529833	Non-significant	-1.18822	-0.248799	0.143717	0.260203	Non-significant	20.4589	17.2925	17.7118	18.4877	9.18669	22.9273	18.5276	16.8805	22.7462	19.2397	17.7196	19.9019	17.9242	20.0933	17.4258	18.4811
CCNA_02202		SCP domain protein	1258	2350414	2351211	+	NA	NA	NA	NA	NA	NA	-1.15384	-0.206444	0.0724246	0.169575	Non-significant	-1.0995	-0.136843	0.145629	0.506316	Non-significant	-1.18782	-0.248315	0.0336808	0.0841702	Non-significant	42.454	40.8771	45.8304	43.0539	21.078	41.052	37.9686	33.3662	37.1978	36.5445	37.1771	36.9731	36.6698	36.5445	30.8463	34.6868
CCNA_01304		hypothetical protein	764	1431129	1431329	+	NA	NA	NA	NA	NA	NA	-1.14769	-0.198737	0.519617	0.704851	Non-significant	1.00815	0.0117051	0.890318	0.980771	Non-significant	-1.18773	-0.248211	0.00533697	0.017847	Non-significant	4016.93	4138.82	4412.23	4189.33	2246.39	3559.17	3712.81	3172.79	3931.83	4019.45	4015.97	3989.08	3427.48	3499.75	4382.68	3769.97
CCNA_01756		hypothetical protein	1012	1883654	1883535	-	NA	NA	NA	NA	NA	NA	1.0779	0.10823	0.844026	0.920129	Non-significant	-1.4009	-0.486353	0.413016	0.784622	Non-significant	-1.1876	-0.248045	0.699831	0.799227	Non-significant	3.94163	8.90396	2.48186	5.10915	2.26079	9.14801	3.78974	5.06618	5.42808	4.00034	1.34607	3.5915	3.40714	4.92943	0.71473	3.0171
CCNA_02221		methionine synthase I metH	1276	2370622	2367923	-	NA	NA	NA	NA	NA	NA	-1.29848	-0.376822	9.38123e-05	0.000551302	Non-significant	1.03284	0.046613	0.558925	0.872099	Non-significant	-1.1872	-0.247562	0.000232795	0.00115117	Non-significant	184.643	198.96	204.814	196.139	78.7424	146.967	182.918	136.209	189.552	192.461	192.039	191.351	178.339	178.248	186.846	181.145
CCNA_02654		hypothetical protein	1534	2808208	2808585	+	NA	NA	NA	NA	NA	NA	-1.21446	-0.28031	0.266062	0.453097	Non-significant	-1.09922	-0.136477	0.581635	0.880152	Non-significant	-1.18705	-0.247379	0.243675	0.390433	Non-significant	14.0772	15.1309	12.2911	13.8331	8.61253	10.2409	10.0759	9.6431	10.5854	12.8582	11.6802	11.7079	11.7434	10.3283	11.7987	11.2902
CCNA_01711		MecR antirepressor / ankyrin repeat family protein	992	1844255	1842780	-	NA	NA	NA	NA	NA	NA	-1.03472	-0.0492435	0.717116	0.846713	Non-significant	1.10719	0.146909	0.143879	0.502323	Non-significant	-1.1864	-0.246586	0.00842111	0.0266886	Non-significant	54.3176	52.1633	50.2829	52.2546	23.8639	59.3818	55.267	46.1709	55.3526	55.5738	53.1131	54.6798	51.8788	51.3783	52.0649	51.774
CCNA_03035	cpaH	TadC-related pilus assembly protein CpaH	1773	3190266	3189178	-	NA	NA	RtrA_1019	NA	CdxA_722	NA	-1.30604	-0.3852	0.000168963	0.000932673	Non-significant	-1.04912	-0.0691771	0.330727	0.722686	Non-significant	-1.18634	-0.24652	0.102814	0.201652	Non-significant	118.738	120.624	121.153	120.172	51.693	95.0746	99.337	82.0349	108.69	101.331	114.261	108.094	113.008	96.3616	97.5814	102.317
CCNA_00787	motA	chemotaxis motA protein	447	851420	850554	-	NA	NA	NA	NA	NA	NA	-1.26126	-0.334869	0.000628947	0.00297523	Non-significant	-1.08213	-0.113876	0.285259	0.690037	Non-significant	-1.18579	-0.245847	0.00330037	0.0119673	Non-significant	346.222	296.642	325.167	322.677	150.771	270.159	253.676	224.869	274.973	276.771	292.502	281.415	291.367	266.701	241.475	266.514
CCNA_02689		2-oxo-4-hydroxy-4-carboxy-5-ureidoimidazoline decarboxylase	1560	2842846	2843370	+	NA	NA	NA	NA	CdxA_627	NA	-1.21005	-0.275063	0.00605655	0.0216995	Non-significant	-1.01192	-0.0170999	0.818243	0.959988	Non-significant	-1.18564	-0.245668	0.0248226	0.0659933	Non-significant	187.734	175.865	181.53	181.71	77.5989	159.464	169.239	135.434	168.027	166.871	173.22	169.373	156.979	163.038	162.55	160.855
CCNA_02386		O-antigen ligase related enzyme	1383	2530725	2529502	-	NA	NA	NA	NA	NA	NA	-1.25224	-0.32451	0.00484427	0.0179507	Non-significant	1.00003	4.56918e-05	0.999501	0.999617	Non-significant	-1.18556	-0.245567	0.00352515	0.0126432	Non-significant	111.631	106.447	102.876	106.985	41.337	92.9434	99.2948	77.8584	106.661	96.871	100.427	101.32	92.9567	89.793	105.388	96.0458
CCNA_01557		glucuronate isomerase	901	1673476	1674939	+	NA	NA	NA	NA	NA	NA	-1.08097	-0.112327	0.381001	0.576907	Non-significant	-1.08768	-0.121259	0.148671	0.512353	Non-significant	-1.18546	-0.245452	0.0195059	0.0535128	Non-significant	24.2717	25.2007	23.0284	24.1669	12.6629	24.3105	22.9093	19.9609	20.975	20.2476	21.5886	20.9371	19.0704	19.9198	20.9147	19.9683
CCNA_01299		OmdA-family protein	761	1424774	1425400	+	NA	NA	NA	NA	NA	NA	-1.24445	-0.315505	0.0089829	0.0303628	Non-significant	1.02502	0.0356502	0.676199	0.918424	Non-significant	-1.18543	-0.245406	0.108934	0.210937	Non-significant	76.8523	72.7754	72.9596	74.1958	30.1438	63.9508	67.4537	53.8495	71.6818	72.6377	71.0173	71.779	69.2141	65.3799	70.1735	68.2558
CCNA_01880		3-ketoacyl-(acyl-carrier-protein) reductase FabG	1087	2019780	2020523	+	NA	NA	NA	NA	NA	NA	-1.41295	-0.498714	0.201416	0.371117	Non-significant	-1.11678	-0.159342	0.67069	0.91686	Non-significant	-1.1853	-0.245251	0.565826	0.701873	Non-significant	2.46352	3.54807	1.52114	2.51091	1.21548	1.86377	1.52812	1.53579	2.37635	1.77434	2.24344	2.13138	1.88413	2.46472	1.49863	1.94916
CCNA_03849		fructokinase	2271	4014965	4015954	+	NA	NA	RtrA_1285	NA	CdxA_915	NA	-1.33973	-0.421939	9.25342e-06	6.78245e-05	Non-significant	-1.05369	-0.075453	0.33877	0.727673	Non-significant	-1.18477	-0.244604	0.000351333	0.00167253	Non-significant	319.929	320.035	304.02	314.661	122.083	243.947	269.301	211.777	286.208	281.478	278.894	282.193	278.53	258.78	264.927	267.412
CCNA_02527		hypothetical protein	1458	2676011	2676541	+	NA	NA	NA	NA	CdxA_591	NA	-1.18967	-0.25056	0.0413001	0.107958	Non-significant	1.10889	0.14912	0.155005	0.527359	Non-significant	-1.18412	-0.243819	0.0201804	0.05521	Non-significant	152.098	136.948	141.564	143.537	72.2941	108.373	136.602	105.756	156.665	137.187	157.776	150.543	136.176	132.231	160.552	142.986
CCNA_00876		7,8-dihydro-8-oxoguanine-triphosphatase	499	954307	953903	-	NA	NA	RtrA_0322,RtrA_0321	RtrB_194	CdxA_229,CdxA_228	CdxB_071	-1.13922	-0.188051	0.0828403	0.18794	Non-significant	-1.0156	-0.0223329	0.876207	0.977609	Non-significant	-1.18409	-0.243779	0.0265994	0.0697332	Non-significant	165.84	156.275	157.368	159.828	75.248	154.072	148.642	125.987	147.506	144.605	153.019	148.377	134.699	134.665	155.652	141.672
CCNA_03379		Cro/CI family transcriptional regulator	1993	3551865	3551638	-	NA	NA	NA	NA	NA	NA	1.01588	0.0227359	0.880373	0.941795	Non-significant	1.04717	0.0664984	0.582718	0.880604	Non-significant	-1.18381	-0.24344	0.176096	0.304853	Non-significant	71.5717	76.9104	91.4369	79.973	49.5787	90.9733	73.3015	71.2845	72.6465	81.849	81.2363	78.5773	67.8866	70.0499	89.1532	75.6966
CCNA_00551		hypothetical protein	306	568700	568260	-	NA	NA	NA	NA	NA	NA	-1.15384	-0.206441	0.296154	0.48923	Non-significant	-1.11851	-0.16158	0.356112	0.740902	Non-significant	-1.18377	-0.243389	0.0852989	0.174841	Non-significant	61.4036	48.3144	68.8843	59.5341	30.6565	50.7022	54.9125	45.4237	53.595	43.405	54.0868	50.3623	51.7859	44.935	46.0928	47.6046
CCNA_01419		serine hydroxymethyltransferase	818	1536723	1538009	+	NA	NA	NA	NA	NA	NA	-1.23978	-0.310087	0.307923	0.500531	Non-significant	1.08425	0.116699	0.0981831	0.424789	Non-significant	-1.18333	-0.242847	0.000832492	0.00359927	Non-significant	689.188	662.212	680.62	677.34	277.056	617.813	590.545	495.138	698.221	680.011	703.301	693.845	616.666	655.465	702.802	658.311
CCNA_01319	rpsN	SSU ribosomal protein S14P	764	1437790	1438095	+	NA	NA	NA	NA	NA	NA	-1.19316	-0.254793	0.402096	0.598873	Non-significant	1.15437	0.207111	0.00867451	0.0846505	Non-significant	-1.18308	-0.242551	0.0128446	0.0376114	Non-significant	3826.67	3798.82	3875.59	3833.69	1570.88	3565.55	3660.81	2932.41	4341.25	4415.28	3793.8	4183.44	3552.97	3808.81	4535.6	3965.79
CCNA_01944		McrA-family restriction endonuclease	1120	2086811	2086293	-	NA	NA	NA	NA	NA	NA	-1.50009	-0.585053	5.27412e-07	4.51971e-06	Significant	-1.21048	-0.275583	0.000599832	0.0099997	Non-significant	-1.18306	-0.242519	0.00271346	0.0100793	Non-significant	255.295	241.234	296.216	264.248	110.208	168.21	179.739	152.719	212.641	184.987	221.284	206.304	194.581	190.225	203.099	195.968
CCNA_00578		family 67 glycosyl hydrolase protein	320	601496	604033	+	NA	NA	NA	NA	NA	NA	-1.02658	-0.0378398	0.729822	0.855772	Non-significant	1.07383	0.102771	0.187686	0.575426	Non-significant	-1.18182	-0.241005	0.0398819	0.0958523	Non-significant	19.4752	19.8609	20.3008	19.879	10.618	20.7842	20.6285	17.3436	20.1651	19.1033	21.1085	20.1256	19.7685	20.5801	16.8291	19.0593
CCNA_01691		tRNA/rRNA methyltransferase	980	1817814	1819091	+	NA	NA	NA	NA	NA	NA	-1.27592	-0.351538	0.000411711	0.00205701	Non-significant	1.04151	0.0586772	0.408948	0.782123	Non-significant	-1.18179	-0.240975	0.00310102	0.0113906	Non-significant	98.0781	98.6543	99.6939	98.8087	37.043	83.8624	91.185	70.6968	98.6593	95.0315	97.9953	97.2287	99.1293	93.3121	83.8886	92.11
CCNA_01510		hypothetical protein	871	1620483	1620866	+	NA	NA	NA	NA	NA	NA	1.05455	0.076629	0.791509	0.891032	Non-significant	1.28328	0.359832	0.187246	0.574958	Non-significant	-1.18141	-0.240504	0.313885	0.467289	Non-significant	8.16041	10.6389	15.6667	11.4887	6.59397	11.8864	14.0635	10.8479	14.0549	13.4386	14.302	13.9318	16.4273	12.3236	10.2743	13.0084
CCNA_R0137			2484	1387892	1387617	-	NA	NA	RtrA_0483	NA	NA	NA	-5.44898	-2.44599	5.39355e-08	5.17626e-07	Significant	-2.42059	-1.27536	0.000969524	0.0148623	Non-significant	-1.18119	-0.240247	0.672768	0.781406	Non-significant	11.5678	10.0198	13.3805	11.656	0	3.55872	2.47157	2.0101	1.34859	7.39193	4.29181	4.34411	6.34871	3.21485	3.10752	4.22369
CCNA_00043	nusA	N utilization substance protein A NusA	19	48268	46622	-	NA	NA	RtrA_0017	NA	NA	NA	-1.2125	-0.27798	0.361031	0.558663	Non-significant	1.07789	0.108211	0.134509	0.487587	Non-significant	-1.18057	-0.239483	0.000582289	0.00262362	Non-significant	536.643	563.336	547.293	549.091	225.859	500.102	509.198	411.72	537.977	583.073	555.589	558.88	523.9	543.297	528.354	531.85
CCNA_R0067			2541	2865817	2865742	-	NA	NA	RtrA_0894	NA	NA	NA	1.00337	0.00485965	0.991122	0.996017	Non-significant	1.08724	0.120672	0.78244	0.952994	Non-significant	-1.18047	-0.239356	0.641313	0.760274	Non-significant	9.33544	9.09693	13.3237	10.5853	6.54439	11.4033	10.4716	9.47312	13.4682	7.10587	12.7522	11.1087	12.2964	6.22665	13.5423	10.6885
CCNA_00952	flbE	flagellar assembly protein FlbE/FliH	543	1029681	1030319	+	NA	NA	RtrA_0339	NA	NA	NA	-1.03881	-0.0549257	0.639926	0.795678	Non-significant	1.10264	0.140956	0.0915223	0.408228	Non-significant	-1.18031	-0.239166	0.0209262	0.057053	Non-significant	50.5195	52.6222	51.1753	51.439	29.1532	47.7405	54.711	43.8682	55.3366	52.3988	53.2528	53.6627	58.9566	49.8035	43.4878	50.7493
CCNA_03158		iron-sulfur cluster assembly/repair protein ApbE	1856	3313511	3314464	+	NA	NA	NA	NA	NA	NA	-1.07661	-0.106498	0.513136	0.699207	Non-significant	-1.02483	-0.0353874	0.738486	0.935915	Non-significant	-1.17976	-0.23849	0.0677527	0.145589	Non-significant	153.761	128.536	162.71	148.336	85.0284	98.5357	175.007	119.524	165.33	113.595	132.293	137.072	144.673	102.867	143.216	130.252
CCNA_00033	pnp	polyribonucleotide nucleotidyltransferase	17	37962	35824	-	NA	NA	NA	NA	NA	NA	-1.18246	-0.241797	0.592715	0.763697	Non-significant	-1.00249	-0.0035884	0.956687	0.996783	Non-significant	-1.1795	-0.238181	0.000313883	0.00151061	Non-significant	1435.74	1515.96	1497.92	1483.2	613.341	1417.55	1405.68	1145.52	1372.34	1412.32	1408.85	1397.84	1300.63	1355.05	1336.4	1330.69
CCNA_03925		hypothetical protein	2374	668223	667900	-	NA	NA	NA	NA	NA	NA	-1.07764	-0.107881	0.730638	0.856227	Non-significant	-1.0411	-0.0581151	0.796221	0.955282	Non-significant	-1.17936	-0.238002	0.629208	0.750874	Non-significant	22.8104	32.0077	14.1558	22.9913	8.51284	33.5249	18.2469	20.0949	20.6784	19.0757	22.7668	20.8403	28.8435	28.2986	2.38243	19.8415
CCNA_00706		hypothetical protein	388	764003	763590	-	NA	NA	RtrA_0262	NA	NA	NA	1.31408	0.394055	0.199865	0.369131	Non-significant	1.24703	0.318492	0.224345	0.625349	Non-significant	-1.17922	-0.23783	0.309448	0.463033	Non-significant	7.42626	7.74258	5.89891	7.02258	4.91476	10.6064	9.33703	8.28606	7.64202	9.71097	7.28306	8.21202	7.75953	8.43005	7.25089	7.81349
CCNA_00912		beta-lactamase family protein	521	992983	991916	-	NA	NA	RtrA_0334	NA	NA	NA	1.14794	0.199049	0.159925	0.315125	Non-significant	1.08893	0.122908	0.203737	0.593636	Non-significant	-1.17872	-0.23722	0.0154769	0.043796	Non-significant	32.6624	28.189	28.1649	29.6721	16.1727	44.3065	33.107	31.1954	29.3622	30.9015	30.9041	30.3892	29.2587	30.1305	27.6255	29.0049
CCNA_00201		outer membrane protein	106	215418	216098	+	NA	NA	NA	NA	NA	NA	-1.0181	-0.0258772	0.801728	0.897236	Non-significant	1.00952	0.0136625	0.863501	0.974706	Non-significant	-1.17763	-0.235892	0.0223267	0.0600438	Non-significant	73.5366	88.3244	79.507	80.456	44.8838	83.9929	81.8049	70.2272	77.8856	77.7158	74.6365	76.746	74.361	72.0957	73.0473	73.168
CCNA_00874	bioC	biotin synthesis protein bioC	498	952833	953744	+	NA	NA	NA	NA	NA	NA	-1.17804	-0.236392	0.0136664	0.0430652	Non-significant	1.04704	0.0663151	0.393561	0.768475	Non-significant	-1.17737	-0.235568	0.0045777	0.0156791	Non-significant	68.1357	59.2679	61.9159	63.1065	26.9708	57.6502	60.7106	48.4439	64.688	61.4526	61.5766	62.5724	56.9351	58.9586	63.6674	59.8537
CCNA_02147		hypothetical protein	1221	2304546	2304875	+	NA	NA	NA	NA	NA	NA	-1.2641	-0.338106	0.000152499	0.00085596	Non-significant	-1.06605	-0.0922764	0.356299	0.740902	Non-significant	-1.17721	-0.235369	0.0123706	0.0363852	Non-significant	197.619	176.556	197.466	190.547	79.4701	169.829	157.791	135.697	172.289	157.65	176.702	168.88	152.215	156.666	176.473	161.785
CCNA_03754	fzlA	FtsZ-binding protein FzlA	2211	3924376	3923690	-	NA	NA	NA	NA	NA	NA	-1.24314	-0.313989	0.000600787	0.00287602	Non-significant	1.02577	0.0367087	0.735655	0.935289	Non-significant	-1.17718	-0.235331	0.00106278	0.00444908	Non-significant	335.383	350.852	342.995	343.077	135.384	302.509	315.591	251.161	321.554	340.204	333.95	331.902	324.348	314.364	312.609	317.107
CCNA_00726		acyl-CoA dehydrogenase	404	782970	781663	-	NA	NA	NA	NA	NA	NA	-1.184	-0.24367	0.0394191	0.10406	Non-significant	-1.028	-0.0398417	0.60825	0.892442	Non-significant	-1.17674	-0.234797	0.0180088	0.0499249	Non-significant	41.0888	41.9971	42.0322	41.706	16.0398	39.7989	41.07	32.3029	39.6968	37.8472	37.6652	38.4031	35.4557	36.315	38.3594	36.71
CCNA_01431		fatty acid/phospholipid synthesis protein plsX	825	1546292	1547374	+	NA	NA	RtrA_0534	NA	NA	NA	-1.4151	-0.500904	1.07339e-07	9.96685e-07	Non-significant	-1.08431	-0.116774	0.382304	0.762162	Non-significant	-1.17659	-0.23461	0.00101751	0.00428221	Non-significant	240.974	245.951	241.064	242.663	85.7137	186.935	193.948	155.532	208.875	211.541	213.283	211.233	203.431	196.303	206.143	201.959
CCNA_03716		LptC-related lipopolysaccharide assembly protein	2181.5	3882025	3881363	-	NA	NA	NA	NA	NA	NA	1.14139	0.190795	0.10348	0.223973	Non-significant	1.24438	0.315432	0.00305623	0.0383323	Non-significant	-1.17611	-0.234027	0.0855765	0.175093	Non-significant	164.532	179.643	169.889	171.355	102.571	209.757	215.809	176.046	178.667	252.782	172.329	201.259	208.173	212.969	155.753	192.298
CCNA_03531		carboxypeptidase S1	2083	3688545	3687031	-	NA	NA	NA	NA	NA	NA	-1.67943	-0.74797	4.01608e-13	5.78142e-12	Significant	-1.07543	-0.104912	0.161834	0.535124	Non-significant	-1.17582	-0.233664	0.00362779	0.0129527	Non-significant	99.0481	90.0664	96.0504	95.055	28.6516	63.4593	61.4613	51.1907	86.3579	77.9076	86.4681	83.5779	86.205	72.819	80.4461	79.8233
CCNA_01625		aminobenzoyl-glutamate utilization protein B	949	1747389	1745770	-	NA	NA	NA	NA	NA	NA	-1.26552	-0.339731	4.5262e-05	0.000288328	Non-significant	1.00106	0.00153539	0.992839	0.999081	Non-significant	-1.17565	-0.23346	0.00144802	0.00580969	Non-significant	69.8179	66.5372	70.8525	69.0692	28.7762	59.7028	58.8462	49.1084	66.1135	66.6353	63.315	65.3546	61.1843	60.9789	65.5434	62.5689
CCNA_02335		inositol monophosphatase family protein	1349	2475998	2476834	+	NA	NA	NA	NA	NA	NA	-1.12042	-0.164033	0.0728049	0.169892	Non-significant	1.11354	0.155148	0.370047	0.755387	Non-significant	-1.17534	-0.23308	0.103744	0.202883	Non-significant	117.684	133.062	129.092	126.613	53.9672	129.014	127.004	103.328	139.412	132.628	128.335	133.458	127.702	128.342	125.424	127.156
CCNA_00537		DNA-directed RNA polymerase beta' chain	296	552015	556205	+	NA	NA	NA	NA	NA	NA	-1.15686	-0.210216	0.672891	0.8178	Non-significant	1.1064	0.145869	0.038501	0.240692	Non-significant	-1.17532	-0.233054	0.000411592	0.00192011	Non-significant	1363.57	1397.73	1306.95	1356.09	554.629	1336.29	1340.37	1077.09	1399.28	1463.07	1390.54	1417.63	1315.72	1388.6	1357.81	1354.04
CCNA_03039	cpaD	pilus assembly protein CpaD	1773	3195064	3194387	-	NA	NA	RtrA_1019	NA	CdxA_722	NA	-1.11934	-0.162642	0.276784	0.46444	Non-significant	1.07274	0.101295	0.164882	0.542511	Non-significant	-1.17522	-0.232927	0.0657662	0.142376	Non-significant	130.109	132.099	136.261	132.823	69.1574	122.627	123.67	105.151	131.344	133.463	137.942	134.25	148.432	128.165	108.032	128.21
CCNA_01123	prfC	peptide chain release factor RF-3	657	1227687	1229291	+	NA	NA	NA	RtrB_255	CdxA_299	NA	-1.05609	-0.0787268	0.335254	0.53031	Non-significant	1.16584	0.221375	0.0331613	0.216795	Non-significant	-1.17406	-0.231503	0.000725405	0.00318149	Non-significant	149.708	153.115	158.06	153.628	74.5426	156.628	163.277	131.483	164.654	173.099	169.244	168.999	159.867	163.123	162.665	161.885
CCNA_00425		hypothetical protein	236	436094	435633	-	NA	NA	RtrA_0148,RtrA_0147	RtrB_078	NA	NA	-1.02263	-0.0322787	0.815765	0.905099	Non-significant	1.039	0.0551975	0.611994	0.892466	Non-significant	-1.17331	-0.23058	0.180216	0.310511	Non-significant	90.6063	81.8974	94.633	89.0456	54.3176	86.1651	87.2378	75.9068	91.0387	84.5526	87.4069	87.6661	72.062	74.9018	105.26	84.0747
CCNA_00703		hypothetical protein	386	762427	762633	+	NA	NA	NA	NA	NA	NA	1.16293	0.217767	0.563078	0.741751	Non-significant	-1.25799	-0.331123	0.433332	0.802088	Non-significant	-1.17323	-0.230488	0.642625	0.760963	Non-significant	7.14063	6.9835	4.02853	6.05089	3.49494	7.53612	7.96394	6.33167	2.69718	4.92795	5.20219	4.27578	4.7968	5.42952	2.07168	4.09934
CCNA_02671		hypothetical protein	1547.1	2824536	2824375	-	NA	NA	NA	NA	NA	NA	-1.65131	-0.723609	0.000270391	0.00142382	Non-significant	-1.13958	-0.188506	0.194368	0.583156	Non-significant	-1.17269	-0.229821	0.215591	0.355681	Non-significant	100.001	72.1628	94.8622	89.0086	26.2363	56.707	63.8641	48.9358	66.056	74.8212	78.7698	73.2157	61.653	62.0744	90.0031	71.2435
CCNA_01776		ribonuclease D	1025	1901998	1903167	+	NA	NA	NA	NA	NA	NA	-1.13866	-0.187343	0.543647	0.725989	Non-significant	1.11936	0.162677	0.0694092	0.344344	Non-significant	-1.1726	-0.22971	0.00146869	0.00588072	Non-significant	592.862	594.726	609.596	599.061	249.266	566.658	632.935	482.953	650.336	609.641	641.464	633.814	595.264	575.758	649.782	606.934
CCNA_02927		short chain dehydrogenase	1705	3088696	3089433	+	NA	NA	NA	RtrB_528	NA	NA	-1.06645	-0.092823	0.661658	0.809773	Non-significant	1.03157	0.0448389	0.838228	0.967871	Non-significant	-1.17251	-0.229605	0.414131	0.57018	Non-significant	8.73247	8.09064	7.90967	8.24426	3.55354	9.86435	7.62569	7.01453	8.82615	7.72423	7.80646	8.11894	7.36037	8.81687	6.62433	7.60053
CCNA_R0031			2327	1423360	1423433	+	NA	NA	RtrA_0493	NA	NA	NA	-1.91279	-0.935677	0.104151	0.224938	Non-significant	-1.26526	-0.339437	0.506194	0.848442	Non-significant	-1.1716	-0.228481	0.686186	0.790262	Non-significant	4.79387	11.0415	10.4641	8.76647	4.88819	3.90385	2.30457	3.69887	8.80229	5.67616	5.82083	6.76643	7.89299	3.19747	8.11316	6.40121
CCNA_02745		TetR-family transcriptional regulator	1593	2908183	2907542	-	NA	NA	NA	NA	NA	NA	-1.38532	-0.470219	0.000556176	0.00268494	Non-significant	-1.01469	-0.0210368	0.910232	0.98668	Non-significant	-1.17118	-0.227959	0.181743	0.312317	Non-significant	33.9827	32.9921	34.6996	33.8915	14.8606	27.6285	22.4905	21.6599	26.8143	32.7131	33.463	30.9968	30.7507	32.5251	26.3181	29.8646
CCNA_00244		HAD superfamily phophatase	133	256953	257594	+	NA	NA	NA	NA	NA	NA	-1.06789	-0.0947565	0.617305	0.781295	Non-significant	1.11743	0.160183	0.355702	0.740532	Non-significant	-1.16942	-0.225787	0.198125	0.333099	Non-significant	16.8532	16.8387	18.0921	17.2613	8.73326	18.269	16.558	14.5201	20.7267	17.1977	17.5282	18.4842	18.1957	18.9806	14.5618	17.246
CCNA_01290		hypothetical protein	755	1415745	1416851	+	NA	NA	NA	NA	NA	NA	-1.19829	-0.260982	0.171298	0.332783	Non-significant	1.04586	0.0646905	0.634189	0.903268	Non-significant	-1.16927	-0.225609	0.210138	0.349062	Non-significant	11.5899	10.7307	12.1604	11.4937	5.92257	9.91654	9.75677	8.53196	12.0204	11.1663	11.0895	11.4254	11.0274	11.2749	10.3045	10.8689
CCNA_R0094			2425	182	1	-	NA	NA	NA	NA	NA	NA	-1.01285	-0.0184194	0.951298	0.98121	Non-significant	-1.34701	-0.42976	0.0375922	0.237234	Non-significant	-1.16895	-0.225217	0.341938	0.497868	Non-significant	53.9267	64.5782	63.492	60.6656	55.8986	45.3961	35.9192	45.738	40.9023	43.8499	42.0091	42.2538	41.3992	43.5524	36.2863	40.4126
CCNA_03038	cpaE	pilus assembly ATPase CpaE	1773	3194387	3192834	-	NA	NA	RtrA_1019	NA	CdxA_722	NA	-1.23624	-0.305963	0.00081472	0.00374771	Non-significant	1.02916	0.0414673	0.55049	0.865294	Non-significant	-1.16888	-0.225126	0.0110911	0.0331895	Non-significant	120.57	121.011	117.481	119.687	52.839	99.8641	107.181	86.628	111.975	118.775	117.56	116.103	121.815	109.247	103.705	111.589
CCNA_02179		long-chain fatty acid transport protein precursor	1242	2330137	2331435	+	NA	NA	NA	NA	NA	NA	1.16149	0.215971	0.0301207	0.0831331	Non-significant	-1.0486	-0.0684607	0.482284	0.835513	Non-significant	-1.16881	-0.225036	0.0286677	0.074015	Non-significant	323.569	395.544	389.027	369.38	218.143	463.639	485.183	388.988	306.093	347.466	344.485	332.681	275.988	341.896	341.09	319.658
CCNA_01432		3-oxoacyl-(acyl-carrier-protein) synthase III	825	1547371	1548348	+	NA	NA	RtrA_0534	NA	NA	NA	-1.41783	-0.503688	0.00320951	0.0126671	Non-significant	-1.03917	-0.0554339	0.426652	0.793969	Non-significant	-1.1688	-0.225025	0.011085	0.0331895	Non-significant	181.726	185.084	181.435	182.748	62.2757	142.611	147.346	117.411	172.024	160.014	166.923	166.32	166.505	154.96	157.328	159.598
CCNA_03424	tacA	AAA-family response regulator tacA	2020	3590254	3591720	+	NA	NA	RtrA_1160	RtrB_629	NA	NA	-1.19731	-0.259802	0.00433916	0.0162749	Non-significant	1.10056	0.138244	0.0632641	0.325346	Non-significant	-1.16876	-0.224982	0.00704862	0.0227221	Non-significant	303.602	272.871	273.949	283.474	118.911	255.802	269.854	214.856	291.401	297.08	295.235	294.572	285.71	283.266	280.455	283.144
CCNA_00998	mucR2	ROS/MUCR transcriptional regulator MucR2	577	1081367	1081786	+	NA	NA	NA	NA	NA	NA	-1.10626	-0.145695	0.230429	0.40816	Non-significant	-1.01596	-0.0228421	0.837881	0.967871	Non-significant	-1.16871	-0.224918	0.00846247	0.026782	Non-significant	596.875	624.175	685.844	635.632	383.042	560.986	524.066	489.365	549.898	571.763	649.573	590.411	535.13	555.618	613.647	568.131
CCNA_00944		flagellar hook length determination protein	541	1021867	1023069	+	NA	NA	NA	NA	NA	NA	1.31747	0.397767	0.0175909	0.0528917	Non-significant	1.33658	0.41855	0.000629411	0.0104351	Non-significant	-1.16846	-0.224609	0.165295	0.289084	Non-significant	29.2919	36.7809	50.1571	38.7433	33.2259	43.6569	54.4361	43.773	47.5706	49.4306	49.7698	48.9237	59.8647	52.9576	28.304	47.0421
CCNA_01326	secY	protein translocase subunit secY	764	1441093	1442448	+	NA	NA	NA	NA	NA	NA	-1.17411	-0.231572	0.0126092	0.040113	Non-significant	1.0456	0.0643288	0.331994	0.723479	Non-significant	-1.1683	-0.224415	0.00407156	0.0142289	Non-significant	1086.7	1115.34	1072.08	1091.37	446.556	1061.84	1045.99	851.464	1048.7	1084.12	1100.52	1077.78	1012.58	1078.72	1016.81	1036.04
CCNA_00835	fljN	flagellin FljN	473	901034	901855	+	NA	NA	RtrA_0302	RtrB_183	CdxA_212	NA	-1.76912	-0.823029	8.96317e-14	1.32364e-12	Significant	-1.12503	-0.169967	0.124287	0.473984	Non-significant	-1.16771	-0.223682	0.0219825	0.0593602	Non-significant	840.042	744.66	975.643	853.448	260.018	473.953	561.614	431.862	700.5	645.602	803.12	716.407	698.268	587.862	781.508	689.213
CCNA_01471	fixG	polyferredoxin protein fixG	849	1578146	1579636	+	NA	NA	NA	NA	NA	NA	1.00205	0.00295419	0.987502	0.99496	Non-significant	1.00209	0.00301065	0.982203	0.998447	Non-significant	-1.16751	-0.223434	0.18453	0.316017	Non-significant	10.2704	9.6954	8.66903	9.54496	5.18571	10.3076	10.2559	8.58309	7.80121	8.85387	10.0391	8.89805	8.53989	9.40262	7.99578	8.6461
CCNA_01420		NrdR family transcriptional regulator	818	1538042	1538515	+	NA	NA	NA	NA	NA	NA	-1.32946	-0.410845	2.43401e-05	0.000160477	Non-significant	-1.01671	-0.0239082	0.733686	0.935249	Non-significant	-1.16742	-0.223322	0.0296711	0.0759853	Non-significant	315.33	315.584	346.455	325.79	129.351	272.429	259.645	220.475	290.545	297.873	317.717	302.045	279.841	275.799	318.643	291.428
CCNA_01846		two-component sensor histidine kinase	1070	1978958	1977612	-	NA	NA	NA	NA	NA	NA	1.09982	0.13727	0.2266	0.403046	Non-significant	1.07882	0.10945	0.194792	0.583156	Non-significant	-1.16724	-0.223098	0.0216511	0.0588267	Non-significant	37.6167	38.1215	33.2094	36.3159	21.9533	43.3649	41.9066	35.7416	38.133	37.5087	35.5753	37.0724	34.169	37.6789	34.8292	35.559
CCNA_01666	kdpD	osmosensitive K+ channel histidine kinase kdpD	969	1787056	1789734	+	NA	NA	NA	NA	NA	NA	-1.05198	-0.0731088	0.424466	0.618839	Non-significant	1.10214	0.140312	0.0999075	0.427519	Non-significant	-1.16706	-0.222874	0.0642076	0.139487	Non-significant	21.1427	22.0766	21.3668	21.5287	11.3588	21.2215	22.3013	18.2939	24.0708	23.4062	20.0779	22.5183	24.2441	22.1907	18.2805	21.5717
CCNA_03033		Flp pilus assembly protein TadD	1771	3188072	3188896	+	NA	NA	NA	NA	NA	NA	-1.08074	-0.112014	0.402891	0.599249	Non-significant	1.14324	0.19313	0.0254496	0.182519	Non-significant	-1.16682	-0.222578	0.0786376	0.163302	Non-significant	52.1728	55.6902	63.6078	57.157	26.2525	56.4463	61.3248	48.0079	62.9375	62.9144	59.5206	61.7909	68.6738	61.0174	48.1338	59.275
CCNA_00690		CarD-family transcriptional regulator	375	748207	747704	-	NA	NA	NA	NA	NA	NA	-1.2399	-0.31022	0.000740322	0.00344108	Non-significant	-1.12315	-0.167553	0.0314139	0.20934	Non-significant	-1.16614	-0.221736	0.00288454	0.0106647	Non-significant	1096.03	1054.01	1107.5	1085.85	440.046	1028.29	916.868	795.069	903.388	887.456	947.588	912.811	836.719	901.969	899.71	879.466
CCNA_02453		protein tyrosine phosphatase	1428	2592992	2592489	-	NA	NA	NA	NA	NA	NA	1.11089	0.151722	0.450209	0.645435	Non-significant	1.26165	0.335313	0.039952	0.247443	Non-significant	-1.16525	-0.220638	0.209186	0.348145	Non-significant	19.7081	19.5787	29.4278	22.9049	12.8291	24.9908	31.3556	23.0585	28.4328	27.2642	26.3872	27.3614	29.4358	29.9287	18.8893	26.0846
CCNA_01002	fliP	flagellar biosynthesis protein FliP	580	1084761	1083961	-	NA	NA	NA	NA	NA	NA	-1.25427	-0.326847	0.000602951	0.00288293	Non-significant	1.02487	0.0354422	0.618076	0.89469	Non-significant	-1.16509	-0.220444	0.00980498	0.0299756	Non-significant	160.175	157.482	156.831	158.163	69.4324	132.144	136.686	112.754	157.876	145.48	156.419	153.259	149.557	138.172	156.223	147.984
CCNA_02411	pleA	soluble lytic transglycosylase PleA	1400	2556000	2555134	-	NA	NA	RtrA_0807	RtrB_425	CdxA_572	NA	-1.15528	-0.208238	0.141493	0.288024	Non-significant	-1.0043	-0.00619559	0.950862	0.996783	Non-significant	-1.16464	-0.219887	0.0223243	0.0600438	Non-significant	93.017	103.593	90.2057	95.6051	47.1975	86.2322	87.0066	73.4788	92.7308	86.5817	90.6693	89.994	89.8016	84.1927	86.0644	86.6863
CCNA_03073		hypothetical protein	1797	3223642	3224166	+	NA	NA	NA	NA	NA	NA	1.38654	0.471488	0.251435	0.436716	Non-significant	1.35072	0.433732	0.296022	0.699991	Non-significant	-1.16436	-0.21954	0.617146	0.740276	Non-significant	1.80189	1.19717	2.04222	1.68043	1.0335	2.53118	2.81523	2.12664	2.65865	2.05732	1.94859	2.22152	2.11382	2.36613	1.63367	2.03787
CCNA_01541		LysR-family transcriptional regulator	890	1650282	1651178	+	NA	NA	RtrA_0569	NA	NA	NA	1.12963	0.175855	0.379251	0.575774	Non-significant	1.2579	0.331015	0.0726873	0.355094	Non-significant	-1.16431	-0.219477	0.0866667	0.176547	Non-significant	18.5876	21.2308	22.3782	20.7322	11.1401	24.7983	28.0111	21.3165	24.7933	24.4837	24.5503	24.6091	23.9623	23.4766	23.904	23.781
CCNA_01130	fliR	flagellar biosynthesis protein FliR	662	1233785	1234540	+	NA	NA	RtrA_0433	NA	NA	NA	-1.17666	-0.234701	0.127974	0.266468	Non-significant	1.0259	0.0368851	0.613416	0.892623	Non-significant	-1.16405	-0.219156	0.0472559	0.110357	Non-significant	119.735	120.632	121.493	120.62	58.5532	107.682	107.526	91.2539	122.101	110.882	118.368	117.117	115.812	109.23	113.563	112.868
CCNA_03848		ATP-grasp domain protein	2270	4014820	4013963	-	NA	NA	RtrA_1285	NA	CdxA_915	NA	-1.24936	-0.321189	0.0150878	0.0465187	Non-significant	1.10513	0.144222	0.126939	0.479134	Non-significant	-1.16393	-0.219001	0.0680996	0.145938	Non-significant	49.4082	55.9657	49.6372	51.6704	19.4986	48.5515	45.1853	37.7451	56.0703	57.4175	48.6969	54.0615	49.8988	52.5347	53.8797	52.1044
CCNA_01323	rpsE	SSU ribosomal protein S5P	764	1439421	1440026	+	NA	NA	NA	NA	NA	NA	-1.1636	-0.218596	0.601951	0.767199	Non-significant	1.12115	0.164977	0.0177211	0.140679	Non-significant	-1.16377	-0.21881	0.00747502	0.0240026	Non-significant	3714.01	3858.94	3542.82	3705.26	1342.45	3743.39	3864.78	2983.54	4070.83	3986.18	3724.56	3927.19	3482.13	3859.21	4014.8	3785.38
CCNA_02317		hypothetical protein	1337	2461289	2460852	-	NA	NA	NA	NA	NA	NA	-1.14512	-0.195503	0.378502	0.575774	Non-significant	-1.01248	-0.0178994	0.935265	0.992045	Non-significant	-1.16369	-0.21871	0.110207	0.212793	Non-significant	53.455	50.2238	50.1812	51.2867	21.8853	54.0834	45.6845	40.5511	53.1123	49.3192	42.902	48.4445	49.8736	44.5675	43.6671	46.0361
CCNA_02910		TonB-dependent receptor	1696	3069331	3066392	-	NA	NA	NA	NA	NA	NA	-1.27084	-0.345778	0.45671	0.650654	Non-significant	1.2227	0.290073	1.31041e-05	0.000321653	Non-significant	-1.16353	-0.218515	0.000994823	0.00420695	Non-significant	1327.81	1235.97	1263.05	1275.61	516.121	1045.59	1160.61	907.438	1476.03	1412.47	1532.02	1473.51	1454.36	1318.81	1493	1422.06
CCNA_00818		glutathione S-transferase	462	882167	881445	-	NA	NA	RtrA_0294	NA	CdxA_207	NA	-1.06131	-0.0858491	0.688113	0.827984	Non-significant	1.08041	0.111583	0.605673	0.891072	Non-significant	-1.16348	-0.218445	0.437603	0.592051	Non-significant	9.64963	7.82384	7.909	8.46082	4.06504	9.98909	7.54802	7.20072	8.88056	7.88449	9.15995	8.64167	8.15936	8.67253	8.18529	8.33906
CCNA_01207		two-component sensor histidine kinase	711	1333694	1334875	+	NA	NA	NA	NA	NA	NA	-1.17719	-0.235344	0.0281962	0.0788549	Non-significant	1.05549	0.0779175	0.310537	0.709064	Non-significant	-1.16346	-0.218418	0.00690378	0.0223864	Non-significant	48.9202	47.0057	48.327	48.0843	18.5147	43.6993	50.5939	37.6027	47.2349	46.8568	49.3785	47.8234	46.7463	45.541	46.7296	46.3389
CCNA_00265		AMP nucleosidase	149	278017	279471	+	NA	NA	NA	NA	NA	NA	-1.21293	-0.278491	0.361274	0.558663	Non-significant	1.04124	0.0583046	0.41588	0.78707	Non-significant	-1.16324	-0.218144	0.0107266	0.0322728	Non-significant	713.76	732.576	685.464	710.6	282.824	668.346	657.109	536.093	675.992	720.185	699.917	698.698	613.064	725.938	683.783	674.262
CCNA_03607		ribonucleoside-diphosphate reductase alpha chain	2123	3762239	3760356	-	P1-2123-3762321	TgrL_170	RtrA_1217	RtrB_657	CdxA_863	CdxB_235	-1.20055	-0.263699	0.0031276	0.0124173	Non-significant	-1.01903	-0.0271921	0.70078	0.924833	Non-significant	-1.16301	-0.217863	0.00614323	0.0201514	Non-significant	1025.7	970.929	946.806	981.146	449.974	926.455	810.056	728.828	868.246	964.413	894.948	909.202	856.993	902.871	874.111	877.992
CCNA_02530		SAM-dependent methyltransferase	1459	2678387	2679592	+	NA	NA	NA	NA	NA	NA	1.15904	0.212928	0.0510371	0.128234	Non-significant	1.36639	0.450368	0.00212455	0.0286206	Non-significant	-1.16253	-0.217263	0.00954852	0.0293732	Non-significant	48.8782	45.4449	45.9823	46.7685	27.2194	59.5495	60.3813	49.0501	64.35	57.6666	59.8252	60.6139	61.2656	58.8589	54.2626	58.129
CCNA_00893	rodZ	helix-turn-helix DNA-binding protein RodZ	513	972738	973802	+	NA	NA	RtrA_0330	NA	NA	NA	-1.05596	-0.0785504	0.432503	0.626363	Non-significant	1.22523	0.293051	0.0469219	0.274215	Non-significant	-1.16235	-0.217044	0.0131576	0.0383014	Non-significant	81.0532	86.3397	95.8068	87.7332	42.2863	92.3888	90.8469	75.174	103.712	103.164	98.029	101.635	110.235	100.144	83.5933	97.9907
CCNA_03991		hypothetical protein	2422	3527956	3527624	-	P1-2422-3527972	TgrL_156	RtrA_1138	RtrB_618	CdxA_802	NA	-1.40046	-0.485904	0.0144724	0.0450029	Non-significant	1.00252	0.0036272	0.979149	0.998447	Non-significant	-1.16207	-0.216697	0.130718	0.241758	Non-significant	42.7898	49.262	47.759	46.6036	16.294	38.3444	35.5074	30.0486	47.7839	42.3459	43.1711	44.4336	41.3943	38.7249	49.7092	43.2761
CCNA_01310	rpsS	SSU ribosomal protein S19P	764	1434213	1434491	+	NA	NA	NA	NA	NA	NA	-1.21541	-0.281446	0.357912	0.555826	Non-significant	1.09344	0.128872	0.178342	0.562974	Non-significant	-1.16202	-0.216633	0.0192536	0.0529308	Non-significant	2383.41	2507.75	2654.58	2515.25	1085.18	2264.07	2243.28	1864.18	2442.39	2671.84	2675.73	2596.65	2269.12	2356.16	2902.88	2509.39
CCNA_02994		carbamoyl-phosphate synthase large chain	1749	3150156	3146857	-	NA	NA	RtrA_1000	NA	CdxA_712	NA	-1.05736	-0.0804608	0.424077	0.618763	Non-significant	1.05617	0.0788477	0.425949	0.7934	Non-significant	-1.16149	-0.215971	0.00354536	0.012694	Non-significant	166.068	174.194	155.843	165.368	76.8805	183.223	167.834	142.646	158.274	173.815	162.703	164.931	154.215	172.441	151.705	159.453
CCNA_00077		acyl-CoA dehydrogenase, long-chain specific	33	81530	80355	-	NA	NA	NA	NA	NA	NA	-1.07537	-0.104838	0.264185	0.450861	Non-significant	1.02259	0.0322312	0.663712	0.913727	Non-significant	-1.16132	-0.215766	0.0625605	0.136961	Non-significant	81.0447	80.4884	76.9377	79.4903	37.9105	80.6715	81.5953	66.7258	79.2848	75.8228	75.5903	76.8993	72.2155	77.4122	73.0046	74.2108
CCNA_03258		hypothetical protein	1918	3429049	3429288	+	P1-1918-3428389	TgrL_148	RtrA_1105	RtrB_592	CdxA_778	CdxB_212	1.27221	0.347335	0.191769	0.359802	Non-significant	1.57197	0.652574	0.00251842	0.0329288	Non-significant	-1.16123	-0.215654	0.0725692	0.153603	Non-significant	51.2412	84.3258	110.195	81.9205	53.5053	118.924	110.613	94.3475	110.888	119.76	134.158	121.602	126.794	114.116	114.714	118.542
CCNA_02506		transposase/integrase-related peptide	1448	2656214	2656074	-	NA	NA	NA	NA	NA	NA	-1.42727	-0.513256	0.196337	0.365801	Non-significant	-1.40249	-0.487988	0.217671	0.61461	Non-significant	-1.16015	-0.21431	0.692212	0.793579	Non-significant	8.80577	10.2524	9.29377	9.45064	3.84815	7.78554	6.04745	5.89371	6.59949	5.95795	6.49167	6.3497	5.38515	10.4882	1.82484	5.89938
CCNA_01532	flaY	regulatory protein flaY	884	1639377	1642241	+	NA	NA	NA	NA	NA	NA	-1.40104	-0.486498	2.14407e-06	1.74757e-05	Non-significant	-1.086	-0.119031	0.193096	0.581761	Non-significant	-1.16001	-0.214138	0.00219356	0.0084005	Non-significant	231.834	209.11	229.88	223.608	94.6138	161.533	163.871	140.006	189.613	193.692	199.791	194.365	202.808	176.324	185.785	188.306
CCNA_03813	creS	intermediate filament-like cell shape determinant creS	2247	3976615	3977988	+	P1-2247-3976534	TgrL_173	RtrA_1274	RtrB_678	CdxA_904	CdxB_243	-1.11314	-0.154631	0.101775	0.221001	Non-significant	1.11768	0.160505	0.0506932	0.287693	Non-significant	-1.15888	-0.212731	0.00342037	0.0123458	Non-significant	349.755	298.888	297.52	315.388	148.152	304.864	312.736	255.251	328.732	324.394	345.471	332.866	316.271	319.961	332.521	322.918
CCNA_01740		SSU ribosomal protein S18P	1002	1870144	1869866	-	NA	NA	RtrA_0620	RtrB_342	NA	NA	-1.12529	-0.170299	0.138552	0.283335	Non-significant	1.13468	0.182291	0.0485625	0.279969	Non-significant	-1.15877	-0.212588	0.00495379	0.0167833	Non-significant	2169.38	2306.81	2061.28	2179.16	825.876	2285.4	2320.91	1810.73	2377.35	2366.87	2267.18	2337.13	2062.5	2333.27	2394.42	2263.4
CCNA_00664		C4-dicarboxylate transport protein	362	720528	721781	+	P1-362-720434	TgrL_043	RtrA_0247	RtrB_152	CdxA_171	CdxB_054	-1.2056	-0.269752	0.0361979	0.0972243	Non-significant	-1.03004	-0.0426954	0.633977	0.903268	Non-significant	-1.15856	-0.212334	0.0710306	0.151318	Non-significant	44.2726	39.9463	35.9098	40.0429	17.5599	37.8268	34.2255	29.8707	38.6607	35.2661	36.4962	36.8077	37.8675	36.1335	32.009	35.3366
CCNA_00293	pstA	phosphate transport system permease protein pstA	163.1	307455	308750	+	NA	NA	NA	NA	NA	NA	-1.18708	-0.247419	0.026389	0.074635	Non-significant	1.09392	0.12951	0.255862	0.661734	Non-significant	-1.15687	-0.210226	0.152101	0.272149	Non-significant	166.151	171.338	151.21	162.9	74.5223	129.552	164.09	122.722	162.555	171.959	169.92	168.145	157.107	165.136	168.822	163.688
CCNA_02787		hypothetical protein	1617	2944736	2945245	+	NA	NA	NA	RtrB_490	CdxA_656	CdxB_177	-1.05426	-0.0762281	0.638454	0.794988	Non-significant	1.11517	0.15726	0.235648	0.638773	Non-significant	-1.15656	-0.209834	0.107043	0.207885	Non-significant	53.4439	55.5805	50.4548	53.1597	28.548	58.5699	47.7061	44.9413	53.0948	62.1229	52.1535	55.7904	55.0869	55.5576	52.1333	54.2593
CCNA_01004	flgB	flagellar basal-body rod protein FlgB	581	1085196	1085639	+	NA	NA	NA	NA	NA	NA	-1.11724	-0.159941	0.207592	0.379526	Non-significant	1.03278	0.0465377	0.56281	0.873907	Non-significant	-1.15649	-0.209749	0.017488	0.0486934	Non-significant	281.107	297.412	296.347	291.622	160.394	255.832	266.306	227.511	267.632	276.24	307.291	283.721	281.254	245.006	302.505	276.255
CCNA_02412		TonB protein	1401	2556193	2556915	+	NA	NA	RtrA_0807	RtrB_425	CdxA_572	NA	-1.17561	-0.233405	0.300408	0.493122	Non-significant	-1.06725	-0.0939005	0.545845	0.861169	Non-significant	-1.15627	-0.20948	0.121643	0.228499	Non-significant	35.3275	33.5556	33.778	34.2204	17.8236	32.2048	26.8898	25.6394	29.988	30.21	30.4587	30.2189	30.2947	30.8448	26.4539	29.1978
CCNA_02389		glucosamine-1-phosphate acetyltransferase/UDP-N-acetylglucosamine pyrophosphorylase	1383	2534233	2532845	-	NA	NA	NA	NA	NA	NA	-1.31135	-0.391051	4.8895e-05	0.000308154	Non-significant	1.04709	0.0663891	0.338629	0.727673	Non-significant	-1.15627	-0.209473	0.161397	0.284277	Non-significant	131.572	138.237	136.969	135.593	53.8097	111.81	113.979	93.1995	136.598	132.841	133.114	134.184	128.422	130.316	132.325	130.355
CCNA_00956	flhA	flagellar biosynthesis protein FlhA	547	1032336	1034438	+	NA	NA	RtrA_0340,RtrA_0341	RtrB_200	CdxA_240	NA	-1.1793	-0.237931	0.00934737	0.0314354	Non-significant	1.05443	0.0764633	0.333246	0.723735	Non-significant	-1.15625	-0.209453	0.00218715	0.00838408	Non-significant	140.853	132.457	132.583	135.298	61.0402	121.103	127.018	103.054	136.681	132.736	134.978	134.798	136.063	125.817	130.915	130.932
CCNA_00662		hypothetical protein	361	719564	719217	-	P1-361-719943	TgrL_043	RtrA_0246	RtrB_152	CdxA_171	CdxB_054	-1.38294	-0.467741	8.30512e-06	6.13231e-05	Non-significant	1.03914	0.0553908	0.675356	0.918424	Non-significant	-1.1561	-0.20926	0.0152697	0.0433646	Non-significant	195.383	185.845	210.359	197.196	73.8004	161.211	150.773	128.595	198.138	195.706	187.83	193.892	178.581	178.48	209.983	189.015
CCNA_01380	popZ	pole-organizing protein popZ	795	1494812	1495345	+	NA	NA	NA	NA	NA	NA	-1.24486	-0.315978	0.000631563	0.00298408	Non-significant	1.06479	0.0905684	0.265846	0.672839	Non-significant	-1.15587	-0.208982	0.0023956	0.00904292	Non-significant	844.35	896.517	863.91	868.259	348.094	742.011	811.6	633.902	878.6	854.117	887.597	873.438	809.291	815.406	921.922	848.873
CCNA_00950	fliF	flagellar M-ring protein FliF	543	1026984	1028648	+	NA	NA	RtrA_0339	NA	NA	NA	-1.21328	-0.278915	0.00176362	0.00742167	Non-significant	-1.00165	-0.00237251	0.974586	0.998447	Non-significant	-1.15557	-0.208611	0.0234394	0.0627801	Non-significant	227.23	222.981	229.136	226.449	105.123	187.558	204.748	165.81	213.77	207.621	219.154	213.515	213.567	202.826	206.357	207.583
CCNA_02230		gluconate 2-dehydrogenase	1279	2377827	2376868	-	NA	NA	NA	NA	NA	NA	-1.06996	-0.0975538	0.496121	0.686066	Non-significant	-1.00157	-0.00225609	0.983143	0.998447	Non-significant	-1.15539	-0.208376	0.0297981	0.0762493	Non-significant	39.8474	40.6571	41.385	40.6298	18.2747	43.3929	41.6871	34.4516	36.8334	40.2534	37.4094	38.1654	37.2352	40.9759	32.7883	36.9998
CCNA_01670		sulfate transport ATP-binding protein cysA	970	1792450	1793469	+	NA	NA	NA	NA	NA	NA	-1.08256	-0.114446	0.451277	0.646388	Non-significant	1.02544	0.0362374	0.727119	0.934456	Non-significant	-1.1552	-0.208142	0.0843573	0.17327	Non-significant	39.7641	38.3271	36.7899	38.2937	15.8255	43.276	38.6219	32.5745	36.8562	37.1796	37.0564	37.0307	35.3312	39.4355	32.7935	35.8534
CCNA_03807		organic solvent resistance transport system Ttg2D protein	2244	3971995	3972657	+	NA	NA	NA	NA	NA	NA	1.24949	0.321341	0.0572932	0.140667	Non-significant	1.22456	0.292259	9.54082e-05	0.00194759	Non-significant	-1.15505	-0.207953	0.0270679	0.0706803	Non-significant	189.591	205.05	193.608	196.083	117.37	281.564	273.255	224.063	217.544	240.744	221.055	226.448	219.889	238.843	201.548	220.093
CCNA_01472	fixH	cation pump-linked membrane protein fixH	849	1579633	1580133	+	NA	NA	NA	NA	NA	NA	1.07159	0.0997506	0.766763	0.876003	Non-significant	1.08771	0.121296	0.654737	0.90908	Non-significant	-1.15389	-0.206507	0.571809	0.706029	Non-significant	4.6025	3.88902	3.80453	4.09868	2.88803	4.15163	4.65207	3.89725	3.34321	4.9106	4.08387	4.11256	4.31357	3.77825	4.27982	4.12388
CCNA_02841		hypothetical protein	1650	2995269	2995508	+	NA	NA	NA	NA	NA	NA	-1.37819	-0.462773	0.145588	0.294109	Non-significant	-1.19909	-0.261941	0.333966	0.723735	Non-significant	-1.15383	-0.20643	0.474769	0.624812	Non-significant	13.7957	12.8322	17.1248	14.5842	4.52158	12.0369	12.3166	9.62503	15.1211	11.751	8.97378	11.9486	14.3587	11.0912	7.86204	11.104
CCNA_03040	cpaC	outer membrane pilus secretion channel CpaC	1773	3196756	3195074	-	NA	NA	RtrA_1019	NA	CdxA_722	NA	-1.16201	-0.216622	0.0319823	0.0876067	Non-significant	-1.02521	-0.035924	0.725467	0.934456	Non-significant	-1.15363	-0.206184	0.0134146	0.0388778	Non-significant	166.834	160.546	163.829	163.736	86.5628	138.452	142.909	122.641	147.79	148.497	155.769	150.686	167.832	136.794	135.659	146.762
CCNA_R0062			2530	2656508	2656418	-	NA	NA	NA	NA	NA	NA	-1.00076	-0.00109653	0.998274	0.999244	Non-significant	-1.00535	-0.00769067	0.985782	0.998447	Non-significant	-1.15307	-0.205485	0.697224	0.797306	Non-significant	6.49719	8.97879	9.81835	8.43144	7.95002	8.88876	3.74809	6.86229	8.18047	8.57216	7.10013	7.95092	4.49293	7.80042	12.2525	8.18196
CCNA_03588	phyK	two-component sensor histidine kinase PhyK	2112	3743956	3742253	-	NA	NA	NA	NA	NA	NA	-1.09096	-0.125602	0.471753	0.661975	Non-significant	1.0394	0.0557462	0.482766	0.835777	Non-significant	-1.15302	-0.205416	0.0342336	0.0851452	Non-significant	50.1378	50.0525	50.8606	50.3503	22.6079	48.6899	54.5108	41.9362	51.3866	48.1731	49.0398	49.5331	50.97	48.1488	44.8972	48.0053
CCNA_02402		methyl-accepting chemotaxis protein	1394	2546151	2544607	-	NA	NA	NA	NA	NA	NA	-1.16394	-0.219017	0.0198592	0.0586543	Non-significant	1.11049	0.151191	0.0566627	0.303897	Non-significant	-1.15192	-0.204041	0.0041888	0.014587	Non-significant	196.699	205.884	190.106	197.563	85.8953	184.437	190.885	153.739	219.593	198.036	205.229	207.619	213.105	193.464	199.625	202.064
CCNA_01890		enoyl-CoA hydratase/isomerase family protein	1092	2031155	2032660	+	NA	NA	RtrA_0667	NA	NA	NA	-1.22687	-0.29498	0.266719	0.453212	Non-significant	-1.07816	-0.108577	0.679817	0.919611	Non-significant	-1.15164	-0.203688	0.389714	0.545351	Non-significant	3.33704	3.63086	2.96637	3.31142	1.35107	3.37607	2.56675	2.4313	2.78046	3.62581	2.28813	2.89813	2.94755	3.10299	2.33498	2.79517
CCNA_00042		RNA-binding protein, YlxR family	19	46543	45893	-	NA	NA	RtrA_0017	NA	NA	NA	-1.2137	-0.279416	0.00611221	0.0218793	Non-significant	1.02075	0.0296343	0.676938	0.918424	Non-significant	-1.15156	-0.203594	0.0135461	0.0391728	Non-significant	190.724	194.83	194.98	193.511	80.0826	175.638	177.349	144.357	182.675	194.579	181.709	186.321	170.738	184.638	191.166	182.181
CCNA_00044		ribosome maturation protein RimP	19	48846	48271	-	NA	NA	RtrA_0017	NA	NA	NA	-1.14041	-0.189548	0.0490799	0.124473	Non-significant	-1.07116	-0.0991673	0.229494	0.630842	Non-significant	-1.15129	-0.203251	0.00298656	0.0110213	Non-significant	544.027	534.02	535.978	538.008	275.455	485.587	486.744	415.929	451.855	463.373	505.429	473.552	475.681	464.805	447.153	462.546
CCNA_00034		SSU ribosomal protein S15P	17	38480	38211	-	NA	NA	NA	NA	NA	NA	1.0271	0.0385764	0.899977	0.95294	Non-significant	1.04795	0.0675645	0.380985	0.762162	Non-significant	-1.15099	-0.202874	0.0129965	0.0379719	Non-significant	3843.53	3789.02	4348	3993.51	2430.26	4326.85	4036.28	3597.8	3915.46	3808.55	4136.51	3953.5	3892.79	4078.5	3598.75	3856.68
CCNA_01845		two-component response regulator protein	1070	1977619	1977086	-	NA	NA	NA	NA	NA	NA	-1.13576	-0.183652	0.328952	0.525117	Non-significant	1.05818	0.0815902	0.455964	0.814843	Non-significant	-1.15023	-0.201922	0.23781	0.383421	Non-significant	33.216	35.1921	33.2402	33.8828	15.4953	34.2983	30.765	26.8529	34.1542	32.4747	34.786	33.805	29.8603	33.0106	37.423	33.4313
[truncated: 3,048 more rows]
