# Supplementary material for: XRE transcription factors conserved in Caulobacter and φCbK modulate adhesin development and phage production
Source: PLoS Genet. 2023 Nov 16;19(11):e1011048. doi: 10.1371/journal.pgen.1011048 (PMC10688885; doi:10.1371/journal.pgen.1011048)
Supplement: S5 Table — (XLSX) [file pgen.1011048.s011.xlsx]

## Sheet: Legend
Table S5. Strains and Plasmids
	Tab	Content
	E. coli strains	Escherichia coli strains used in this study
	Caulobacter strains	Caulobacter crescentus strains used in this study
	References	References for strains from previous studies
	Column	Content
	Strain number	FCXXXX strain ID
	E. coli strain	E. coli strain that the associated plasmid was maintained in
	Plasmid name	Name of plasmid
	Genotype	Genotype of strain or plasmid
	Resistance	Antibiotic resistance: ChlorR - chloramphenicol resistance; KanR - kanamycin resistance; CarbR - carbenicillin resistance; TetR - tetracycline/oxytetracycline resistance; StrR - streptomycin resistance
	Origin	Origin of replication
	Primers	Primers used for cloning the associated insert. Bold/Underline - restriction site; Red base pairs - bases added to maintain reading frame; Blue/purple base pairs - Used for primers from overlap PCRs. Blue and purple indicate that the primers bind upstream or downstream of the overlap
	Reference	The study from which the associated strain or plasmid was derived. See 'Reference' tab for numbering
	Column	Content
	Strain number	FCXXXX strain ID
	Strain	Caulobacter crescentus strain genotype
	Resistance	Antibiotic resistance: ChlorR - chloramphenicol resistance; KanR - kanamycin resistance; TetR - tetracycline/oxytetracycline resistance
	Reference	The study from which the associated strain or plasmid was derived. See 'Reference' tab for numbering

## Sheet: E. coli strains
Strain number	E. coli strain	Plasmid name	Genotype	Resistance	Origin	Primers	Reference
-	TOP10	-	F-, mcrA, Δ(mrr-hsdRMS-mcrBC), φ80, lacZΔM15, ΔlacX74, recA1, araD139, Δ(ara-leu)7697, galU, galK, λ–rpsL(StrR), endA1, nupG	StrR	-	-	Invitrogen
FC0257	BTH101	-	F-, cya-99, araD139, galE15, galK16, rpsL1 (StrR), hsdR2, mcrA1, mcrB1	StrR	-	-	Euromedex, EUB001
FC3725	TOP10	pPTM048	pMT805::PhfiA-CCNA_03380_RBS-mNeonGreen	ChlorR	BBR	-	4
FC3729	TOP10	pPTM056	pMT805::CCNA_03380_RBS-mNeonGreen	ChlorR	BBR	-	4
FC3730	TOP10	pPTM057	PnptI-nptI-xylX-Pbla-mut1T-cymR-PQ5-3xFLAG-3xFLAG	KanR	ColE1	-	4
FC3731	TOP10	pPTM059	pPTM057-PQ5-rtrC	KanR	ColE1	-	4
FC3753	TOP10	pPTM085	pPTM057-PQ5-rtrA	KanR	ColE1	-	4
FC3754	TOP10	pPTM086	pPTM057-PQ5-rtrB	KanR	ColE1	-	4
FC2459	TOP10	pQF	pQF	TetR	RK2 & ColE1	-	3
FC255	TOP10	pKT25	pKT25	KanR	pMB1 (derivative)	-	2
FC253	TOP10	pUT18c	pUT18c	CarbR	p15A	-	2
FC256	TOP10	pKT25-zip	pKT25-zip	KanR	pMB1 (derivative)	-	2
FC254	TOP10	pUT18c-zip	pUT18c-zip	CarbR	p15A	-	2
FC4037	TOP10	pPTM021	pQF-PQ5-rtrA-3xFLAG	TetR	RK2 & ColE1	TTAAAGCTTATGAGCGAAGAAACCGAAGGCC	This study
						TTAGAGCTCGGGGCCCCGTCGCGCGAC
FC4038	TOP10	pPTM022	pQF-PQ5-rtrB-3xFLAG	TetR	RK2 & ColE1	TTAAAGCTTATGAACGATCGACCCGCAGCC	This study
						TTAGAGCTCGGGGGGGCGTCGTCGTCC
FC3830	TOP10	pPTM101	pPTM057-PQ5-CCNA_00049 (cdxA)	KanR	ColE1	TTAAAGCTTCCGCATGGGCATGCGCGAGTCG	This study
						TTGGTACCTCAGTCGTCTAAGCCGCTG
FC3831	TOP10	pPTM102	pPTM057-PQ5-cdxA-3xFLAG	KanR	ColE1	TTAAAGCTTCCGCATGGGCATGCGCGAGTCG	This study
						TTGGTACCTCGTCGTCTAAGCCGCTGGC
FC3832	TOP10	pPTM103	pPTM057-PQ5-CCNA_02755 (cdxB)	KanR	ColE1	TTAAAGCTTCCGCATGGCTGAAGACAAGTCTC	This study
						TTGGTACCCTACTCCTGGCCGGCGAT
FC3833	TOP10	pPTM104	pPTM057-PQ5-cdxB-3xFLAG	KanR	ColE1	TTAAAGCTTCCGCATGGCTGAAGACAAGTCTC	This study
						TTGGTACCTCCTCCTGGCCGGCGATCG
FC4039	TOP10	pPTM107	pPTM056-PCCNA_00049 (cdxA)-mNeonGreen	ChlorR	BBR	TTACATATGCGCGCCCTGATCAATGTC	This study
						TTATGAATTCGCCAGAAGCTAAAATCCAGG
FC4040	TOP10	pPTM108	pPTM056-PCCNA_02755 (cdxB)-mNeonGreen	ChlorR	BBR	TTACATATGTGTCGACATACTTGCCGC	This study
						TTAGAGCTCTCTACGAAACTCGAAACGCC
FC4041	TOP10	pMM020	pPTM057-PQ5-CbK_gp216 (CbK_tgrL)	KanR	ColE1	TTAAAGCTTCCGCATGGCTGACGACAAGACC	This study
						TTGGTACCTGACATAGTCCTCCATCAG
FC4042	TOP10	pMM021	pPTM057-PQ5-CbK_tgrL-3xFLAG	KanR	ColE1	TTAAAGCTTCCGCATGGCTGACGACAAGACC	This study
						TTGGTACCTCGGCCGCCACGAGCCCG
FC3828	TOP10	pPTM0111	pNPTS138-ΔcdxA	KanR	ColE1	TTAAAGCTTTTCTTGTCGGTGGCGTCC	This study
						GGCATGCGCGAGGGCTTAGACGACTGACGC
						GTCGTCTAAGCCCTCGCGCATGCCCACGCC
						TTAGGATCCCCTGGCGCGACTGTCAGAC
FC3829	TOP10	pPTM120	pNPTS138-ΔcdxB	KanR	ColE1	TTAAAGCTTTGACGGCCTTGATCTCGG	This study
						CTCCTGGCCGGCCTTGTCTTCAGCCATTCTACG
						GCTGAAGACAAGGCCGGCCAGGAGTAGCG
						TTAGGATCCCGACGACATCACCGCCGA
FC4043	TOP10	pMM024	pPTM056-PgafYZ-mNeonGreen	ChlorR	BBR	TTACATATGCCCCCTTGTGGCCGTGTC	This study
						TTATGAATTCGGCGTCCTCTCCTCCAG
FC4044	TOP10	pMM033	pNPTS138-ΔgafYZ	KanR	ColE1	TTAAAGCTTGAGAGCCATGCCGTCAATG	This study
						CATCCGGTAGTGGGCTTGAACCAGCATGGC
						CTGGTTCAAGCCCACTACCGGATGGCATGA
						TTAGGATCCCGGACGTGCTGGTGATCG
FC4045	TOP10	pMM034	pNPTS138-ΔrogA	KanR	ColE1	TTAAAGCTTGATGTCGTCGCGCTGTTG	This study
						GCTGACCCAGACAGACAGGGTCGCCATCGG
						GCGACCCTGTCTGTCTGGGTCAGCCAGTAG
						TTAGGATCCGGTTCCAGGCCCTGTACG
FC4094	TOP10	pPTM112	pKT25-rtrA	KanR	p15A	TTAGGATCCCATGAGCGAAGAAACCGAAGGC	This study
						TTATGAATTCTCAGGCCCCGTCGCGCG
FC4095	TOP10	pPTM113	pUT18c-rtrA	CarbR	pMB1 (derivative)	TTAGGATCCCATGAGCGAAGAAACCGAAGGC	This study
						TTATGAATTCTCAGGCCCCGTCGCGCG
FC4096	TOP10	pPTM114	pKT25-cdxA	KanR	p15A	TTAGGATCCCGTGGGCATGCGCGAGTCG	This study
						TTATGAATTCTCAGTCGTCTAAGCCGCTG
FC4097	TOP10	pPTM115	pUT18c-cdxA	CarbR	pMB1 (derivative)	TTAGGATCCCGTGGGCATGCGCGAGTCG	This study
						TTATGAATTCTCAGTCGTCTAAGCCGCTG
FC4098	TOP10	pPTM117	pKT25-rtrB	KanR	p15A	TTTCTAGACATGAACGATCGACCCGCAG	This study
						TTGGTACCTCAGGGGGCGTCGTCGTC
FC4099	TOP10	pPTM118	pUT18c-rtrB	CarbR	pMB1 (derivative)	TTTCTAGACATGAACGATCGACCCGCAG	This study
						TTGGTACCTCAGGGGGCGTCGTCGTC
FC4100	TOP10	pPTM122	pKT25-cdxB	KanR	p15A	TTTCTAGAGATGGCTGAAGACAAGTCTCC	This study
						TTGGTACCCTACTCCTGGCCGGCGATC
FC4101	TOP10	pPTM123	pUT18c-cdxB	CarbR	pMB1 (derivative)	TTTCTAGAGATGGCTGAAGACAAGTCTCC	This study
						TTGGTACCCTACTCCTGGCCGGCGATC
FC4102	TOP10	pPTM125	pKT25-staR	KanR	p15A	TTAGGATCCCATGGCTTCCATGGGCAACG	This study
						TTATGAATTCTTAGGCGTCGGCGTGCTC
FC4103	TOP10	pPTM126	pUT18c-staR	CarbR	pMB1 (derivative)	TTAGGATCCCATGGCTTCCATGGGCAACG	This study
						TTATGAATTCTTAGGCGTCGGCGTGCTC
FC4104	TOP10	pMM022	pKT25-CbK_tgrL	KanR	p15A	TTAGGATCCCATGGCTGACGACAAGACC	This study
						TTATGAATTCGACATAGTCCTCCATCAG
FC4105	TOP10	pMM023	pUT18c-CbK_tgrL	CarbR	pMB1 (derivative)	TTAGGATCCCATGGCTGACGACAAGACC	This study
						TTATGAATTCGACATAGTCCTCCATCAG

## Sheet: Caulobacter strain
Strain number	Strain	Resistance	Reference
FC0019	CB15	None	1
FC4046	CB15 xylX::pPTM057 (PQ5-EV)/pPTM107 (PcdxA-mNeonGreen)	KanR/ChlorR	This study
FC4047	CB15 xylX::pPTM059 (PQ5-rtrC)/pPTM107 (PcdxA-mNeonGreen)	KanR/ChlorR	This study
FC4048	CB15 xylX::pPTM057 (PQ5-EV)/pPTM108 (PcdxB-mNeonGreen)	KanR/ChlorR	This study
FC4049	CB15 xylX::pPTM059 (PQ5-rtrC)/pPTM108 (PcdxB-mNeonGreen)	KanR/ChlorR	This study
FC3763	CB15 xylX::pPTM057 (PQ5-EV)	KanR	4
FC3764	CB15 xylX::pPTM085 (PQ5-rtrA)	KanR	4
FC3765	CB15 xylX::pPTM086 (PQ5-rtrB)	KanR	4
FC3766	CB15 xylX::pPTM059 (PQ5-rtrC)	KanR	4
FC4050	CB15 xylX::pPTM101 (PQ5-cdxA)	KanR	This study
FC4051	CB15 xylX::pPTM103 (PQ5-cdxB)	KanR	This study
FC4052	CB15 xylX::pMM020 (PQ5-CbK_tgrL)	KanR	This study
FC3767	CB15 xylX::pPTM057 (PQ5-EV)/pPTM048 (PhfiA-mNeonGreen)	KanR/ChlorR	4
FC3768	CB15 xylX::pPTM085 (PQ5-rtrA)/pPTM048 (PhfiA-mNeonGreen)	KanR/ChlorR	4
FC3769	CB15 xylX::pPTM086 (PQ5-rtrB)/pPTM048 (PhfiA-mNeonGreen)	KanR/ChlorR	4
FC4053	CB15 xylX::pPTM101 (PQ5-cdxA)/pPTM048 (PhfiA-mNeonGreen)	KanR/ChlorR	This study
FC4054	CB15 xylX::pPTM103 (PQ5-cdxB)/pPTM048 (PhfiA-mNeonGreen)	KanR/ChlorR	This study
FC4055	CB15 xylX::pMM020 (PQ5-CbK_tgrL)/pPTM048 (PhfiA-mNeonGreen)	KanR/ChlorR	This study
FC4056	CB15/pPTM021 (PQ5-rtrA-3xFLAG)	TetR	This study
FC4057	CB15/pPTM022 (PQ5-rtrB-3xFLAG)	TetR	This study
FC4058	CB15 xylX::pPTM102 (PQ5-cdxA-3xFLAG)	KanR	This study
FC4059	CB15 xylX::pPTM104 (PQ5-cdxB-3xFLAG)	KanR	This study
FC4060	CB15 xylX::pMM021 (PQ5-CbK_tgrL-3xFLAG)	KanR	This study
FC3761	CB15 ΔrtrA ΔrtrB	None	4
FC4061	CB15 ΔrtrA ΔrtrB ΔcdxA ΔcdxB	None	This study
FC4062	CB15 ΔrtrA ΔrtrB ΔcdxA ΔcdxB xylX::pPTM057 (PQ5-EV)	KanR	This study
FC4063	CB15 ΔrtrA ΔrtrB ΔcdxA ΔcdxB xylX::pPTM085 (PQ5-rtrA)	KanR	This study
FC4064	CB15 ΔrtrA ΔrtrB ΔcdxA ΔcdxB xylX::pPTM086 (PQ5-rtrB)	KanR	This study
FC4065	CB15 ΔrtrA ΔrtrB ΔcdxA ΔcdxB xylX::pPTM101 (PQ5-cdxA)	KanR	This study
FC4066	CB15 ΔrtrA ΔrtrB ΔcdxA ΔcdxB xylX::pPTM103 (PQ5-cdxB)	KanR	This study
FC4067	CB15 ΔrtrA ΔrtrB ΔcdxA ΔcdxB xylX::pMM020 (PQ5-CbK_tgrL)	KanR	This study
FC4068	CB15 xylX::pPTM057 (PQ5-EV)/pMM024 (PgafYZ-mNeonGreen)	KanR/ChlorR	This study
FC4069	CB15 ΔrtrA ΔrtrB ΔcdxA ΔcdxB xylX::pPTM057 (PQ5-EV)/pMM024 (PgafYZ-mNeonGreen)	KanR/ChlorR	This study
FC4070	CB15 ΔrtrA ΔrtrB ΔcdxA ΔcdxB xylX::pPTM085 (PQ5-rtrA)/pMM024 (PgafYZ-mNeonGreen)	KanR/ChlorR	This study
FC4071	CB15 ΔrtrA ΔrtrB ΔcdxA ΔcdxB xylX::pPTM086 (PQ5-rtrB)/pMM024 (PgafYZ-mNeonGreen)	KanR/ChlorR	This study
FC4072	CB15 ΔrtrA ΔrtrB ΔcdxA ΔcdxB xylX::pPTM101 (PQ5-cdxA)/pMM024 (PgafYZ-mNeonGreen)	KanR/ChlorR	This study
FC4073	CB15 ΔrtrA ΔrtrB ΔcdxA ΔcdxB xylX::pPTM103 (PQ5-cdxB)/pMM024 (PgafYZ-mNeonGreen)	KanR/ChlorR	This study
FC4074	CB15 ΔrtrA ΔrtrB ΔcdxA ΔcdxB xylX::pMM020 (PQ5-CbK_tgrL)/pMM024 (PgafYZ-mNeonGreen)	KanR/ChlorR	This study
FC4075	CB15 ΔgafYZ	None	This study
FC4076	CB15 ΔrtrA ΔrtrB ΔcdxA ΔcdxB ΔgafYZ	None	This study
FC4077	CB15 ΔrogA	None	This study
FC4078	CB15 ΔrogA ΔgafYZ	None	This study
FC4079	CB15 ΔgafYZ xylX::pPTM057 (PQ5-EV)	KanR	This study
FC4080	CB15 ΔrtrA ΔrtrB ΔcdxA ΔcdxB ΔgafYZ xylX::pPTM057 (PQ5-EV)	KanR	This study
FC4081	CB15 ΔrogA xylX::pPTM057 (PQ5-EV)	KanR	This study
FC4082	CB15 ΔrogA ΔgafYZ xylX::pPTM057 (PQ5-EV)	KanR	This study
FC4083	CB15 ΔrogA xylX::pPTM085 (PQ5-rtrA)	KanR	This study
FC4084	CB15 ΔrogA xylX::pPTM086 (PQ5-rtrB)	KanR	This study
FC4085	CB15 ΔrogA xylX::pPTM101 (PQ5-cdxA)	KanR	This study
FC4086	CB15 ΔrogA xylX::pPTM103 (PQ5-cdxB)	KanR	This study
FC4087	CB15 ΔrogA xylX::pMM020 (PQ5-CbK_tgrL)	KanR	This study
FC4106	CB15 ΔcdxB	None	This study

## Sheet: References
Reference #	Reference
1	Poindexter JS. Biological Properties and Classification of the Caulobacter Group. Bacteriol Rev. 1964;28:231-95. Epub 1964/09/01. PubMed PMID: 14220656; PubMed Central PMCID: PMCPMC441226.
2	Karimova G, Ullmann A, Ladant D. A bacterial two-hybrid system that exploits a cAMP signaling cascade in Escherichia coli. Methods Enzymol. 2000;328:59-73. Epub 2000/11/15. doi: 10.1016/s0076-6879(00)28390-0. PubMed PMID: 11075338.
3	Kaczmarczyk A, Vorholt JA, Francez-Charlot A. Cumate-inducible gene expression system for sphingomonads and other Alphaproteobacteria. Appl Environ Microbiol. 2013;79(21):6795-802. Epub 2013/09/03. doi: 10.1128/AEM.02296-13. PubMed PMID: 23995928; PubMed Central PMCID: PMCPMC3811519.
4	McLaughlin M, Hershey DM, Reyes Ruiz LM, Fiebig A, Crosson S. A cryptic transcription factor regulates Caulobacter adhesin development. PLoS Genet. 2022;18(10):e1010481. Epub 2022/11/01. doi: 10.1371/journal.pgen.1010481. PubMed PMID: 36315598; PubMed Central PMCID: PMCPMC9648850.
